# Supplementary material for: SABERTOOTH: protein structural alignment based on a vectorial structure representation
Source: BMC Bioinformatics. 2007 Oct 31;8:425. doi: 10.1186/1471-2105-8-425 (PMC2257979; doi:10.1186/1471-2105-8-425)
Supplement: Additional file 1 — RASMOL Script File for Alignment Example Fig. 6. The RASMOL script file 'd3sdha__d2gdm__maxSub.tcl' is the example shown in Fig. 6 in this publication. It can be viewed with RASMOL [18], freely available on the Internet. [file 1471-2105-8-425-S1.tcl]

# rasmol script file, usage "rasmol32 -script <filename>"
# this file was downloaded from SABERTOOTH http://www.fkp.tu-darmstadt.de/sabertooth/
# d3sdha__d2gdm___maxSub.tcl
load inline
select :Q
color [100,149,237]
backbone 50
select :S
color [255,20,147]
backbone 50
select 2:Q
color [190,200,237]
select 3:Q
color [190,200,237]
select 4:Q
color [190,200,237]
select 5:Q
color [190,200,237]
select 6:Q
color [190,200,237]
select 7:Q
color [190,200,237]
select 1:S
color yellow
select 8:Q
color yellow
select 2:S
color yellow
select 9:Q
color yellow
select 3:S
color yellow
select 10:Q
color yellow
select 4:S
color green
select 11:Q
color green
select 5:S
color green
select 12:Q
color green
select 6:S
color green
select 13:Q
color green
select 7:S
color green
select 14:Q
color green
select 8:S
color green
select 15:Q
color green
select 9:S
color green
select 16:Q
color green
select 10:S
color green
select 17:Q
color green
select 11:S
color green
select 18:Q
color green
select 12:S
color green
select 19:Q
color green
select 13:S
color green
select 20:Q
color green
select 14:S
color green
select 21:Q
color green
select 15:S
color green
select 22:Q
color green
select 16:S
color green
select 23:Q
color green
select 17:S
color green
select 24:Q
color green
select 18:S
color green
select 25:Q
color green
select 19:S
color green
select 26:Q
color green
select 20:S
color green
select 27:Q
color green
select 21:S
color green
select 28:Q
color green
select 22:S
color green
select 29:Q
color green
select 23:S
color green
select 30:Q
color green
select 24:S
color green
select 31:Q
color green
select 25:S
color green
select 32:Q
color green
select 26:S
color green
select 33:Q
color green
select 27:S
color green
select 34:Q
color green
select 28:S
color green
select 35:Q
color green
select 29:S
color green
select 36:Q
color green
select 30:S
color green
select 37:Q
color green
select 31:S
color green
select 38:Q
color green
select 32:S
color green
select 39:Q
color green
select 33:S
color green
select 40:Q
color green
select 34:S
color green
select 41:Q
color green
select 35:S
color green
select 42:Q
color green
select 36:S
color green
select 43:Q
color green
select 37:S
color green
select 44:Q
color green
select 38:S
color green
select 45:Q
color green
select 39:S
color green
select 46:Q
color green
select 40:S
color green
select 47:Q
color green
select 41:S
color green
select 48:Q
color green
select 42:S
color green
select 49:Q
color green
select 43:S
color green
select 50:Q
color green
select 44:S
color green
select 51:Q
color green
select 45:S
color yellow
select 52:Q
color yellow
select 46:S
color yellow
select 53:Q
color yellow
select 47:S
color green
select 54:Q
color green
select 48:S
color green
select 55:Q
color green
select 49:S
color green
select 56:Q
color green
select 50:S
color yellow
select 57:Q
color yellow
select 51:S
color [255,140,147]
select 52:S
color green
select 58:Q
color green
select 53:S
color green
select 59:Q
color green
select 54:S
color green
select 60:Q
color green
select 55:S
color green
select 61:Q
color green
select 62:Q
color [190,200,237]
select 63:Q
color [190,200,237]
select 64:Q
color [190,200,237]
select 65:Q
color [190,200,237]
select 56:S
color yellow
select 66:Q
color yellow
select 57:S
color green
select 67:Q
color green
select 58:S
color [255,140,147]
select 59:S
color green
select 68:Q
color green
select 60:S
color green
select 69:Q
color green
select 61:S
color green
select 70:Q
color green
select 62:S
color green
select 71:Q
color green
select 63:S
color green
select 72:Q
color green
select 64:S
color green
select 73:Q
color green
select 65:S
color green
select 74:Q
color green
select 66:S
color green
select 75:Q
color green
select 67:S
color yellow
select 76:Q
color yellow
select 68:S
color green
select 77:Q
color green
select 69:S
color green
select 78:Q
color green
select 70:S
color yellow
select 79:Q
color yellow
select 71:S
color yellow
select 80:Q
color yellow
select 72:S
color green
select 81:Q
color green
select 73:S
color yellow
select 82:Q
color yellow
select 74:S
color yellow
select 83:Q
color yellow
select 75:S
color yellow
select 84:Q
color yellow
select 76:S
color yellow
select 85:Q
color yellow
select 77:S
color [255,140,147]
select 78:S
color [255,140,147]
select 79:S
color [255,140,147]
select 80:S
color [255,140,147]
select 81:S
color [255,140,147]
select 82:S
color yellow
select 86:Q
color yellow
select 83:S
color yellow
select 87:Q
color yellow
select 84:S
color yellow
select 88:Q
color yellow
select 85:S
color yellow
select 89:Q
color yellow
select 86:S
color yellow
select 90:Q
color yellow
select 87:S
color yellow
select 91:Q
color yellow
select 88:S
color yellow
select 92:Q
color yellow
select 89:S
color green
select 93:Q
color green
select 90:S
color green
select 94:Q
color green
select 91:S
color green
select 95:Q
color green
select 92:S
color green
select 96:Q
color green
select 93:S
color green
select 97:Q
color green
select 94:S
color green
select 98:Q
color green
select 95:S
color green
select 99:Q
color green
select 96:S
color green
select 100:Q
color green
select 97:S
color green
select 101:Q
color green
select 98:S
color green
select 102:Q
color green
select 99:S
color green
select 103:Q
color green
select 100:S
color green
select 104:Q
color green
select 101:S
color green
select 105:Q
color green
select 102:S
color green
select 106:Q
color green
select 103:S
color green
select 107:Q
color green
select 104:S
color green
select 108:Q
color green
select 105:S
color green
select 109:Q
color green
select 106:S
color green
select 110:Q
color green
select 107:S
color green
select 111:Q
color green
select 108:S
color green
select 112:Q
color green
select 109:S
color green
select 113:Q
color green
select 110:S
color green
select 114:Q
color green
select 111:S
color green
select 115:Q
color green
select 112:S
color green
select 116:Q
color green
select 113:S
color green
select 117:Q
color green
select 114:S
color green
select 118:Q
color green
select 115:S
color green
select 119:Q
color green
select 116:S
color green
select 120:Q
color green
select 117:S
color green
select 121:Q
color green
select 118:S
color green
select 122:Q
color green
select 119:S
color green
select 123:Q
color green
select 120:S
color green
select 124:Q
color green
select 121:S
color green
select 125:Q
color green
select 122:S
color green
select 126:Q
color green
select 123:S
color [255,140,147]
select 124:S
color [255,140,147]
select 125:S
color [255,140,147]
select 126:S
color green
select 127:Q
color green
select 127:S
color green
select 128:Q
color green
select 128:S
color green
select 129:Q
color green
select 129:S
color green
select 130:Q
color green
select 130:S
color green
select 131:Q
color green
select 131:S
color green
select 132:Q
color green
select 132:S
color green
select 133:Q
color green
select 133:S
color green
select 134:Q
color green
select 134:S
color green
select 135:Q
color green
select 135:S
color green
select 136:Q
color green
select 136:S
color green
select 137:Q
color green
select 137:S
color green
select 138:Q
color green
select 138:S
color green
select 139:Q
color green
select 139:S
color green
select 140:Q
color green
select 140:S
color green
select 141:Q
color green
select 141:S
color green
select 142:Q
color green
select 142:S
color green
select 143:Q
color green
select 143:S
color green
select 144:Q
color green
select 144:S
color green
select 145:Q
color green
select 145:S
color green
select 146:Q
color green
select 146:S
color [255,140,147]
select 147:S
color [255,140,147]
select 148:S
color [255,140,147]
select 149:S
color [255,140,147]
select 150:S
color [255,140,147]
select 151:S
color [255,140,147]
select 152:S
color [255,140,147]
select 153:S
color [255,140,147]
select all
wireframe off
exit
# query chain's C_alpha trace atoms
ATOM      0  CA  SER Q   2      -3.948 -18.926  -5.986  0.00  0.00           C  
ATOM      1  CA  VAL Q   3      -5.893 -15.662  -5.728  0.00  0.00           C  
ATOM      2  CA  TYR Q   4      -8.821 -17.613  -4.232  0.00  0.00           C  
ATOM      3  CA  ASP Q   5      -6.669 -19.149  -1.509  0.00  0.00           C  
ATOM      4  CA  ALA Q   6      -5.161 -15.702  -0.780  0.00  0.00           C  
ATOM      5  CA  ALA Q   7      -8.642 -14.180  -0.577  0.00  0.00           C  
ATOM      6  CA  ALA Q   8      -9.591 -16.872   1.959  0.00  0.00           C  
ATOM      7  CA  GLN Q   9      -6.946 -15.543   4.364  0.00  0.00           C  
ATOM      8  CA  LEU Q  10      -9.022 -12.407   4.870  0.00  0.00           C  
ATOM      9  CA  THR Q  11     -10.689 -13.558   8.086  0.00  0.00           C  
ATOM     10  CA  ALA Q  12     -13.157 -11.577  10.153  0.00  0.00           C  
ATOM     11  CA  ASP Q  13     -10.409  -9.991  12.285  0.00  0.00           C  
ATOM     12  CA  VAL Q  14      -8.344  -9.016   9.277  0.00  0.00           C  
ATOM     13  CA  LYS Q  15     -11.371  -7.482   7.528  0.00  0.00           C  
ATOM     14  CA  LYS Q  16     -12.206  -5.464  10.644  0.00  0.00           C  
ATOM     15  CA  ASP Q  17      -8.640  -4.134  10.969  0.00  0.00           C  
ATOM     16  CA  LEU Q  18      -8.649  -3.144   7.272  0.00  0.00           C  
ATOM     17  CA  ARG Q  19     -11.955  -1.309   7.603  0.00  0.00           C  
ATOM     18  CA  ASP Q  20     -11.024   0.432  10.852  0.00  0.00           C  
ATOM     19  CA  SER Q  21      -7.677   1.737   9.528  0.00  0.00           C  
ATOM     20  CA  TRP Q  22      -9.165   2.605   6.107  0.00  0.00           C  
ATOM     21  CA  LYS Q  23     -11.652   4.865   7.915  0.00  0.00           C  
ATOM     22  CA  VAL Q  24      -8.687   7.052   8.814  0.00  0.00           C  
ATOM     23  CA  ILE Q  25      -6.299   6.708   5.870  0.00  0.00           C  
ATOM     24  CA  GLY Q  26      -9.043   6.794   3.236  0.00  0.00           C  
ATOM     25  CA  SER Q  27     -10.383  10.129   4.525  0.00  0.00           C  
ATOM     26  CA  ASP Q  28      -7.494  12.041   2.943  0.00  0.00           C  
ATOM     27  CA  LYS Q  29      -6.968  10.395  -0.422  0.00  0.00           C  
ATOM     28  CA  LYS Q  30      -4.882  13.141  -1.958  0.00  0.00           C  
ATOM     29  CA  GLY Q  31      -2.540  13.597   1.003  0.00  0.00           C  
ATOM     30  CA  ASN Q  32      -2.162   9.919   1.931  0.00  0.00           C  
ATOM     31  CA  GLY Q  33      -1.986   8.791  -1.696  0.00  0.00           C  
ATOM     32  CA  VAL Q  34       0.865  11.164  -2.457  0.00  0.00           C  
ATOM     33  CA  ALA Q  35       2.635  10.206   0.809  0.00  0.00           C  
ATOM     34  CA  LEU Q  36       2.440   6.552  -0.124  0.00  0.00           C  
ATOM     35  CA  MET Q  37       4.003   7.178  -3.555  0.00  0.00           C  
ATOM     36  CA  THR Q  38       6.737   9.540  -2.372  0.00  0.00           C  
ATOM     37  CA  THR Q  39       7.627   7.017   0.343  0.00  0.00           C  
ATOM     38  CA  LEU Q  40       7.860   4.284  -2.295  0.00  0.00           C  
ATOM     39  CA  PHE Q  41      10.154   6.434  -4.433  0.00  0.00           C  
ATOM     40  CA  ALA Q  42      12.343   7.496  -1.494  0.00  0.00           C  
ATOM     41  CA  ASP Q  43      12.786   3.998   0.017  0.00  0.00           C  
ATOM     42  CA  ASN Q  44      12.845   2.103  -3.297  0.00  0.00           C  
ATOM     43  CA  GLN Q  45      14.608   4.350  -5.810  0.00  0.00           C  
ATOM     44  CA  GLU Q  46      15.010   1.460  -8.221  0.00  0.00           C  
ATOM     45  CA  THR Q  47      11.276   1.536  -8.940  0.00  0.00           C  
ATOM     46  CA  ILE Q  48      11.217   5.162 -10.171  0.00  0.00           C  
ATOM     47  CA  GLY Q  49      12.004   4.127 -13.779  0.00  0.00           C  
ATOM     48  CA  TYR Q  50       8.627   2.365 -14.116  0.00  0.00           C  
ATOM     49  CA  PHE Q  51       6.860   5.699 -13.534  0.00  0.00           C  
ATOM     50  CA  LYS Q  52       8.404   7.588 -16.439  0.00  0.00           C  
ATOM     51  CA  ARG Q  53       5.009   8.799 -17.610  0.00  0.00           C  
ATOM     52  CA  LEU Q  54       4.539  10.839 -14.400  0.00  0.00           C  
ATOM     53  CA  GLY Q  55       7.596  13.030 -15.083  0.00  0.00           C  
ATOM     54  CA  ASN Q  56       9.544  14.453 -12.134  0.00  0.00           C  
ATOM     55  CA  VAL Q  57       8.212  12.484  -9.165  0.00  0.00           C  
ATOM     56  CA  SER Q  58      10.504  14.350  -6.743  0.00  0.00           C  
ATOM     57  CA  GLN Q  59       8.107  17.320  -7.094  0.00  0.00           C  
ATOM     58  CA  GLY Q  60       5.548  15.433  -5.016  0.00  0.00           C  
ATOM     59  CA  MET Q  61       2.170  17.179  -4.620  0.00  0.00           C  
ATOM     60  CA  ALA Q  62       3.174  19.876  -7.130  0.00  0.00           C  
ATOM     61  CA  ASN Q  63       3.331  17.297  -9.977  0.00  0.00           C  
ATOM     62  CA  ASP Q  64      -0.163  17.163 -11.437  0.00  0.00           C  
ATOM     63  CA  LYS Q  65       0.309  13.748 -13.013  0.00  0.00           C  
ATOM     64  CA  LEU Q  66       1.589  12.276  -9.735  0.00  0.00           C  
ATOM     65  CA  ARG Q  67      -1.341  13.823  -7.873  0.00  0.00           C  
ATOM     66  CA  GLY Q  68      -3.898  12.387 -10.353  0.00  0.00           C  
ATOM     67  CA  HIS Q  69      -2.271   8.956 -10.221  0.00  0.00           C  
ATOM     68  CA  SER Q  70      -2.088   9.016  -6.414  0.00  0.00           C  
ATOM     69  CA  ILE Q  71      -5.710   9.977  -5.868  0.00  0.00           C  
ATOM     70  CA  THR Q  72      -6.710   7.227  -8.304  0.00  0.00           C  
ATOM     71  CA  LEU Q  73      -4.639   4.609  -6.526  0.00  0.00           C  
ATOM     72  CA  MET Q  74      -6.565   5.434  -3.312  0.00  0.00           C  
ATOM     73  CA  TYR Q  75      -9.831   4.635  -5.130  0.00  0.00           C  
ATOM     74  CA  ALA Q  76      -8.404   1.221  -6.071  0.00  0.00           C  
ATOM     75  CA  LEU Q  77      -7.908   0.627  -2.337  0.00  0.00           C  
ATOM     76  CA  GLN Q  78     -11.463   1.926  -1.655  0.00  0.00           C  
ATOM     77  CA  ASN Q  79     -12.732  -0.561  -4.247  0.00  0.00           C  
ATOM     78  CA  PHE Q  80     -10.966  -3.483  -2.530  0.00  0.00           C  
ATOM     79  CA  ILE Q  81     -12.326  -2.550   0.919  0.00  0.00           C  
ATOM     80  CA  ASP Q  82     -15.875  -2.231  -0.489  0.00  0.00           C  
ATOM     81  CA  GLN Q  83     -15.545  -5.755  -1.966  0.00  0.00           C  
ATOM     82  CA  LEU Q  84     -14.451  -7.506   1.257  0.00  0.00           C  
ATOM     83  CA  ASP Q  85     -18.009  -8.833   1.796  0.00  0.00           C  
ATOM     84  CA  ASN Q  86     -17.912 -10.850  -1.427  0.00  0.00           C  
ATOM     85  CA  PRO Q  87     -14.848 -12.843  -2.398  0.00  0.00           C  
ATOM     86  CA  ASP Q  88     -15.933 -13.401  -6.039  0.00  0.00           C  
ATOM     87  CA  ASP Q  89     -16.211  -9.628  -6.524  0.00  0.00           C  
ATOM     88  CA  LEU Q  90     -12.928  -8.927  -4.690  0.00  0.00           C  
ATOM     89  CA  VAL Q  91     -11.172 -11.400  -6.934  0.00  0.00           C  
ATOM     90  CA  CYS Q  92     -12.491  -9.930 -10.209  0.00  0.00           C  
ATOM     91  CA  VAL Q  93     -11.435  -6.361  -9.237  0.00  0.00           C  
ATOM     92  CA  VAL Q  94      -8.026  -7.633  -8.039  0.00  0.00           C  
ATOM     93  CA  GLU Q  95      -7.503  -9.398 -11.380  0.00  0.00           C  
ATOM     94  CA  LYS Q  96      -8.433  -6.164 -13.248  0.00  0.00           C  
ATOM     95  CA  PHE Q  97      -5.728  -4.220 -11.408  0.00  0.00           C  
ATOM     96  CA  ALA Q  98      -3.285  -7.123 -11.693  0.00  0.00           C  
ATOM     97  CA  VAL Q  99      -3.536  -6.815 -15.491  0.00  0.00           C  
ATOM     98  CA  ASN Q 100      -2.662  -3.079 -15.213  0.00  0.00           C  
ATOM     99  CA  HIS Q 101       0.622  -4.113 -13.511  0.00  0.00           C  
ATOM    100  CA  ILE Q 102       1.390  -7.230 -15.541  0.00  0.00           C  
ATOM    101  CA  THR Q 103       1.398  -5.072 -18.684  0.00  0.00           C  
ATOM    102  CA  ARG Q 104       3.942  -2.801 -16.961  0.00  0.00           C  
ATOM    103  CA  LYS Q 105       6.117  -5.826 -16.158  0.00  0.00           C  
ATOM    104  CA  ILE Q 106       5.629  -5.582 -12.385  0.00  0.00           C  
ATOM    105  CA  SER Q 107       6.278  -8.924 -10.621  0.00  0.00           C  
ATOM    106  CA  ALA Q 108       4.719 -10.100  -7.354  0.00  0.00           C  
ATOM    107  CA  ALA Q 109       7.997  -9.362  -5.543  0.00  0.00           C  
ATOM    108  CA  GLU Q 110       8.167  -5.807  -6.879  0.00  0.00           C  
ATOM    109  CA  PHE Q 111       4.523  -5.162  -6.099  0.00  0.00           C  
ATOM    110  CA  GLY Q 112       5.250  -6.245  -2.522  0.00  0.00           C  
ATOM    111  CA  LYS Q 113       7.598  -3.209  -2.228  0.00  0.00           C  
ATOM    112  CA  ILE Q 114       4.472  -1.198  -1.358  0.00  0.00           C  
ATOM    113  CA  ASN Q 115       4.273  -2.922   2.103  0.00  0.00           C  
ATOM    114  CA  GLY Q 116       7.052  -0.685   3.505  0.00  0.00           C  
ATOM    115  CA  PRO Q 117       5.347   2.548   2.447  0.00  0.00           C  
ATOM    116  CA  ILE Q 118       1.982   1.277   3.789  0.00  0.00           C  
ATOM    117  CA  LYS Q 119       3.471   0.446   7.174  0.00  0.00           C  
ATOM    118  CA  LYS Q 120       5.027   3.939   7.327  0.00  0.00           C  
ATOM    119  CA  VAL Q 121       1.860   5.785   6.392  0.00  0.00           C  
ATOM    120  CA  LEU Q 122      -0.112   3.708   8.907  0.00  0.00           C  
ATOM    121  CA  ALA Q 123       2.477   4.351  11.623  0.00  0.00           C  
ATOM    122  CA  SER Q 124       2.277   8.077  10.970  0.00  0.00           C  
ATOM    123  CA  LYS Q 125      -1.442   7.891  11.954  0.00  0.00           C  
ATOM    124  CA  ASN Q 126      -0.792   5.729  15.022  0.00  0.00           C  
ATOM    125  CA  PHE Q 127      -1.698   2.376  13.411  0.00  0.00           C  
ATOM    126  CA  GLY Q 128       1.017  -0.164  14.311  0.00  0.00           C  
ATOM    127  CA  ASP Q 129       2.234  -3.543  13.078  0.00  0.00           C  
ATOM    128  CA  LYS Q 130      -1.094  -5.273  13.601  0.00  0.00           C  
ATOM    129  CA  TYR Q 131      -2.643  -2.998  10.947  0.00  0.00           C  
ATOM    130  CA  ALA Q 132       0.411  -3.178   8.654  0.00  0.00           C  
ATOM    131  CA  ASN Q 133       0.108  -6.999   8.738  0.00  0.00           C  
ATOM    132  CA  ALA Q 134      -3.622  -6.838   7.855  0.00  0.00           C  
ATOM    133  CA  TRP Q 135      -2.728  -4.644   4.873  0.00  0.00           C  
ATOM    134  CA  ALA Q 136       0.007  -7.071   3.778  0.00  0.00           C  
ATOM    135  CA  LYS Q 137      -2.640  -9.803   3.585  0.00  0.00           C  
ATOM    136  CA  LEU Q 138      -4.703  -7.686   1.182  0.00  0.00           C  
ATOM    137  CA  VAL Q 139      -1.617  -6.839  -0.930  0.00  0.00           C  
ATOM    138  CA  ALA Q 140      -0.908 -10.618  -0.994  0.00  0.00           C  
ATOM    139  CA  VAL Q 141      -4.198 -11.148  -2.852  0.00  0.00           C  
ATOM    140  CA  VAL Q 142      -2.906  -8.910  -5.642  0.00  0.00           C  
ATOM    141  CA  GLN Q 143       0.502 -10.614  -5.521  0.00  0.00           C  
ATOM    142  CA  ALA Q 144      -1.196 -13.994  -6.076  0.00  0.00           C  
ATOM    143  CA  ALA Q 145      -2.607 -12.568  -9.359  0.00  0.00           C  
ATOM    144  CA  LEU Q 146       0.723 -11.302 -10.814  0.00  0.00           C  
# subject chain's C_alpha trace atoms
ATOM      0  CA  GLY S   1      -3.088 -16.744   7.520  0.00  0.00           C  
ATOM      1  CA  ALA S   2      -5.764 -15.099   9.621  0.00  0.00           C  
ATOM      2  CA  LEU S   3      -8.194 -12.346   8.883  0.00  0.00           C  
ATOM      3  CA  THR S   4     -10.520 -12.725  11.685  0.00  0.00           C  
ATOM      4  CA  GLU S   5     -13.457 -10.400  11.816  0.00  0.00           C  
ATOM      5  CA  SER S   6     -11.540  -7.996  14.114  0.00  0.00           C  
ATOM      6  CA  GLN S   7      -8.588  -7.990  11.672  0.00  0.00           C  
ATOM      7  CA  ALA S   8     -10.978  -7.097   8.802  0.00  0.00           C  
ATOM      8  CA  ALA S   9     -12.639  -4.358  10.993  0.00  0.00           C  
ATOM      9  CA  LEU S  10      -9.168  -2.804  11.575  0.00  0.00           C  
ATOM     10  CA  VAL S  11      -8.251  -2.779   7.876  0.00  0.00           C  
ATOM     11  CA  LYS S  12     -11.635  -1.083   7.257  0.00  0.00           C  
ATOM     12  CA  SER S  13     -11.132   1.481  10.022  0.00  0.00           C  
ATOM     13  CA  SER S  14      -7.631   2.350   8.835  0.00  0.00           C  
ATOM     14  CA  TRP S  15      -8.764   2.563   5.202  0.00  0.00           C  
ATOM     15  CA  GLU S  16     -11.486   5.091   6.170  0.00  0.00           C  
ATOM     16  CA  GLU S  17      -8.878   7.204   7.929  0.00  0.00           C  
ATOM     17  CA  PHE S  18      -6.587   6.983   4.875  0.00  0.00           C  
ATOM     18  CA  ASN S  19      -9.459   8.049   2.632  0.00  0.00           C  
ATOM     19  CA  ALA S  20     -10.288  11.044   4.811  0.00  0.00           C  
ATOM     20  CA  ASN S  21      -7.198  12.820   3.422  0.00  0.00           C  
ATOM     21  CA  ILE S  22      -6.514  11.521   0.006  0.00  0.00           C  
ATOM     22  CA  PRO S  23      -4.308  14.491  -1.125  0.00  0.00           C  
ATOM     23  CA  LYS S  24      -2.023  14.120   1.931  0.00  0.00           C  
ATOM     24  CA  HIS S  25      -1.770  10.313   2.238  0.00  0.00           C  
ATOM     25  CA  THR S  26      -1.410   9.520  -1.532  0.00  0.00           C  
ATOM     26  CA  HIS S  27       1.431  12.008  -1.858  0.00  0.00           C  
ATOM     27  CA  ARG S  28       2.999  10.482   1.226  0.00  0.00           C  
ATOM     28  CA  PHE S  29       2.620   6.941  -0.296  0.00  0.00           C  
ATOM     29  CA  PHE S  30       4.536   7.917  -3.505  0.00  0.00           C  
ATOM     30  CA  ILE S  31       7.311   9.658  -1.453  0.00  0.00           C  
ATOM     31  CA  LEU S  32       7.811   6.318   0.467  0.00  0.00           C  
ATOM     32  CA  VAL S  33       7.833   4.267  -2.775  0.00  0.00           C  
ATOM     33  CA  LEU S  34      10.720   6.378  -4.112  0.00  0.00           C  
ATOM     34  CA  GLU S  35      12.614   6.290  -0.797  0.00  0.00           C  
ATOM     35  CA  ILE S  36      12.566   2.451  -0.990  0.00  0.00           C  
ATOM     36  CA  ALA S  37      13.305   2.265  -4.674  0.00  0.00           C  
ATOM     37  CA  PRO S  38      14.201   5.479  -6.471  0.00  0.00           C  
ATOM     38  CA  ALA S  39      14.342   3.647  -9.854  0.00  0.00           C  
ATOM     39  CA  ALA S  40      10.547   2.985  -9.669  0.00  0.00           C  
ATOM     40  CA  LYS S  41       9.891   6.687 -10.522  0.00  0.00           C  
ATOM     41  CA  ASP S  42      10.176   5.880 -14.174  0.00  0.00           C  
ATOM     42  CA  LEU S  43       7.224   3.503 -14.261  0.00  0.00           C  
ATOM     43  CA  PHE S  44       4.596   6.128 -13.288  0.00  0.00           C  
ATOM     44  CA  SER S  45       3.475   8.577 -16.004  0.00  0.00           C  
ATOM     45  CA  PHE S  46       2.474  11.265 -13.511  0.00  0.00           C  
ATOM     46  CA  LEU S  47       5.962  11.154 -11.862  0.00  0.00           C  
ATOM     47  CA  LYS S  48       8.324  10.618 -14.745  0.00  0.00           C  
ATOM     48  CA  GLY S  49      10.019  13.938 -15.426  0.00  0.00           C  
ATOM     49  CA  THR S  50       9.066  15.668 -12.139  0.00  0.00           C  
ATOM     50  CA  SER S  51      11.446  17.153  -9.595  0.00  0.00           C  
ATOM     51  CA  GLU S  52       9.274  16.336  -6.571  0.00  0.00           C  
ATOM     52  CA  VAL S  53       6.216  14.133  -6.130  0.00  0.00           C  
ATOM     53  CA  PRO S  54       3.256  16.379  -7.144  0.00  0.00           C  
ATOM     54  CA  GLN S  55       0.966  17.303  -4.223  0.00  0.00           C  
ATOM     55  CA  ASN S  56      -2.267  18.175  -6.094  0.00  0.00           C  
ATOM     56  CA  ASN S  57      -2.295  15.800  -9.059  0.00  0.00           C  
ATOM     57  CA  PRO S  58      -5.661  14.045  -9.659  0.00  0.00           C  
ATOM     58  CA  GLU S  59      -4.073  11.164 -11.631  0.00  0.00           C  
ATOM     59  CA  LEU S  60      -1.680  10.399  -8.781  0.00  0.00           C  
ATOM     60  CA  GLN S  61      -4.559  10.718  -6.280  0.00  0.00           C  
ATOM     61  CA  ALA S  62      -6.999   8.452  -8.151  0.00  0.00           C  
ATOM     62  CA  HIS S  63      -4.233   5.814  -8.802  0.00  0.00           C  
ATOM     63  CA  ALA S  64      -3.012   5.451  -5.199  0.00  0.00           C  
ATOM     64  CA  GLY S  65      -6.677   5.700  -3.872  0.00  0.00           C  
ATOM     65  CA  LYS S  66      -7.553   2.640  -6.101  0.00  0.00           C  
ATOM     66  CA  VAL S  67      -4.506   0.748  -4.881  0.00  0.00           C  
ATOM     67  CA  PHE S  68      -5.474   1.143  -1.221  0.00  0.00           C  
ATOM     68  CA  LYS S  69      -9.178   0.362  -1.854  0.00  0.00           C  
ATOM     69  CA  LEU S  70      -8.409  -2.929  -3.674  0.00  0.00           C  
ATOM     70  CA  VAL S  71      -6.165  -4.098  -0.846  0.00  0.00           C  
ATOM     71  CA  TYR S  72      -8.904  -3.185   1.705  0.00  0.00           C  
ATOM     72  CA  GLU S  73     -11.562  -4.924  -0.397  0.00  0.00           C  
ATOM     73  CA  ALA S  74      -9.275  -7.963  -0.587  0.00  0.00           C  
ATOM     74  CA  ALA S  75      -9.115  -7.955   3.219  0.00  0.00           C  
ATOM     75  CA  ILE S  76     -12.905  -8.083   3.524  0.00  0.00           C  
ATOM     76  CA  GLN S  77     -13.271 -10.819   0.867  0.00  0.00           C  
ATOM     77  CA  LEU S  78     -10.665 -13.067   2.581  0.00  0.00           C  
ATOM     78  CA  GLU S  79     -12.495 -12.552   5.785  0.00  0.00           C  
ATOM     79  CA  VAL S  80     -15.983 -13.316   4.435  0.00  0.00           C  
ATOM     80  CA  THR S  81     -15.215 -16.000   1.817  0.00  0.00           C  
ATOM     81  CA  GLY S  82     -11.783 -17.269   2.689  0.00  0.00           C  
ATOM     82  CA  VAL S  83     -10.222 -16.421  -0.645  0.00  0.00           C  
ATOM     83  CA  VAL S  84      -9.488 -13.524  -3.035  0.00  0.00           C  
ATOM     84  CA  VAL S  85     -11.703 -14.068  -6.094  0.00  0.00           C  
ATOM     85  CA  THR S  86      -9.911 -13.813  -9.441  0.00  0.00           C  
ATOM     86  CA  ASP S  87     -12.327 -11.760 -11.644  0.00  0.00           C  
ATOM     87  CA  ALA S  88     -12.038  -9.923 -14.955  0.00  0.00           C  
ATOM     88  CA  THR S  89     -10.868  -6.845 -13.105  0.00  0.00           C  
ATOM     89  CA  LEU S  90      -7.763  -8.545 -11.712  0.00  0.00           C  
ATOM     90  CA  LYS S  91      -7.212 -10.290 -15.044  0.00  0.00           C  
ATOM     91  CA  ASN S  92      -7.134  -6.847 -16.651  0.00  0.00           C  
ATOM     92  CA  LEU S  93      -4.718  -5.668 -13.866  0.00  0.00           C  
ATOM     93  CA  GLY S  94      -2.440  -8.590 -14.705  0.00  0.00           C  
ATOM     94  CA  SER S  95      -2.224  -7.430 -18.364  0.00  0.00           C  
ATOM     95  CA  VAL S  96      -1.826  -3.744 -17.432  0.00  0.00           C  
ATOM     96  CA  HIS S  97       1.094  -4.458 -15.081  0.00  0.00           C  
ATOM     97  CA  VAL S  98       2.965  -6.654 -17.638  0.00  0.00           C  
ATOM     98  CA  SER S  99       2.504  -3.831 -20.177  0.00  0.00           C  
ATOM     99  CA  LYS S 100       4.029  -1.140 -17.932  0.00  0.00           C  
ATOM    100  CA  GLY S 101       7.061  -3.318 -17.141  0.00  0.00           C  
ATOM    101  CA  VAL S 102       6.048  -4.373 -13.574  0.00  0.00           C  
ATOM    102  CA  ALA S 103       7.673  -7.622 -12.398  0.00  0.00           C  
ATOM    103  CA  ASP S 104       7.125  -9.943  -9.458  0.00  0.00           C  
ATOM    104  CA  ALA S 105      10.139  -8.447  -7.650  0.00  0.00           C  
ATOM    105  CA  HIS S 106       8.483  -4.958  -7.539  0.00  0.00           C  
ATOM    106  CA  PHE S 107       5.609  -6.105  -5.282  0.00  0.00           C  
ATOM    107  CA  PRO S 108       7.574  -5.942  -1.989  0.00  0.00           C  
ATOM    108  CA  VAL S 109       8.343  -2.251  -2.765  0.00  0.00           C  
ATOM    109  CA  VAL S 110       4.654  -1.303  -2.878  0.00  0.00           C  
ATOM    110  CA  LYS S 111       3.986  -3.552   0.158  0.00  0.00           C  
ATOM    111  CA  GLU S 112       6.452  -1.715   2.447  0.00  0.00           C  
ATOM    112  CA  ALA S 113       5.258   1.666   1.169  0.00  0.00           C  
ATOM    113  CA  ILE S 114       1.623   0.690   2.055  0.00  0.00           C  
ATOM    114  CA  LEU S 115       2.607  -0.568   5.556  0.00  0.00           C  
ATOM    115  CA  LYS S 116       4.526   2.586   6.270  0.00  0.00           C  
ATOM    116  CA  THR S 117       1.719   4.870   4.927  0.00  0.00           C  
ATOM    117  CA  ILE S 118      -0.904   3.197   7.119  0.00  0.00           C  
ATOM    118  CA  LYS S 119       1.506   3.468  10.088  0.00  0.00           C  
ATOM    119  CA  GLU S 120       1.713   7.252   9.621  0.00  0.00           C  
ATOM    120  CA  VAL S 121      -2.093   7.541   8.957  0.00  0.00           C  
ATOM    121  CA  VAL S 122      -3.159   5.824  12.229  0.00  0.00           C  
ATOM    122  CA  GLY S 123      -0.517   7.370  14.526  0.00  0.00           C  
ATOM    123  CA  ALA S 124      -0.820   6.134  18.076  0.00  0.00           C  
ATOM    124  CA  LYS S 125      -3.608   3.627  17.100  0.00  0.00           C  
ATOM    125  CA  TRP S 126      -1.076   1.460  15.275  0.00  0.00           C  
ATOM    126  CA  SER S 127      -0.839  -2.160  16.363  0.00  0.00           C  
ATOM    127  CA  GLU S 128       0.873  -5.412  15.444  0.00  0.00           C  
ATOM    128  CA  GLU S 129      -2.536  -6.847  14.502  0.00  0.00           C  
ATOM    129  CA  LEU S 130      -3.176  -3.952  12.129  0.00  0.00           C  
ATOM    130  CA  ASN S 131       0.174  -4.528  10.451  0.00  0.00           C  
ATOM    131  CA  SER S 132      -0.436  -8.279  10.031  0.00  0.00           C  
ATOM    132  CA  ALA S 133      -3.877  -7.687   8.587  0.00  0.00           C  
ATOM    133  CA  TRP S 134      -2.714  -5.285   5.811  0.00  0.00           C  
ATOM    134  CA  THR S 135       0.242  -7.652   5.227  0.00  0.00           C  
ATOM    135  CA  ILE S 136      -1.990 -10.711   4.636  0.00  0.00           C  
ATOM    136  CA  ALA S 137      -4.470  -8.773   2.493  0.00  0.00           C  
ATOM    137  CA  TYR S 138      -1.688  -7.386   0.319  0.00  0.00           C  
ATOM    138  CA  ASP S 139       0.068 -10.769  -0.039  0.00  0.00           C  
ATOM    139  CA  GLU S 140      -3.066 -12.655  -1.037  0.00  0.00           C  
ATOM    140  CA  LEU S 141      -4.067  -9.964  -3.550  0.00  0.00           C  
ATOM    141  CA  ALA S 142      -0.512  -9.916  -4.962  0.00  0.00           C  
ATOM    142  CA  ILE S 143      -0.615 -13.697  -5.440  0.00  0.00           C  
ATOM    143  CA  VAL S 144      -3.664 -13.386  -7.678  0.00  0.00           C  
ATOM    144  CA  ILE S 145      -2.316 -10.381  -9.614  0.00  0.00           C  
ATOM    145  CA  LYS S 146       1.055 -12.128 -10.173  0.00  0.00           C  
ATOM    146  CA  LYS S 147      -0.748 -15.230 -11.432  0.00  0.00           C  
ATOM    147  CA  GLU S 148      -2.592 -13.151 -13.966  0.00  0.00           C  
ATOM    148  CA  MET S 149       0.696 -11.402 -14.952  0.00  0.00           C  
ATOM    149  CA  ASP S 150       2.303 -14.750 -15.432  0.00  0.00           C  
ATOM    150  CA  ASP S 151      -0.915 -15.746 -17.294  0.00  0.00           C  
ATOM    151  CA  ALA S 152      -1.244 -12.426 -19.237  0.00  0.00           C  
ATOM    152  CA  ALA S 153       1.991 -13.029 -21.149  0.00  0.00           C  
