# Supplementary material for: SABERTOOTH: protein structural alignment based on a vectorial structure representation
Source: BMC Bioinformatics. 2007 Oct 31;8:425. doi: 10.1186/1471-2105-8-425 (PMC2257979; doi:10.1186/1471-2105-8-425)
Supplement: Additional file 2 — RASMOL Script Files. The file contains RASMOL script files '1-d1bhe__d1daba__maxSub.tcl', '2-d1cd9b2 d1bpv maxSub.tcl', and '3-d1gca__d1dbqa__maxSub.tcl' for alignments of structures from the test set in quality assessment colour coding. The files '4-d1k0ma2 d1de4c3 maxSub.tcl', '5-d1gnwa2_d1dp4a__maxSub.tcl', and '6-d1iyha2_d1cg2a1_maxSub.tcl' contain RASMOL script files in all atoms depiction with alignments of structures from different SCOP folds but from the same secondary structure classes. [file 1471-2105-8-425-S2.zip]

Archive with 6 entries (6 files):
- additionalFile2/1-d1bhe___d1daba__maxSub.tcl
- additionalFile2/2-d1cd9b2_d1bpv___maxSub.tcl
- additionalFile2/3-d1gca___d1dbqa__maxSub.tcl
- additionalFile2/4-d1k0ma2_d1de4c3_maxSub.tcl
- additionalFile2/5-d1gnwa2_d1dp4a__maxSub.tcl
- additionalFile2/6-d1iyha2_d1cg2a1_maxSub.tcl
