# Supplementary material for: SABERTOOTH: protein structural alignment based on a vectorial structure representation
Source: BMC Bioinformatics. 2007 Oct 31;8:425. doi: 10.1186/1471-2105-8-425 (PMC2257979; doi:10.1186/1471-2105-8-425)
Supplement: Additional file 2 — RASMOL Script Files. The file contains RASMOL script files '1-d1bhe__d1daba__maxSub.tcl', '2-d1cd9b2 d1bpv maxSub.tcl', and '3-d1gca__d1dbqa__maxSub.tcl' for alignments of structures from the test set in quality assessment colour coding. The files '4-d1k0ma2 d1de4c3 maxSub.tcl', '5-d1gnwa2_d1dp4a__maxSub.tcl', and '6-d1iyha2_d1cg2a1_maxSub.tcl' contain RASMOL script files in all atoms depiction with alignments of structures from different SCOP folds but from the same secondary structure classes. [file 1471-2105-8-425-S2.zip › additionalFile2/1-d1bhe___d1daba__maxSub.tcl]

# rasmol script file, usage "rasmol32 -script <filename>"
# this file was downloaded from SABERTOOTH http://www.fkp.tu-darmstadt.de/sabertooth/
#
load inline
select :Q
color [100,149,237]
backbone 50
select :S
color [255,20,147]
backbone 50
select 1:S
color [255,140,147]
select 2:S
color [255,140,147]
select 3:S
color [255,140,147]
select 4:S
color [255,140,147]
select 5:S
color [255,140,147]
select 6:S
color [255,140,147]
select 7:S
color [255,140,147]
select 8:S
color [255,140,147]
select 9:S
color [255,140,147]
select 10:S
color [255,140,147]
select 11:S
color [255,140,147]
select 12:S
color [255,140,147]
select 13:S
color [255,140,147]
select 14:S
color [255,140,147]
select 15:S
color [255,140,147]
select 16:S
color [255,140,147]
select 17:S
color [255,140,147]
select 18:S
color [255,140,147]
select 19:S
color [255,140,147]
select 20:S
color [255,140,147]
select 21:S
color [255,140,147]
select 22:S
color [255,140,147]
select 23:S
color [255,140,147]
select 24:S
color [255,140,147]
select 25:S
color [255,140,147]
select 26:S
color [255,140,147]
select 27:S
color [255,140,147]
select 28:S
color [255,140,147]
select 29:S
color [255,140,147]
select 30:S
color [255,140,147]
select 31:S
color [255,140,147]
select 32:S
color [255,140,147]
select 33:S
color [255,140,147]
select 34:S
color [255,140,147]
select 35:S
color [255,140,147]
select 36:S
color [255,140,147]
select 37:S
color [255,140,147]
select 38:S
color [255,140,147]
select 39:S
color [255,140,147]
select 40:S
color [255,140,147]
select 41:S
color [255,140,147]
select 42:S
color [255,140,147]
select 43:S
color [255,140,147]
select 44:S
color [255,140,147]
select 45:S
color [255,140,147]
select 46:S
color [255,140,147]
select 47:S
color [255,140,147]
select 48:S
color [255,140,147]
select 49:S
color [255,140,147]
select 50:S
color [255,140,147]
select 51:S
color [255,140,147]
select 52:S
color [255,140,147]
select 53:S
color [255,140,147]
select 54:S
color [255,140,147]
select 55:S
color [255,140,147]
select 56:S
color [255,140,147]
select 57:S
color [255,140,147]
select 58:S
color [255,140,147]
select 59:S
color [255,140,147]
select 60:S
color [255,140,147]
select 61:S
color [255,140,147]
select 62:S
color [255,140,147]
select 63:S
color [255,140,147]
select 64:S
color [255,140,147]
select 65:S
color [255,140,147]
select 66:S
color yellow
select 1:Q
color yellow
select 67:S
color yellow
select 2:Q
color yellow
select 68:S
color yellow
select 3:Q
color yellow
select 69:S
color yellow
select 4:Q
color yellow
select 70:S
color yellow
select 5:Q
color yellow
select 71:S
color [255,140,147]
select 72:S
color [255,140,147]
select 73:S
color [255,140,147]
select 74:S
color [255,140,147]
select 75:S
color [255,140,147]
select 76:S
color [255,140,147]
select 77:S
color [255,140,147]
select 78:S
color [255,140,147]
select 79:S
color yellow
select 6:Q
color yellow
select 80:S
color yellow
select 7:Q
color yellow
select 81:S
color yellow
select 8:Q
color yellow
select 82:S
color yellow
select 9:Q
color yellow
select 83:S
color yellow
select 10:Q
color yellow
select 84:S
color yellow
select 11:Q
color yellow
select 85:S
color yellow
select 12:Q
color yellow
select 86:S
color yellow
select 13:Q
color yellow
select 87:S
color yellow
select 14:Q
color yellow
select 88:S
color yellow
select 15:Q
color yellow
select 89:S
color green
select 16:Q
color green
select 90:S
color green
select 17:Q
color green
select 91:S
color green
select 18:Q
color green
select 92:S
color green
select 19:Q
color green
select 93:S
color yellow
select 20:Q
color yellow
select 94:S
color yellow
select 21:Q
color yellow
select 95:S
color [255,140,147]
select 96:S
color [255,140,147]
select 97:S
color [255,140,147]
select 98:S
color yellow
select 22:Q
color yellow
select 99:S
color yellow
select 23:Q
color yellow
select 100:S
color yellow
select 24:Q
color yellow
select 101:S
color yellow
select 25:Q
color yellow
select 102:S
color yellow
select 26:Q
color yellow
select 103:S
color yellow
select 27:Q
color yellow
select 104:S
color yellow
select 28:Q
color yellow
select 105:S
color yellow
select 29:Q
color yellow
select 106:S
color green
select 30:Q
color green
select 107:S
color yellow
select 31:Q
color yellow
select 108:S
color yellow
select 32:Q
color yellow
select 109:S
color yellow
select 33:Q
color yellow
select 34:Q
color [190,200,237]
select 35:Q
color [190,200,237]
select 110:S
color yellow
select 36:Q
color yellow
select 111:S
color yellow
select 37:Q
color yellow
select 112:S
color yellow
select 38:Q
color yellow
select 113:S
color yellow
select 39:Q
color yellow
select 114:S
color yellow
select 40:Q
color yellow
select 115:S
color yellow
select 41:Q
color yellow
select 116:S
color yellow
select 42:Q
color yellow
select 117:S
color yellow
select 43:Q
color yellow
select 118:S
color yellow
select 44:Q
color yellow
select 119:S
color yellow
select 45:Q
color yellow
select 120:S
color yellow
select 46:Q
color yellow
select 47:Q
color [190,200,237]
select 48:Q
color [190,200,237]
select 49:Q
color [190,200,237]
select 121:S
color yellow
select 50:Q
color yellow
select 122:S
color yellow
select 51:Q
color yellow
select 123:S
color yellow
select 52:Q
color yellow
select 124:S
color green
select 53:Q
color green
select 125:S
color green
select 54:Q
color green
select 126:S
color green
select 55:Q
color green
select 127:S
color green
select 56:Q
color green
select 128:S
color green
select 57:Q
color green
select 129:S
color yellow
select 58:Q
color yellow
select 130:S
color green
select 59:Q
color green
select 131:S
color green
select 60:Q
color green
select 132:S
color [255,140,147]
select 133:S
color [255,140,147]
select 134:S
color [255,140,147]
select 135:S
color green
select 61:Q
color green
select 136:S
color green
select 62:Q
color green
select 137:S
color green
select 63:Q
color green
select 138:S
color green
select 64:Q
color green
select 139:S
color green
select 65:Q
color green
select 140:S
color green
select 66:Q
color green
select 67:Q
color [190,200,237]
select 68:Q
color [190,200,237]
select 69:Q
color [190,200,237]
select 70:Q
color [190,200,237]
select 71:Q
color [190,200,237]
select 72:Q
color [190,200,237]
select 73:Q
color [190,200,237]
select 74:Q
color [190,200,237]
select 75:Q
color [190,200,237]
select 76:Q
color [190,200,237]
select 77:Q
color [190,200,237]
select 78:Q
color [190,200,237]
select 79:Q
color [190,200,237]
select 80:Q
color [190,200,237]
select 81:Q
color [190,200,237]
select 82:Q
color [190,200,237]
select 83:Q
color [190,200,237]
select 84:Q
color [190,200,237]
select 85:Q
color [190,200,237]
select 86:Q
color [190,200,237]
select 87:Q
color [190,200,237]
select 88:Q
color [190,200,237]
select 89:Q
color [190,200,237]
select 90:Q
color [190,200,237]
select 91:Q
color [190,200,237]
select 92:Q
color [190,200,237]
select 93:Q
color [190,200,237]
select 94:Q
color [190,200,237]
select 141:S
color yellow
select 95:Q
color yellow
select 142:S
color yellow
select 96:Q
color yellow
select 143:S
color yellow
select 97:Q
color yellow
select 144:S
color yellow
select 98:Q
color yellow
select 145:S
color yellow
select 99:Q
color yellow
select 146:S
color yellow
select 100:Q
color yellow
select 147:S
color yellow
select 101:Q
color yellow
select 148:S
color green
select 102:Q
color green
select 149:S
color green
select 103:Q
color green
select 150:S
color green
select 104:Q
color green
select 151:S
color green
select 105:Q
color green
select 152:S
color green
select 106:Q
color green
select 153:S
color [255,140,147]
select 154:S
color [255,140,147]
select 155:S
color [255,140,147]
select 156:S
color [255,140,147]
select 157:S
color [255,140,147]
select 158:S
color [255,140,147]
select 159:S
color [255,140,147]
select 160:S
color [255,140,147]
select 161:S
color [255,140,147]
select 162:S
color [255,140,147]
select 163:S
color yellow
select 107:Q
color yellow
select 164:S
color green
select 108:Q
color green
select 165:S
color green
select 109:Q
color green
select 166:S
color green
select 110:Q
color green
select 167:S
color green
select 111:Q
color green
select 168:S
color green
select 112:Q
color green
select 169:S
color green
select 113:Q
color green
select 170:S
color green
select 114:Q
color green
select 171:S
color green
select 115:Q
color green
select 116:Q
color [190,200,237]
select 172:S
color yellow
select 117:Q
color yellow
select 173:S
color green
select 118:Q
color green
select 174:S
color green
select 119:Q
color green
select 175:S
color green
select 120:Q
color green
select 176:S
color green
select 121:Q
color green
select 177:S
color green
select 122:Q
color green
select 178:S
color green
select 123:Q
color green
select 124:Q
color [190,200,237]
select 125:Q
color [190,200,237]
select 126:Q
color [190,200,237]
select 127:Q
color [190,200,237]
select 128:Q
color [190,200,237]
select 129:Q
color [190,200,237]
select 130:Q
color [190,200,237]
select 131:Q
color [190,200,237]
select 132:Q
color [190,200,237]
select 133:Q
color [190,200,237]
select 134:Q
color [190,200,237]
select 135:Q
color [190,200,237]
select 136:Q
color [190,200,237]
select 137:Q
color [190,200,237]
select 138:Q
color [190,200,237]
select 139:Q
color [190,200,237]
select 140:Q
color [190,200,237]
select 141:Q
color [190,200,237]
select 142:Q
color [190,200,237]
select 143:Q
color [190,200,237]
select 144:Q
color [190,200,237]
select 145:Q
color [190,200,237]
select 146:Q
color [190,200,237]
select 179:S
color yellow
select 147:Q
color yellow
select 180:S
color yellow
select 148:Q
color yellow
select 181:S
color yellow
select 149:Q
color yellow
select 182:S
color yellow
select 150:Q
color yellow
select 183:S
color green
select 151:Q
color green
select 184:S
color green
select 152:Q
color green
select 185:S
color green
select 153:Q
color green
select 186:S
color green
select 154:Q
color green
select 187:S
color green
select 155:Q
color green
select 188:S
color green
select 156:Q
color green
select 189:S
color green
select 157:Q
color green
select 190:S
color green
select 158:Q
color green
select 191:S
color green
select 159:Q
color green
select 192:S
color yellow
select 160:Q
color yellow
select 193:S
color green
select 161:Q
color green
select 194:S
color green
select 162:Q
color green
select 195:S
color green
select 163:Q
color green
select 196:S
color green
select 164:Q
color green
select 197:S
color green
select 165:Q
color green
select 198:S
color green
select 166:Q
color green
select 199:S
color green
select 167:Q
color green
select 200:S
color green
select 168:Q
color green
select 201:S
color green
select 169:Q
color green
select 202:S
color green
select 170:Q
color green
select 203:S
color green
select 171:Q
color green
select 204:S
color green
select 172:Q
color green
select 205:S
color green
select 173:Q
color green
select 206:S
color green
select 174:Q
color green
select 207:S
color green
select 175:Q
color green
select 208:S
color green
select 176:Q
color green
select 209:S
color green
select 177:Q
color green
select 210:S
color green
select 178:Q
color green
select 211:S
color green
select 179:Q
color green
select 212:S
color green
select 180:Q
color green
select 213:S
color green
select 181:Q
color green
select 214:S
color green
select 182:Q
color green
select 215:S
color yellow
select 183:Q
color yellow
select 216:S
color green
select 184:Q
color green
select 217:S
color green
select 185:Q
color green
select 218:S
color green
select 186:Q
color green
select 219:S
color green
select 187:Q
color green
select 220:S
color green
select 188:Q
color green
select 221:S
color green
select 189:Q
color green
select 222:S
color green
select 190:Q
color green
select 223:S
color green
select 191:Q
color green
select 224:S
color green
select 192:Q
color green
select 225:S
color green
select 193:Q
color green
select 226:S
color green
select 194:Q
color green
select 227:S
color yellow
select 195:Q
color yellow
select 228:S
color yellow
select 196:Q
color yellow
select 229:S
color [255,140,147]
select 230:S
color [255,140,147]
select 231:S
color [255,140,147]
select 232:S
color [255,140,147]
select 233:S
color [255,140,147]
select 234:S
color [255,140,147]
select 235:S
color [255,140,147]
select 236:S
color [255,140,147]
select 237:S
color [255,140,147]
select 238:S
color [255,140,147]
select 239:S
color [255,140,147]
select 240:S
color [255,140,147]
select 241:S
color [255,140,147]
select 242:S
color [255,140,147]
select 243:S
color [255,140,147]
select 244:S
color [255,140,147]
select 245:S
color [255,140,147]
select 246:S
color [255,140,147]
select 247:S
color [255,140,147]
select 248:S
color [255,140,147]
select 249:S
color [255,140,147]
select 250:S
color [255,140,147]
select 251:S
color [255,140,147]
select 252:S
color [255,140,147]
select 253:S
color [255,140,147]
select 254:S
color [255,140,147]
select 255:S
color [255,140,147]
select 256:S
color [255,140,147]
select 257:S
color yellow
select 197:Q
color yellow
select 258:S
color yellow
select 198:Q
color yellow
select 259:S
color yellow
select 199:Q
color yellow
select 260:S
color green
select 200:Q
color green
select 261:S
color green
select 201:Q
color green
select 262:S
color green
select 202:Q
color green
select 263:S
color green
select 203:Q
color green
select 264:S
color green
select 204:Q
color green
select 265:S
color green
select 205:Q
color green
select 266:S
color green
select 206:Q
color green
select 267:S
color green
select 207:Q
color green
select 268:S
color green
select 208:Q
color green
select 269:S
color green
select 209:Q
color green
select 270:S
color green
select 210:Q
color green
select 211:Q
color [190,200,237]
select 271:S
color green
select 212:Q
color green
select 272:S
color green
select 213:Q
color green
select 273:S
color green
select 214:Q
color green
select 274:S
color green
select 215:Q
color green
select 275:S
color green
select 216:Q
color green
select 276:S
color green
select 217:Q
color green
select 277:S
color green
select 218:Q
color green
select 278:S
color green
select 219:Q
color green
select 279:S
color green
select 220:Q
color green
select 280:S
color green
select 221:Q
color green
select 281:S
color green
select 222:Q
color green
select 282:S
color [255,140,147]
select 283:S
color [255,140,147]
select 284:S
color green
select 223:Q
color green
select 285:S
color green
select 224:Q
color green
select 286:S
color green
select 225:Q
color green
select 287:S
color green
select 226:Q
color green
select 288:S
color green
select 227:Q
color green
select 289:S
color green
select 228:Q
color green
select 290:S
color green
select 229:Q
color green
select 291:S
color green
select 230:Q
color green
select 231:Q
color [190,200,237]
select 232:Q
color [190,200,237]
select 233:Q
color [190,200,237]
select 234:Q
color [190,200,237]
select 235:Q
color [190,200,237]
select 236:Q
color [190,200,237]
select 292:S
color green
select 237:Q
color green
select 293:S
color yellow
select 238:Q
color yellow
select 294:S
color yellow
select 239:Q
color yellow
select 295:S
color green
select 240:Q
color green
select 296:S
color green
select 241:Q
color green
select 297:S
color green
select 242:Q
color green
select 298:S
color green
select 243:Q
color green
select 299:S
color green
select 244:Q
color green
select 300:S
color green
select 245:Q
color green
select 301:S
color green
select 246:Q
color green
select 302:S
color green
select 247:Q
color green
select 303:S
color green
select 248:Q
color green
select 304:S
color green
select 249:Q
color green
select 305:S
color [255,140,147]
select 306:S
color [255,140,147]
select 307:S
color yellow
select 250:Q
color yellow
select 308:S
color green
select 251:Q
color green
select 309:S
color green
select 252:Q
color green
select 310:S
color green
select 253:Q
color green
select 311:S
color green
select 254:Q
color green
select 312:S
color green
select 255:Q
color green
select 313:S
color green
select 256:Q
color green
select 314:S
color yellow
select 257:Q
color yellow
select 315:S
color yellow
select 258:Q
color yellow
select 316:S
color yellow
select 259:Q
color yellow
select 317:S
color yellow
select 260:Q
color yellow
select 318:S
color yellow
select 261:Q
color yellow
select 319:S
color [255,140,147]
select 320:S
color [255,140,147]
select 321:S
color [255,140,147]
select 322:S
color [255,140,147]
select 323:S
color [255,140,147]
select 324:S
color green
select 262:Q
color green
select 325:S
color yellow
select 263:Q
color yellow
select 326:S
color yellow
select 264:Q
color yellow
select 327:S
color green
select 265:Q
color green
select 328:S
color green
select 266:Q
color green
select 329:S
color green
select 267:Q
color green
select 330:S
color green
select 268:Q
color green
select 331:S
color [255,140,147]
select 332:S
color green
select 269:Q
color green
select 333:S
color green
select 270:Q
color green
select 334:S
color green
select 271:Q
color green
select 335:S
color green
select 272:Q
color green
select 336:S
color yellow
select 273:Q
color yellow
select 274:Q
color [190,200,237]
select 337:S
color green
select 275:Q
color green
select 338:S
color green
select 276:Q
color green
select 339:S
color green
select 277:Q
color green
select 278:Q
color [190,200,237]
select 279:Q
color [190,200,237]
select 340:S
color green
select 280:Q
color green
select 341:S
color green
select 281:Q
color green
select 342:S
color green
select 282:Q
color green
select 343:S
color green
select 283:Q
color green
select 344:S
color yellow
select 284:Q
color yellow
select 285:Q
color [190,200,237]
select 286:Q
color [190,200,237]
select 345:S
color green
select 287:Q
color green
select 346:S
color green
select 288:Q
color green
select 347:S
color green
select 289:Q
color green
select 348:S
color green
select 290:Q
color green
select 349:S
color green
select 291:Q
color green
select 350:S
color yellow
select 292:Q
color yellow
select 293:Q
color [190,200,237]
select 351:S
color green
select 294:Q
color green
select 352:S
color green
select 295:Q
color green
select 353:S
color green
select 296:Q
color green
select 354:S
color green
select 297:Q
color green
select 355:S
color yellow
select 298:Q
color yellow
select 299:Q
color [190,200,237]
select 300:Q
color [190,200,237]
select 301:Q
color [190,200,237]
select 302:Q
color [190,200,237]
select 356:S
color yellow
select 303:Q
color yellow
select 357:S
color yellow
select 304:Q
color yellow
select 358:S
color yellow
select 305:Q
color yellow
select 359:S
color yellow
select 306:Q
color yellow
select 360:S
color green
select 307:Q
color green
select 361:S
color green
select 308:Q
color green
select 362:S
color green
select 309:Q
color green
select 363:S
color green
select 310:Q
color green
select 364:S
color green
select 311:Q
color green
select 365:S
color green
select 312:Q
color green
select 366:S
color green
select 313:Q
color green
select 367:S
color yellow
select 314:Q
color yellow
select 368:S
color yellow
select 315:Q
color yellow
select 369:S
color yellow
select 316:Q
color yellow
select 370:S
color yellow
select 317:Q
color yellow
select 371:S
color yellow
select 318:Q
color yellow
select 372:S
color yellow
select 319:Q
color yellow
select 373:S
color yellow
select 320:Q
color yellow
select 374:S
color yellow
select 321:Q
color yellow
select 375:S
color green
select 322:Q
color green
select 376:S
color green
select 323:Q
color green
select 377:S
color green
select 324:Q
color green
select 378:S
color green
select 325:Q
color green
select 379:S
color yellow
select 326:Q
color yellow
select 380:S
color green
select 327:Q
color green
select 381:S
color green
select 328:Q
color green
select 382:S
color green
select 329:Q
color green
select 383:S
color green
select 330:Q
color green
select 384:S
color yellow
select 331:Q
color yellow
select 385:S
color yellow
select 332:Q
color yellow
select 333:Q
color [190,200,237]
select 334:Q
color [190,200,237]
select 386:S
color yellow
select 335:Q
color yellow
select 387:S
color yellow
select 336:Q
color yellow
select 388:S
color yellow
select 337:Q
color yellow
select 389:S
color yellow
select 338:Q
color yellow
select 390:S
color yellow
select 339:Q
color yellow
select 391:S
color yellow
select 340:Q
color yellow
select 392:S
color green
select 341:Q
color green
select 393:S
color green
select 342:Q
color green
select 394:S
color green
select 343:Q
color green
select 395:S
color green
select 344:Q
color green
select 396:S
color yellow
select 345:Q
color yellow
select 346:Q
color [190,200,237]
select 347:Q
color [190,200,237]
select 348:Q
color [190,200,237]
select 349:Q
color [190,200,237]
select 350:Q
color [190,200,237]
select 351:Q
color [190,200,237]
select 397:S
color green
select 352:Q
color green
select 398:S
color green
select 353:Q
color green
select 399:S
color green
select 354:Q
color green
select 400:S
color green
select 355:Q
color green
select 401:S
color yellow
select 356:Q
color yellow
select 402:S
color yellow
select 357:Q
color yellow
select 403:S
color yellow
select 358:Q
color yellow
select 404:S
color yellow
select 359:Q
color yellow
select 405:S
color [255,140,147]
select 406:S
color [255,140,147]
select 407:S
color green
select 360:Q
color green
select 408:S
color yellow
select 361:Q
color yellow
select 409:S
color yellow
select 362:Q
color yellow
select 410:S
color yellow
select 363:Q
color yellow
select 411:S
color yellow
select 364:Q
color yellow
select 412:S
color yellow
select 365:Q
color yellow
select 413:S
color yellow
select 366:Q
color yellow
select 414:S
color yellow
select 367:Q
color yellow
select 415:S
color yellow
select 368:Q
color yellow
select 416:S
color yellow
select 369:Q
color yellow
select 417:S
color yellow
select 370:Q
color yellow
select 418:S
color yellow
select 371:Q
color yellow
select 419:S
color yellow
select 372:Q
color yellow
select 420:S
color yellow
select 373:Q
color yellow
select 421:S
color yellow
select 374:Q
color yellow
select 422:S
color yellow
select 375:Q
color yellow
select 423:S
color yellow
select 376:Q
color yellow
select 424:S
color [255,140,147]
select 425:S
color [255,140,147]
select 426:S
color [255,140,147]
select 427:S
color [255,140,147]
select 428:S
color [255,140,147]
select 429:S
color [255,140,147]
select 430:S
color [255,140,147]
select 431:S
color [255,140,147]
select 432:S
color [255,140,147]
select 433:S
color [255,140,147]
select 434:S
color [255,140,147]
select 435:S
color [255,140,147]
select 436:S
color [255,140,147]
select 437:S
color [255,140,147]
select 438:S
color [255,140,147]
select 439:S
color [255,140,147]
select 440:S
color [255,140,147]
select 441:S
color [255,140,147]
select 442:S
color [255,140,147]
select 443:S
color [255,140,147]
select 444:S
color [255,140,147]
select 445:S
color [255,140,147]
select 446:S
color [255,140,147]
select 447:S
color [255,140,147]
select 448:S
color [255,140,147]
select 449:S
color [255,140,147]
select 450:S
color [255,140,147]
select 451:S
color [255,140,147]
select 452:S
color [255,140,147]
select 453:S
color [255,140,147]
select 454:S
color [255,140,147]
select 455:S
color [255,140,147]
select 456:S
color [255,140,147]
select 457:S
color [255,140,147]
select 458:S
color [255,140,147]
select 459:S
color [255,140,147]
select 460:S
color [255,140,147]
select 461:S
color [255,140,147]
select 462:S
color [255,140,147]
select 463:S
color [255,140,147]
select 464:S
color [255,140,147]
select 465:S
color [255,140,147]
select 466:S
color [255,140,147]
select 467:S
color [255,140,147]
select 468:S
color [255,140,147]
select 469:S
color [255,140,147]
select 470:S
color [255,140,147]
select 471:S
color [255,140,147]
select 472:S
color [255,140,147]
select 473:S
color [255,140,147]
select 474:S
color [255,140,147]
select 475:S
color [255,140,147]
select 476:S
color [255,140,147]
select 477:S
color [255,140,147]
select 478:S
color [255,140,147]
select 479:S
color [255,140,147]
select 480:S
color [255,140,147]
select 481:S
color [255,140,147]
select 482:S
color [255,140,147]
select 483:S
color [255,140,147]
select 484:S
color [255,140,147]
select 485:S
color [255,140,147]
select 486:S
color [255,140,147]
select 487:S
color [255,140,147]
select 488:S
color [255,140,147]
select 489:S
color [255,140,147]
select 490:S
color [255,140,147]
select 491:S
color [255,140,147]
select 492:S
color [255,140,147]
select 493:S
color [255,140,147]
select 494:S
color [255,140,147]
select 495:S
color [255,140,147]
select 496:S
color [255,140,147]
select 497:S
color [255,140,147]
select 498:S
color [255,140,147]
select 499:S
color [255,140,147]
select 500:S
color [255,140,147]
select 501:S
color [255,140,147]
select 502:S
color [255,140,147]
select 503:S
color [255,140,147]
select 504:S
color [255,140,147]
select 505:S
color [255,140,147]
select 506:S
color [255,140,147]
select 507:S
color [255,140,147]
select 508:S
color [255,140,147]
select 509:S
color [255,140,147]
select 510:S
color [255,140,147]
select 511:S
color [255,140,147]
select 512:S
color [255,140,147]
select 513:S
color [255,140,147]
select 514:S
color [255,140,147]
select 515:S
color [255,140,147]
select 516:S
color [255,140,147]
select 517:S
color [255,140,147]
select 518:S
color [255,140,147]
select 519:S
color [255,140,147]
select 520:S
color [255,140,147]
select 521:S
color [255,140,147]
select 522:S
color [255,140,147]
select 523:S
color [255,140,147]
select 524:S
color [255,140,147]
select 525:S
color [255,140,147]
select 526:S
color [255,140,147]
select 527:S
color [255,140,147]
select 528:S
color [255,140,147]
select 529:S
color [255,140,147]
select 530:S
color [255,140,147]
select 531:S
color [255,140,147]
select 532:S
color [255,140,147]
select 533:S
color [255,140,147]
select 534:S
color [255,140,147]
select 535:S
color [255,140,147]
select 536:S
color [255,140,147]
select 537:S
color [255,140,147]
select 538:S
color [255,140,147]
select 539:S
color [255,140,147]
select all
wireframe off
exit
# query chain's C_alpha trace atoms
ATOM      0  CA  SER Q   1       5.088 -16.049  -5.755  0.00  0.00           C  
ATOM      1  CA  ASP Q   2       3.783 -15.336  -2.252  0.00  0.00           C  
ATOM      2  CA  SER Q   3       4.599 -18.330  -0.019  0.00  0.00           C  
ATOM      3  CA  ARG Q   4       1.256 -18.104   1.764  0.00  0.00           C  
ATOM      4  CA  THR Q   5      -2.072 -19.516   0.644  0.00  0.00           C  
ATOM      5  CA  VAL Q   6      -4.079 -16.402  -0.240  0.00  0.00           C  
ATOM      6  CA  SER Q   7      -7.815 -16.393  -0.949  0.00  0.00           C  
ATOM      7  CA  GLU Q   8     -10.224 -13.454  -1.279  0.00  0.00           C  
ATOM      8  CA  PRO Q   9     -10.408 -11.395   1.907  0.00  0.00           C  
ATOM      9  CA  LYS Q  10     -13.614 -11.331   3.962  0.00  0.00           C  
ATOM     10  CA  THR Q  11     -14.704  -8.034   5.522  0.00  0.00           C  
ATOM     11  CA  PRO Q  12     -14.743  -7.957   9.313  0.00  0.00           C  
ATOM     12  CA  SER Q  13     -17.892  -7.253  11.307  0.00  0.00           C  
ATOM     13  CA  SER Q  14     -18.037  -3.737  12.774  0.00  0.00           C  
ATOM     14  CA  CYS Q  15     -17.187  -2.985  16.400  0.00  0.00           C  
ATOM     15  CA  THR Q  16     -18.524   0.567  16.215  0.00  0.00           C  
ATOM     16  CA  THR Q  17     -20.356   2.570  13.538  0.00  0.00           C  
ATOM     17  CA  LEU Q  18     -19.686   6.288  13.032  0.00  0.00           C  
ATOM     18  CA  LYS Q  19     -21.817   8.687  10.952  0.00  0.00           C  
ATOM     19  CA  ALA Q  20     -20.170  11.561   9.076  0.00  0.00           C  
ATOM     20  CA  ASP Q  21     -21.138  15.187   9.734  0.00  0.00           C  
ATOM     21  CA  SER Q  22     -19.425  18.530   9.038  0.00  0.00           C  
ATOM     22  CA  SER Q  23     -16.970  18.487  11.972  0.00  0.00           C  
ATOM     23  CA  THR Q  24     -13.314  17.370  12.064  0.00  0.00           C  
ATOM     24  CA  ALA Q  25     -13.313  13.601  12.649  0.00  0.00           C  
ATOM     25  CA  THR Q  26      -9.718  12.784  13.679  0.00  0.00           C  
ATOM     26  CA  SER Q  27     -10.207  12.219  17.414  0.00  0.00           C  
ATOM     27  CA  THR Q  28     -13.668  10.662  16.959  0.00  0.00           C  
ATOM     28  CA  ILE Q  29     -12.215   8.021  14.619  0.00  0.00           C  
ATOM     29  CA  GLN Q  30      -9.067   7.493  16.731  0.00  0.00           C  
ATOM     30  CA  LYS Q  31     -11.122   6.997  19.907  0.00  0.00           C  
ATOM     31  CA  ALA Q  32     -13.261   4.382  18.127  0.00  0.00           C  
ATOM     32  CA  LEU Q  33     -10.142   2.635  16.780  0.00  0.00           C  
ATOM     33  CA  ASN Q  34      -8.640   2.575  20.293  0.00  0.00           C  
ATOM     34  CA  ASN Q  35     -11.583   0.603  21.767  0.00  0.00           C  
ATOM     35  CA  CYS Q  36     -12.343  -1.830  18.927  0.00  0.00           C  
ATOM     36  CA  ASP Q  37     -12.462  -5.591  19.568  0.00  0.00           C  
ATOM     37  CA  GLN Q  38      -9.784  -7.767  17.948  0.00  0.00           C  
ATOM     38  CA  GLY Q  39     -10.874  -8.956  14.499  0.00  0.00           C  
ATOM     39  CA  LYS Q  40     -13.505  -6.230  14.034  0.00  0.00           C  
ATOM     40  CA  ALA Q  41     -13.524  -2.874  12.262  0.00  0.00           C  
ATOM     41  CA  VAL Q  42     -14.525   0.731  12.906  0.00  0.00           C  
ATOM     42  CA  ARG Q  43     -17.269   1.355  10.325  0.00  0.00           C  
ATOM     43  CA  LEU Q  44     -17.499   4.728   8.565  0.00  0.00           C  
ATOM     44  CA  SER Q  45     -21.048   5.416   7.393  0.00  0.00           C  
ATOM     45  CA  ALA Q  46     -22.946   8.439   6.102  0.00  0.00           C  
ATOM     46  CA  GLY Q  47     -24.643  10.914   8.458  0.00  0.00           C  
ATOM     47  CA  SER Q  48     -25.485  14.513   7.511  0.00  0.00           C  
ATOM     48  CA  THR Q  49     -22.514  14.240   5.138  0.00  0.00           C  
ATOM     49  CA  SER Q  50     -20.666  11.312   3.557  0.00  0.00           C  
ATOM     50  CA  VAL Q  51     -17.180  12.714   4.189  0.00  0.00           C  
ATOM     51  CA  PHE Q  52     -14.986  12.103   7.247  0.00  0.00           C  
ATOM     52  CA  LEU Q  53     -12.373  14.896   7.329  0.00  0.00           C  
ATOM     53  CA  SER Q  54      -9.332  13.827   9.354  0.00  0.00           C  
ATOM     54  CA  GLY Q  55      -5.630  14.188  10.068  0.00  0.00           C  
ATOM     55  CA  PRO Q  56      -3.230  11.338  10.881  0.00  0.00           C  
ATOM     56  CA  LEU Q  57      -4.765   8.152  12.249  0.00  0.00           C  
ATOM     57  CA  SER Q  58      -3.113   5.144  13.903  0.00  0.00           C  
ATOM     58  CA  LEU Q  59      -4.429   1.638  13.255  0.00  0.00           C  
ATOM     59  CA  PRO Q  60      -4.045  -0.694  16.255  0.00  0.00           C  
ATOM     60  CA  SER Q  61      -2.994  -4.333  15.915  0.00  0.00           C  
ATOM     61  CA  GLY Q  62      -5.879  -6.685  15.063  0.00  0.00           C  
ATOM     62  CA  VAL Q  63      -8.189  -3.721  14.334  0.00  0.00           C  
ATOM     63  CA  SER Q  64      -9.456  -2.642  10.912  0.00  0.00           C  
ATOM     64  CA  LEU Q  65     -11.132   0.262   9.132  0.00  0.00           C  
ATOM     65  CA  LEU Q  66     -14.289  -0.228   7.062  0.00  0.00           C  
ATOM     66  CA  ILE Q  67     -15.509   2.559   4.742  0.00  0.00           C  
ATOM     67  CA  ASP Q  68     -19.035   2.273   3.307  0.00  0.00           C  
ATOM     68  CA  LYS Q  69     -19.969   2.582  -0.360  0.00  0.00           C  
ATOM     69  CA  GLY Q  70     -20.321   6.288  -1.210  0.00  0.00           C  
ATOM     70  CA  VAL Q  71     -18.403   7.405   1.908  0.00  0.00           C  
ATOM     71  CA  THR Q  72     -15.032   9.144   1.742  0.00  0.00           C  
ATOM     72  CA  LEU Q  73     -12.303   9.342   4.400  0.00  0.00           C  
ATOM     73  CA  ARG Q  74     -10.522  12.546   3.333  0.00  0.00           C  
ATOM     74  CA  ALA Q  75      -7.155  13.869   4.476  0.00  0.00           C  
ATOM     75  CA  VAL Q  76      -7.335  17.484   5.642  0.00  0.00           C  
ATOM     76  CA  ASN Q  77      -5.599  19.939   3.311  0.00  0.00           C  
ATOM     77  CA  ASN Q  78      -3.345  21.321   6.057  0.00  0.00           C  
ATOM     78  CA  ALA Q  79       0.424  20.834   6.297  0.00  0.00           C  
ATOM     79  CA  LYS Q  80       0.722  21.485  10.047  0.00  0.00           C  
ATOM     80  CA  SER Q  81      -1.853  18.734  10.685  0.00  0.00           C  
ATOM     81  CA  PHE Q  82       0.576  16.095   9.327  0.00  0.00           C  
ATOM     82  CA  GLU Q  83       3.875  17.458  10.687  0.00  0.00           C  
ATOM     83  CA  ASN Q  84       6.056  15.377  12.998  0.00  0.00           C  
ATOM     84  CA  ALA Q  85       8.122  18.434  13.957  0.00  0.00           C  
ATOM     85  CA  PRO Q  86       7.710  22.223  13.964  0.00  0.00           C  
ATOM     86  CA  SER Q  87       7.272  23.293  10.329  0.00  0.00           C  
ATOM     87  CA  SER Q  88       8.550  19.945   9.000  0.00  0.00           C  
ATOM     88  CA  CYS Q  89       5.658  19.260   6.601  0.00  0.00           C  
ATOM     89  CA  GLY Q  90       4.598  20.831   3.301  0.00  0.00           C  
ATOM     90  CA  VAL Q  91       8.073  22.237   2.603  0.00  0.00           C  
ATOM     91  CA  VAL Q  92      11.045  21.436   0.350  0.00  0.00           C  
ATOM     92  CA  ASP Q  93      14.395  20.663   2.021  0.00  0.00           C  
ATOM     93  CA  LYS Q  94      16.993  18.021   2.930  0.00  0.00           C  
ATOM     94  CA  ASN Q  95      14.517  16.009   5.024  0.00  0.00           C  
ATOM     95  CA  GLY Q  96      11.769  14.227   3.056  0.00  0.00           C  
ATOM     96  CA  LYS Q  97      10.402  12.556   6.201  0.00  0.00           C  
ATOM     97  CA  GLY Q  98       8.710  15.665   7.607  0.00  0.00           C  
ATOM     98  CA  CYS Q  99       5.115  14.383   7.369  0.00  0.00           C  
ATOM     99  CA  ASP Q 100       3.253  11.548   9.082  0.00  0.00           C  
ATOM    100  CA  ALA Q 101       1.126   9.355   6.788  0.00  0.00           C  
ATOM    101  CA  PHE Q 102      -2.671   9.587   6.744  0.00  0.00           C  
ATOM    102  CA  ILE Q 103      -3.151   6.052   8.094  0.00  0.00           C  
ATOM    103  CA  THR Q 104      -0.248   4.338   9.879  0.00  0.00           C  
ATOM    104  CA  ALA Q 105      -0.133   0.721  11.101  0.00  0.00           C  
ATOM    105  CA  VAL Q 106       2.929  -0.052  13.255  0.00  0.00           C  
ATOM    106  CA  SER Q 107       3.712  -3.563  14.506  0.00  0.00           C  
ATOM    107  CA  THR Q 108       0.225  -4.845  13.677  0.00  0.00           C  
ATOM    108  CA  THR Q 109      -0.978  -8.408  13.156  0.00  0.00           C  
ATOM    109  CA  ASN Q 110      -4.193  -9.127  11.197  0.00  0.00           C  
ATOM    110  CA  SER Q 111      -5.028  -5.430  10.678  0.00  0.00           C  
ATOM    111  CA  GLY Q 112      -6.741  -4.130   7.554  0.00  0.00           C  
ATOM    112  CA  ILE Q 113      -8.520  -1.445   5.506  0.00  0.00           C  
ATOM    113  CA  TYR Q 114     -11.775  -2.319   3.707  0.00  0.00           C  
ATOM    114  CA  GLY Q 115     -14.120  -0.487   1.296  0.00  0.00           C  
ATOM    115  CA  PRO Q 116     -15.834  -0.070  -0.969  0.00  0.00           C  
ATOM    116  CA  GLY Q 117     -15.649   3.534   0.194  0.00  0.00           C  
ATOM    117  CA  THR Q 118     -12.802   5.868  -0.749  0.00  0.00           C  
ATOM    118  CA  ILE Q 119      -9.697   7.300   0.904  0.00  0.00           C  
ATOM    119  CA  ASP Q 120      -8.905  10.703  -0.650  0.00  0.00           C  
ATOM    120  CA  GLY Q 121      -5.549  12.380  -0.058  0.00  0.00           C  
ATOM    121  CA  GLN Q 122      -6.437  15.746  -1.645  0.00  0.00           C  
ATOM    122  CA  GLY Q 123      -3.001  15.805  -3.312  0.00  0.00           C  
ATOM    123  CA  GLY Q 124      -4.039  18.522  -5.771  0.00  0.00           C  
ATOM    124  CA  VAL Q 125      -5.931  20.827  -3.376  0.00  0.00           C  
ATOM    125  CA  LYS Q 126      -4.417  24.133  -2.264  0.00  0.00           C  
ATOM    126  CA  LEU Q 127      -3.391  23.721   1.375  0.00  0.00           C  
ATOM    127  CA  GLN Q 128      -5.038  25.989   3.979  0.00  0.00           C  
ATOM    128  CA  ASP Q 129      -1.534  26.506   5.308  0.00  0.00           C  
ATOM    129  CA  LYS Q 130       0.495  27.193   2.155  0.00  0.00           C  
ATOM    130  CA  LYS Q 131       0.155  28.944  -1.219  0.00  0.00           C  
ATOM    131  CA  VAL Q 132       0.325  25.617  -3.067  0.00  0.00           C  
ATOM    132  CA  SER Q 133      -1.039  22.076  -3.124  0.00  0.00           C  
ATOM    133  CA  TRP Q 134       0.974  18.984  -2.167  0.00  0.00           C  
ATOM    134  CA  TRP Q 135       1.679  18.118  -5.822  0.00  0.00           C  
ATOM    135  CA  GLU Q 136       2.854  21.672  -6.602  0.00  0.00           C  
ATOM    136  CA  LEU Q 137       5.825  21.119  -4.244  0.00  0.00           C  
ATOM    137  CA  ALA Q 138       7.378  18.529  -6.621  0.00  0.00           C  
ATOM    138  CA  ALA Q 139       8.224  21.003  -9.399  0.00  0.00           C  
ATOM    139  CA  ASP Q 140      10.032  23.113  -6.806  0.00  0.00           C  
ATOM    140  CA  ALA Q 141      11.751  20.044  -5.323  0.00  0.00           C  
ATOM    141  CA  LYS Q 142      12.806  18.749  -8.757  0.00  0.00           C  
ATOM    142  CA  VAL Q 143      14.099  22.084 -10.081  0.00  0.00           C  
ATOM    143  CA  LYS Q 144      15.852  22.850  -6.776  0.00  0.00           C  
ATOM    144  CA  LYS Q 145      17.107  19.247  -6.518  0.00  0.00           C  
ATOM    145  CA  LEU Q 146      15.803  18.806  -2.956  0.00  0.00           C  
ATOM    146  CA  LYS Q 147      13.102  16.725  -1.248  0.00  0.00           C  
ATOM    147  CA  GLN Q 148       9.437  17.553  -0.709  0.00  0.00           C  
ATOM    148  CA  ASN Q 149       7.742  16.708   2.584  0.00  0.00           C  
ATOM    149  CA  THR Q 150       4.245  15.362   1.814  0.00  0.00           C  
ATOM    150  CA  PRO Q 151       2.095  12.674   3.490  0.00  0.00           C  
ATOM    151  CA  ARG Q 152       1.775   9.094   2.252  0.00  0.00           C  
ATOM    152  CA  LEU Q 153      -1.777   7.696   2.320  0.00  0.00           C  
ATOM    153  CA  ILE Q 154      -1.156   4.318   3.972  0.00  0.00           C  
ATOM    154  CA  GLN Q 155       2.104   3.457   5.762  0.00  0.00           C  
ATOM    155  CA  ILE Q 156       2.512  -0.055   7.196  0.00  0.00           C  
ATOM    156  CA  ASN Q 157       5.605  -0.928   9.259  0.00  0.00           C  
ATOM    157  CA  LYS Q 158       6.850  -4.168  10.866  0.00  0.00           C  
ATOM    158  CA  SER Q 159       3.451  -5.814  10.446  0.00  0.00           C  
ATOM    159  CA  LYS Q 160       2.123  -9.296   9.805  0.00  0.00           C  
ATOM    160  CA  ASN Q 161      -0.740 -10.344   7.534  0.00  0.00           C  
ATOM    161  CA  PHE Q 162      -2.176  -6.918   6.704  0.00  0.00           C  
ATOM    162  CA  THR Q 163      -5.181  -6.760   4.338  0.00  0.00           C  
ATOM    163  CA  LEU Q 164      -6.214  -4.031   1.864  0.00  0.00           C  
ATOM    164  CA  TYR Q 165      -9.525  -4.995   0.230  0.00  0.00           C  
ATOM    165  CA  ASN Q 166     -12.283  -3.735  -2.047  0.00  0.00           C  
ATOM    166  CA  VAL Q 167     -11.403  -0.039  -1.632  0.00  0.00           C  
ATOM    167  CA  SER Q 168     -10.517   3.062  -3.665  0.00  0.00           C  
ATOM    168  CA  LEU Q 169      -7.461   5.237  -2.946  0.00  0.00           C  
ATOM    169  CA  ILE Q 170      -7.367   8.574  -4.777  0.00  0.00           C  
ATOM    170  CA  ASN Q 171      -5.253  11.703  -5.090  0.00  0.00           C  
ATOM    171  CA  SER Q 172      -2.412  10.650  -2.781  0.00  0.00           C  
ATOM    172  CA  PRO Q 173      -0.003  13.444  -1.835  0.00  0.00           C  
ATOM    173  CA  ASN Q 174       2.895  10.941  -1.811  0.00  0.00           C  
ATOM    174  CA  PHE Q 175       3.063   7.136  -2.228  0.00  0.00           C  
ATOM    175  CA  HIS Q 176      -0.369   5.514  -1.835  0.00  0.00           C  
ATOM    176  CA  VAL Q 177       0.533   2.277  -0.030  0.00  0.00           C  
ATOM    177  CA  VAL Q 178       3.850   1.273   1.564  0.00  0.00           C  
ATOM    178  CA  PHE Q 179       4.449  -2.087   3.274  0.00  0.00           C  
ATOM    179  CA  SER Q 180       7.818  -1.890   5.049  0.00  0.00           C  
ATOM    180  CA  ASP Q 181       9.875  -4.446   6.973  0.00  0.00           C  
ATOM    181  CA  GLY Q 182       6.948  -6.837   7.283  0.00  0.00           C  
ATOM    182  CA  ASP Q 183       5.613 -10.238   6.327  0.00  0.00           C  
ATOM    183  CA  GLY Q 184       2.229 -10.910   4.737  0.00  0.00           C  
ATOM    184  CA  PHE Q 185       0.394  -8.219   2.777  0.00  0.00           C  
ATOM    185  CA  THR Q 186      -2.605  -8.796   0.524  0.00  0.00           C  
ATOM    186  CA  ALA Q 187      -4.108  -6.063  -1.670  0.00  0.00           C  
ATOM    187  CA  TRP Q 188      -7.196  -7.423  -3.485  0.00  0.00           C  
ATOM    188  CA  LYS Q 189      -9.760  -5.426  -5.478  0.00  0.00           C  
ATOM    189  CA  THR Q 190      -7.801  -2.271  -4.630  0.00  0.00           C  
ATOM    190  CA  THR Q 191      -8.444   0.687  -6.931  0.00  0.00           C  
ATOM    191  CA  ILE Q 192      -5.803   3.437  -7.107  0.00  0.00           C  
ATOM    192  CA  LYS Q 193      -6.481   6.582  -9.152  0.00  0.00           C  
ATOM    193  CA  THR Q 194      -4.235   9.643  -9.203  0.00  0.00           C  
ATOM    194  CA  PRO Q 195      -3.431  11.919 -12.151  0.00  0.00           C  
ATOM    195  CA  SER Q 196      -0.590  10.869 -14.459  0.00  0.00           C  
ATOM    196  CA  THR Q 197       1.155  14.238 -13.993  0.00  0.00           C  
ATOM    197  CA  ALA Q 198       1.397  13.990 -10.192  0.00  0.00           C  
ATOM    198  CA  ARG Q 199       4.996  13.144  -9.294  0.00  0.00           C  
ATOM    199  CA  ASN Q 200       6.019  10.971  -6.342  0.00  0.00           C  
ATOM    200  CA  THR Q 201       2.783   8.956  -6.299  0.00  0.00           C  
ATOM    201  CA  ASP Q 202       3.833   5.298  -6.327  0.00  0.00           C  
ATOM    202  CA  GLY Q 203       0.833   3.000  -6.014  0.00  0.00           C  
ATOM    203  CA  ILE Q 204       1.841   0.004  -3.885  0.00  0.00           C  
ATOM    204  CA  ASP Q 205       5.445  -0.488  -2.728  0.00  0.00           C  
ATOM    205  CA  PRO Q 206       6.682  -3.443  -0.667  0.00  0.00           C  
ATOM    206  CA  MET Q 207       9.959  -2.355   1.014  0.00  0.00           C  
ATOM    207  CA  SER Q 208      12.241  -5.034   2.527  0.00  0.00           C  
ATOM    208  CA  SER Q 209       9.164  -7.210   3.091  0.00  0.00           C  
ATOM    209  CA  LYS Q 210       8.118 -10.781   2.308  0.00  0.00           C  
ATOM    210  CA  ASN Q 211       4.964 -12.626   1.273  0.00  0.00           C  
ATOM    211  CA  ILE Q 212       3.013 -10.129  -0.811  0.00  0.00           C  
ATOM    212  CA  THR Q 213      -0.041 -10.580  -3.032  0.00  0.00           C  
ATOM    213  CA  ILE Q 214      -1.491  -7.857  -5.276  0.00  0.00           C  
ATOM    214  CA  ALA Q 215      -4.522  -9.242  -7.153  0.00  0.00           C  
ATOM    215  CA  TYR Q 216      -7.661  -8.182  -9.026  0.00  0.00           C  
ATOM    216  CA  SER Q 217      -6.672  -4.534  -8.625  0.00  0.00           C  
ATOM    217  CA  ASN Q 218      -6.654  -1.459 -10.853  0.00  0.00           C  
ATOM    218  CA  ILE Q 219      -3.761   0.995 -10.558  0.00  0.00           C  
ATOM    219  CA  ALA Q 220      -3.487   4.294 -12.442  0.00  0.00           C  
ATOM    220  CA  THR Q 221      -1.206   7.002 -11.056  0.00  0.00           C  
ATOM    221  CA  GLY Q 222       1.744   9.276 -11.804  0.00  0.00           C  
ATOM    222  CA  ASP Q 223       4.835   7.294 -10.788  0.00  0.00           C  
ATOM    223  CA  ASP Q 224       5.422   3.548 -10.331  0.00  0.00           C  
ATOM    224  CA  ASN Q 225       2.217   1.503 -10.318  0.00  0.00           C  
ATOM    225  CA  VAL Q 226       4.068  -1.012  -8.129  0.00  0.00           C  
ATOM    226  CA  ALA Q 227       7.707  -0.608  -7.023  0.00  0.00           C  
ATOM    227  CA  ILE Q 228       9.291  -3.604  -5.282  0.00  0.00           C  
ATOM    228  CA  LYS Q 229      12.298  -2.491  -3.192  0.00  0.00           C  
ATOM    229  CA  ALA Q 230      14.931  -3.988  -0.864  0.00  0.00           C  
ATOM    230  CA  TYR Q 231      17.314  -1.913   1.278  0.00  0.00           C  
ATOM    231  CA  LYS Q 232      20.854  -2.375   2.566  0.00  0.00           C  
ATOM    232  CA  GLY Q 233      20.902  -3.358   6.253  0.00  0.00           C  
ATOM    233  CA  ARG Q 234      17.229  -4.416   6.194  0.00  0.00           C  
ATOM    234  CA  ALA Q 235      15.354  -7.597   5.294  0.00  0.00           C  
ATOM    235  CA  GLU Q 236      15.348  -9.194   1.877  0.00  0.00           C  
ATOM    236  CA  THR Q 237      12.214  -8.706  -0.216  0.00  0.00           C  
ATOM    237  CA  ARG Q 238      10.953 -12.179  -1.136  0.00  0.00           C  
ATOM    238  CA  ASN Q 239       7.913 -14.108  -2.345  0.00  0.00           C  
ATOM    239  CA  ILE Q 240       5.588 -11.792  -4.287  0.00  0.00           C  
ATOM    240  CA  SER Q 241       2.531 -12.535  -6.426  0.00  0.00           C  
ATOM    241  CA  ILE Q 242       1.155  -9.878  -8.819  0.00  0.00           C  
ATOM    242  CA  LEU Q 243      -1.907 -11.538 -10.375  0.00  0.00           C  
ATOM    243  CA  HIS Q 244      -4.933 -10.587 -12.487  0.00  0.00           C  
ATOM    244  CA  ASN Q 245      -4.415  -6.821 -12.547  0.00  0.00           C  
ATOM    245  CA  ASP Q 246      -5.032  -3.805 -14.764  0.00  0.00           C  
ATOM    246  CA  PHE Q 247      -2.530  -0.919 -14.817  0.00  0.00           C  
ATOM    247  CA  GLY Q 248      -3.245   2.478 -16.379  0.00  0.00           C  
ATOM    248  CA  THR Q 249      -1.009   5.553 -16.452  0.00  0.00           C  
ATOM    249  CA  GLY Q 250       2.158   5.434 -14.370  0.00  0.00           C  
ATOM    250  CA  HIS Q 251       5.809   4.425 -14.512  0.00  0.00           C  
ATOM    251  CA  GLY Q 252       5.310   0.655 -14.510  0.00  0.00           C  
ATOM    252  CA  MET Q 253       5.342  -2.725 -12.829  0.00  0.00           C  
ATOM    253  CA  SER Q 254       8.783  -2.039 -11.386  0.00  0.00           C  
ATOM    254  CA  ILE Q 255      11.561  -3.457  -9.233  0.00  0.00           C  
ATOM    255  CA  GLY Q 256      14.076  -0.915  -7.849  0.00  0.00           C  
ATOM    256  CA  SER Q 257      15.797   1.341  -7.667  0.00  0.00           C  
ATOM    257  CA  GLU Q 258      16.750  -0.128  -4.299  0.00  0.00           C  
ATOM    258  CA  THR Q 259      17.582  -3.697  -5.309  0.00  0.00           C  
ATOM    259  CA  MET Q 260      19.439  -5.045  -2.255  0.00  0.00           C  
ATOM    260  CA  GLY Q 261      17.985  -8.572  -2.374  0.00  0.00           C  
ATOM    261  CA  VAL Q 262      14.730  -9.050  -4.308  0.00  0.00           C  
ATOM    262  CA  TYR Q 263      13.734 -12.710  -4.753  0.00  0.00           C  
ATOM    263  CA  ASN Q 264      10.947 -14.888  -6.169  0.00  0.00           C  
ATOM    264  CA  VAL Q 265       8.649 -12.390  -7.854  0.00  0.00           C  
ATOM    265  CA  THR Q 266       5.789 -13.805  -9.929  0.00  0.00           C  
ATOM    266  CA  VAL Q 267       3.802 -11.564 -12.286  0.00  0.00           C  
ATOM    267  CA  ASP Q 268       0.929 -13.165 -14.241  0.00  0.00           C  
ATOM    268  CA  ASP Q 269      -2.112 -11.847 -16.109  0.00  0.00           C  
ATOM    269  CA  LEU Q 270      -1.386  -8.128 -16.256  0.00  0.00           C  
ATOM    270  CA  LYS Q 271      -3.181  -5.753 -18.612  0.00  0.00           C  
ATOM    271  CA  MET Q 272      -1.457  -2.410 -19.214  0.00  0.00           C  
ATOM    272  CA  ASN Q 273      -2.915   0.592 -21.037  0.00  0.00           C  
ATOM    273  CA  GLY Q 274      -1.029   3.878 -21.302  0.00  0.00           C  
ATOM    274  CA  THR Q 275       1.642   3.102 -18.681  0.00  0.00           C  
ATOM    275  CA  THR Q 276       4.856   4.825 -19.802  0.00  0.00           C  
ATOM    276  CA  ASN Q 277       7.002   1.811 -18.836  0.00  0.00           C  
ATOM    277  CA  GLY Q 278       5.759  -1.800 -18.802  0.00  0.00           C  
ATOM    278  CA  LEU Q 279       7.873  -4.351 -16.945  0.00  0.00           C  
ATOM    279  CA  ARG Q 280      10.878  -2.761 -15.271  0.00  0.00           C  
ATOM    280  CA  ILE Q 281      13.973  -3.651 -13.280  0.00  0.00           C  
ATOM    281  CA  LYS Q 282      16.017  -0.543 -12.486  0.00  0.00           C  
ATOM    282  CA  SER Q 283      18.910   0.561 -10.311  0.00  0.00           C  
ATOM    283  CA  ASP Q 284      22.096   2.625 -10.114  0.00  0.00           C  
ATOM    284  CA  LYS Q 285      25.543   2.418  -8.492  0.00  0.00           C  
ATOM    285  CA  SER Q 286      24.198   3.546  -5.092  0.00  0.00           C  
ATOM    286  CA  ALA Q 287      21.580   0.825  -4.520  0.00  0.00           C  
ATOM    287  CA  ALA Q 288      22.157  -2.129  -6.857  0.00  0.00           C  
ATOM    288  CA  GLY Q 289      22.206  -5.651  -5.413  0.00  0.00           C  
ATOM    289  CA  VAL Q 290      20.819  -9.131  -6.017  0.00  0.00           C  
ATOM    290  CA  VAL Q 291      17.625  -9.607  -8.018  0.00  0.00           C  
ATOM    291  CA  ASN Q 292      16.900 -13.318  -8.496  0.00  0.00           C  
ATOM    292  CA  GLY Q 293      13.980 -15.385  -9.750  0.00  0.00           C  
ATOM    293  CA  VAL Q 294      11.628 -12.976 -11.505  0.00  0.00           C  
ATOM    294  CA  ARG Q 295       9.022 -14.406 -13.890  0.00  0.00           C  
ATOM    295  CA  TYR Q 296       6.585 -12.443 -16.037  0.00  0.00           C  
ATOM    296  CA  SER Q 297       3.772 -14.168 -17.936  0.00  0.00           C  
ATOM    297  CA  ASN Q 298       0.558 -13.306 -19.757  0.00  0.00           C  
ATOM    298  CA  VAL Q 299       1.224  -9.570 -19.956  0.00  0.00           C  
ATOM    299  CA  VAL Q 300      -0.736  -7.560 -22.561  0.00  0.00           C  
ATOM    300  CA  MET Q 301       0.275  -3.935 -23.193  0.00  0.00           C  
ATOM    301  CA  LYS Q 302      -1.379  -1.128 -25.161  0.00  0.00           C  
ATOM    302  CA  ASN Q 303       0.072   2.387 -25.600  0.00  0.00           C  
ATOM    303  CA  VAL Q 304       3.170   1.647 -23.484  0.00  0.00           C  
ATOM    304  CA  ALA Q 305       6.250   3.542 -24.718  0.00  0.00           C  
ATOM    305  CA  LYS Q 306       8.837   1.270 -23.039  0.00  0.00           C  
ATOM    306  CA  PRO Q 307       7.305  -2.198 -22.642  0.00  0.00           C  
ATOM    307  CA  ILE Q 308      10.392  -3.887 -21.160  0.00  0.00           C  
ATOM    308  CA  VAL Q 309      13.053  -1.987 -19.211  0.00  0.00           C  
ATOM    309  CA  ILE Q 310      16.072  -3.585 -17.526  0.00  0.00           C  
ATOM    310  CA  ASP Q 311      18.381  -0.717 -16.573  0.00  0.00           C  
ATOM    311  CA  THR Q 312      21.334  -0.970 -14.209  0.00  0.00           C  
ATOM    312  CA  VAL Q 313      22.282   2.703 -14.671  0.00  0.00           C  
ATOM    313  CA  TYR Q 314      18.838   4.330 -14.561  0.00  0.00           C  
ATOM    314  CA  GLU Q 315      20.260   7.445 -12.900  0.00  0.00           C  
ATOM    315  CA  LYS Q 316      23.901   8.482 -12.510  0.00  0.00           C  
ATOM    316  CA  LYS Q 317      24.694   8.289  -8.794  0.00  0.00           C  
ATOM    317  CA  GLU Q 318      27.998   7.590  -7.025  0.00  0.00           C  
ATOM    318  CA  GLY Q 319      28.636   4.187  -5.468  0.00  0.00           C  
ATOM    319  CA  SER Q 320      30.394   0.858  -5.940  0.00  0.00           C  
ATOM    320  CA  ASN Q 321      27.284  -1.321  -5.776  0.00  0.00           C  
ATOM    321  CA  VAL Q 322      27.098  -3.941  -8.514  0.00  0.00           C  
ATOM    322  CA  PRO Q 323      23.872  -5.506  -9.772  0.00  0.00           C  
ATOM    323  CA  ASP Q 324      23.671  -9.305  -9.575  0.00  0.00           C  
ATOM    324  CA  TRP Q 325      20.477  -9.957 -11.512  0.00  0.00           C  
ATOM    325  CA  SER Q 326      19.652 -13.481 -12.684  0.00  0.00           C  
ATOM    326  CA  ASP Q 327      16.884 -15.985 -13.449  0.00  0.00           C  
ATOM    327  CA  ILE Q 328      14.693 -13.384 -15.158  0.00  0.00           C  
ATOM    328  CA  THR Q 329      12.046 -14.788 -17.512  0.00  0.00           C  
ATOM    329  CA  PHE Q 330       9.384 -13.310 -19.783  0.00  0.00           C  
ATOM    330  CA  LYS Q 331       6.698 -15.596 -21.250  0.00  0.00           C  
ATOM    331  CA  ASP Q 332       3.671 -14.805 -23.425  0.00  0.00           C  
ATOM    332  CA  VAL Q 333       4.177 -11.026 -23.321  0.00  0.00           C  
ATOM    333  CA  THR Q 334       2.524  -8.906 -26.028  0.00  0.00           C  
ATOM    334  CA  SER Q 335       2.825  -5.206 -26.857  0.00  0.00           C  
ATOM    335  CA  GLU Q 336       0.196  -3.984 -29.323  0.00  0.00           C  
ATOM    336  CA  THR Q 337       1.708  -0.568 -30.087  0.00  0.00           C  
ATOM    337  CA  LYS Q 338       5.078   0.803 -31.164  0.00  0.00           C  
ATOM    338  CA  GLY Q 339       7.584   1.043 -28.307  0.00  0.00           C  
ATOM    339  CA  VAL Q 340      11.215   0.671 -27.223  0.00  0.00           C  
ATOM    340  CA  VAL Q 341      12.771  -2.175 -25.232  0.00  0.00           C  
ATOM    341  CA  VAL Q 342      15.745  -1.096 -23.120  0.00  0.00           C  
ATOM    342  CA  LEU Q 343      18.196  -3.711 -21.841  0.00  0.00           C  
ATOM    343  CA  ASN Q 344      21.221  -2.129 -20.155  0.00  0.00           C  
ATOM    344  CA  GLY Q 345      23.605  -4.174 -18.015  0.00  0.00           C  
ATOM    345  CA  GLU Q 346      26.390  -1.621 -17.492  0.00  0.00           C  
ATOM    346  CA  ASN Q 347      28.226  -2.151 -14.171  0.00  0.00           C  
ATOM    347  CA  ALA Q 348      27.281  -5.863 -14.017  0.00  0.00           C  
ATOM    348  CA  LYS Q 349      30.386  -8.079 -13.857  0.00  0.00           C  
ATOM    349  CA  LYS Q 350      29.094 -10.413 -16.582  0.00  0.00           C  
ATOM    350  CA  PRO Q 351      26.351  -9.942 -19.174  0.00  0.00           C  
ATOM    351  CA  ILE Q 352      22.874 -10.164 -17.643  0.00  0.00           C  
ATOM    352  CA  GLU Q 353      21.135 -13.287 -18.967  0.00  0.00           C  
ATOM    353  CA  VAL Q 354      17.403 -12.986 -19.715  0.00  0.00           C  
ATOM    354  CA  THR Q 355      14.883 -15.460 -21.151  0.00  0.00           C  
ATOM    355  CA  MET Q 356      12.177 -14.315 -23.556  0.00  0.00           C  
ATOM    356  CA  LYS Q 357       9.585 -16.911 -24.597  0.00  0.00           C  
ATOM    357  CA  ASN Q 358       6.814 -15.808 -26.963  0.00  0.00           C  
ATOM    358  CA  VAL Q 359       7.445 -12.077 -26.500  0.00  0.00           C  
ATOM    359  CA  LYS Q 360       5.627 -10.278 -29.311  0.00  0.00           C  
ATOM    360  CA  LEU Q 361       6.435  -6.646 -30.056  0.00  0.00           C  
ATOM    361  CA  THR Q 362       5.232  -4.702 -33.110  0.00  0.00           C  
ATOM    362  CA  SER Q 363       7.491  -4.733 -36.191  0.00  0.00           C  
ATOM    363  CA  ASP Q 364       8.457  -1.051 -35.783  0.00  0.00           C  
ATOM    364  CA  SER Q 365       9.748  -1.526 -32.212  0.00  0.00           C  
ATOM    365  CA  THR Q 366      13.386  -0.997 -31.253  0.00  0.00           C  
ATOM    366  CA  TRP Q 367      15.648  -2.893 -28.879  0.00  0.00           C  
ATOM    367  CA  GLN Q 368      18.536  -1.042 -27.188  0.00  0.00           C  
ATOM    368  CA  ILE Q 369      20.882  -3.705 -25.807  0.00  0.00           C  
ATOM    369  CA  LYS Q 370      24.056  -3.296 -23.767  0.00  0.00           C  
ATOM    370  CA  ASN Q 371      25.790  -6.110 -21.882  0.00  0.00           C  
ATOM    371  CA  VAL Q 372      22.760  -8.428 -21.759  0.00  0.00           C  
ATOM    372  CA  ASN Q 373      22.080 -11.662 -23.630  0.00  0.00           C  
ATOM    373  CA  VAL Q 374      18.553 -12.687 -24.565  0.00  0.00           C  
ATOM    374  CA  LYS Q 375      17.803 -16.403 -24.741  0.00  0.00           C  
ATOM    375  CA  LYS Q 376      14.685 -17.418 -26.677  0.00  0.00           C  
# subject chain's C_alpha trace atoms
ATOM      0  CA  ASP S   1     -26.053   2.376  29.270  0.00  0.00           C  
ATOM      1  CA  TRP S   2     -25.697   5.685  27.425  0.00  0.00           C  
ATOM      2  CA  ASN S   3     -28.582   5.476  24.949  0.00  0.00           C  
ATOM      3  CA  ASN S   4     -29.993   8.358  22.852  0.00  0.00           C  
ATOM      4  CA  GLN S   5     -28.027  10.955  24.833  0.00  0.00           C  
ATOM      5  CA  SER S   6     -25.992  14.051  24.014  0.00  0.00           C  
ATOM      6  CA  ILE S   7     -22.594  14.228  25.715  0.00  0.00           C  
ATOM      7  CA  VAL S   8     -20.952  17.647  25.430  0.00  0.00           C  
ATOM      8  CA  LYS S   9     -17.714  18.279  27.351  0.00  0.00           C  
ATOM      9  CA  THR S  10     -15.471  21.366  27.351  0.00  0.00           C  
ATOM     10  CA  GLY S  11     -12.898  20.985  30.169  0.00  0.00           C  
ATOM     11  CA  GLU S  12      -9.288  19.796  29.892  0.00  0.00           C  
ATOM     12  CA  ARG S  13      -9.117  15.975  29.521  0.00  0.00           C  
ATOM     13  CA  GLN S  14     -12.890  15.668  30.008  0.00  0.00           C  
ATOM     14  CA  HIS S  15     -13.727  12.730  27.770  0.00  0.00           C  
ATOM     15  CA  GLY S  16     -17.155  11.944  26.323  0.00  0.00           C  
ATOM     16  CA  ILE S  17     -16.963   8.304  27.463  0.00  0.00           C  
ATOM     17  CA  HIS S  18     -13.965   6.998  29.431  0.00  0.00           C  
ATOM     18  CA  ILE S  19     -13.563   3.333  30.412  0.00  0.00           C  
ATOM     19  CA  GLN S  20     -10.640   3.185  32.820  0.00  0.00           C  
ATOM     20  CA  GLY S  21      -8.158   0.628  34.025  0.00  0.00           C  
ATOM     21  CA  SER S  22      -9.725   0.744  37.501  0.00  0.00           C  
ATOM     22  CA  ASP S  23     -13.240   0.208  36.137  0.00  0.00           C  
ATOM     23  CA  PRO S  24     -14.938  -3.189  35.934  0.00  0.00           C  
ATOM     24  CA  GLY S  25     -14.829  -5.324  32.791  0.00  0.00           C  
ATOM     25  CA  GLY S  26     -17.927  -6.099  30.735  0.00  0.00           C  
ATOM     26  CA  VAL S  27     -19.799  -4.746  27.758  0.00  0.00           C  
ATOM     27  CA  ARG S  28     -21.067  -1.175  27.746  0.00  0.00           C  
ATOM     28  CA  THR S  29     -23.577  -0.141  25.079  0.00  0.00           C  
ATOM     29  CA  ALA S  30     -24.327   3.263  23.517  0.00  0.00           C  
ATOM     30  CA  SER S  31     -27.035   3.626  20.883  0.00  0.00           C  
ATOM     31  CA  GLY S  32     -28.319   6.808  19.246  0.00  0.00           C  
ATOM     32  CA  THR S  33     -25.772   8.866  21.202  0.00  0.00           C  
ATOM     33  CA  THR S  34     -23.760  11.896  20.066  0.00  0.00           C  
ATOM     34  CA  ILE S  35     -20.469  12.888  21.701  0.00  0.00           C  
ATOM     35  CA  LYS S  36     -18.815  16.287  21.405  0.00  0.00           C  
ATOM     36  CA  VAL S  37     -15.636  17.175  23.265  0.00  0.00           C  
ATOM     37  CA  SER S  38     -13.369  20.220  22.866  0.00  0.00           C  
ATOM     38  CA  GLY S  39     -11.107  20.296  25.911  0.00  0.00           C  
ATOM     39  CA  ARG S  40      -7.352  19.847  25.622  0.00  0.00           C  
ATOM     40  CA  GLN S  41      -6.315  16.162  25.709  0.00  0.00           C  
ATOM     41  CA  ALA S  42      -9.930  15.080  25.701  0.00  0.00           C  
ATOM     42  CA  GLN S  43     -11.121  12.256  23.477  0.00  0.00           C  
ATOM     43  CA  GLY S  44     -14.736  11.537  22.570  0.00  0.00           C  
ATOM     44  CA  ILE S  45     -14.104   7.907  23.581  0.00  0.00           C  
ATOM     45  CA  LEU S  46     -11.199   6.569  25.658  0.00  0.00           C  
ATOM     46  CA  LEU S  47     -10.917   2.813  26.295  0.00  0.00           C  
ATOM     47  CA  GLU S  48      -8.133   1.724  28.659  0.00  0.00           C  
ATOM     48  CA  ASN S  49      -9.279  -1.597  30.128  0.00  0.00           C  
ATOM     49  CA  PRO S  50      -8.499  -4.997  28.610  0.00  0.00           C  
ATOM     50  CA  ALA S  51     -11.647  -6.646  29.956  0.00  0.00           C  
ATOM     51  CA  ALA S  52     -13.931  -3.845  28.767  0.00  0.00           C  
ATOM     52  CA  GLU S  53     -15.905  -3.514  25.593  0.00  0.00           C  
ATOM     53  CA  LEU S  54     -17.958  -0.633  24.210  0.00  0.00           C  
ATOM     54  CA  GLN S  55     -20.672  -0.977  21.582  0.00  0.00           C  
ATOM     55  CA  PHE S  56     -21.156   2.429  19.904  0.00  0.00           C  
ATOM     56  CA  ARG S  57     -24.006   2.249  17.418  0.00  0.00           C  
ATOM     57  CA  ASN S  58     -25.988   4.740  15.326  0.00  0.00           C  
ATOM     58  CA  GLY S  59     -24.237   7.765  16.861  0.00  0.00           C  
ATOM     59  CA  SER S  60     -21.527  10.339  16.254  0.00  0.00           C  
ATOM     60  CA  VAL S  61     -18.297  11.244  18.005  0.00  0.00           C  
ATOM     61  CA  THR S  62     -16.398  14.488  17.457  0.00  0.00           C  
ATOM     62  CA  SER S  63     -13.477  16.197  19.189  0.00  0.00           C  
ATOM     63  CA  SER S  64     -11.632  19.468  18.584  0.00  0.00           C  
ATOM     64  CA  GLY S  65      -8.989  19.740  21.305  0.00  0.00           C  
ATOM     65  CA  GLN S  66      -5.288  18.908  21.027  0.00  0.00           C  
ATOM     66  CA  LEU S  67      -5.063  15.142  21.620  0.00  0.00           C  
ATOM     67  CA  SER S  68      -1.427  15.114  22.641  0.00  0.00           C  
ATOM     68  CA  ASP S  69      -0.302  12.190  24.733  0.00  0.00           C  
ATOM     69  CA  ASP S  70       1.309  12.563  28.132  0.00  0.00           C  
ATOM     70  CA  GLY S  71       3.739   9.783  27.199  0.00  0.00           C  
ATOM     71  CA  ILE S  72       6.385  11.415  25.014  0.00  0.00           C  
ATOM     72  CA  ARG S  73       5.554  11.491  21.301  0.00  0.00           C  
ATOM     73  CA  ARG S  74       2.163  10.510  19.943  0.00  0.00           C  
ATOM     74  CA  PHE S  75      -1.174  12.122  19.363  0.00  0.00           C  
ATOM     75  CA  LEU S  76      -4.326  10.122  20.128  0.00  0.00           C  
ATOM     76  CA  GLY S  77      -7.576   9.923  18.141  0.00  0.00           C  
ATOM     77  CA  THR S  78     -11.088  11.255  18.836  0.00  0.00           C  
ATOM     78  CA  VAL S  79     -11.902   7.610  19.572  0.00  0.00           C  
ATOM     79  CA  THR S  80      -8.852   5.987  21.173  0.00  0.00           C  
ATOM     80  CA  VAL S  81      -8.456   2.372  22.242  0.00  0.00           C  
ATOM     81  CA  LYS S  82      -5.399   1.507  24.340  0.00  0.00           C  
ATOM     82  CA  ALA S  83      -6.974  -1.642  25.779  0.00  0.00           C  
ATOM     83  CA  GLY S  84     -10.359  -3.296  25.443  0.00  0.00           C  
ATOM     84  CA  LYS S  85     -12.647  -3.689  22.465  0.00  0.00           C  
ATOM     85  CA  LEU S  86     -14.548  -1.003  20.611  0.00  0.00           C  
ATOM     86  CA  VAL S  87     -17.422  -1.962  18.314  0.00  0.00           C  
ATOM     87  CA  ALA S  88     -18.614   0.939  16.145  0.00  0.00           C  
ATOM     88  CA  ASP S  89     -21.601   0.516  13.855  0.00  0.00           C  
ATOM     89  CA  HIS S  90     -23.286   3.110  11.633  0.00  0.00           C  
ATOM     90  CA  ALA S  91     -21.183   5.799  13.342  0.00  0.00           C  
ATOM     91  CA  THR S  92     -20.036   9.261  12.243  0.00  0.00           C  
ATOM     92  CA  LEU S  93     -16.550   9.903  13.660  0.00  0.00           C  
ATOM     93  CA  ALA S  94     -14.682  13.176  13.172  0.00  0.00           C  
ATOM     94  CA  ASN S  95     -11.600  14.899  14.500  0.00  0.00           C  
ATOM     95  CA  VAL S  96     -12.280  18.597  13.907  0.00  0.00           C  
ATOM     96  CA  GLY S  97      -9.312  20.016  15.802  0.00  0.00           C  
ATOM     97  CA  ASP S  98      -7.117  22.612  14.121  0.00  0.00           C  
ATOM     98  CA  THR S  99      -4.761  20.899  11.593  0.00  0.00           C  
ATOM     99  CA  TRP S 100      -2.518  23.207  13.089  0.00  0.00           C  
ATOM    100  CA  ASP S 101      -3.242  22.302  16.767  0.00  0.00           C  
ATOM    101  CA  ASP S 102      -3.535  18.502  16.449  0.00  0.00           C  
ATOM    102  CA  ASP S 103      -2.919  15.532  14.171  0.00  0.00           C  
ATOM    103  CA  GLY S 104      -6.632  15.221  13.376  0.00  0.00           C  
ATOM    104  CA  ILE S 105      -6.613  11.464  14.101  0.00  0.00           C  
ATOM    105  CA  ALA S 106     -10.186  10.154  14.165  0.00  0.00           C  
ATOM    106  CA  LEU S 107      -9.379   6.644  15.444  0.00  0.00           C  
ATOM    107  CA  TYR S 108      -6.293   5.481  17.332  0.00  0.00           C  
ATOM    108  CA  VAL S 109      -5.992   1.790  18.316  0.00  0.00           C  
ATOM    109  CA  ALA S 110      -2.784   0.617  19.989  0.00  0.00           C  
ATOM    110  CA  GLY S 111      -1.709  -2.294  22.184  0.00  0.00           C  
ATOM    111  CA  GLU S 112      -1.801  -6.079  22.441  0.00  0.00           C  
ATOM    112  CA  GLN S 113      -5.287  -6.046  23.997  0.00  0.00           C  
ATOM    113  CA  ALA S 114      -6.640  -3.126  21.963  0.00  0.00           C  
ATOM    114  CA  GLN S 115      -9.308  -4.196  19.486  0.00  0.00           C  
ATOM    115  CA  ALA S 116     -11.771  -2.402  17.235  0.00  0.00           C  
ATOM    116  CA  SER S 117     -14.511  -3.463  14.851  0.00  0.00           C  
ATOM    117  CA  ILE S 118     -15.783  -0.633  12.634  0.00  0.00           C  
ATOM    118  CA  ALA S 119     -18.755  -1.085  10.299  0.00  0.00           C  
ATOM    119  CA  ASP S 120     -20.887   1.166   8.080  0.00  0.00           C  
ATOM    120  CA  SER S 121     -19.232   4.349   9.325  0.00  0.00           C  
ATOM    121  CA  THR S 122     -17.256   7.359   8.135  0.00  0.00           C  
ATOM    122  CA  LEU S 123     -14.033   8.520   9.811  0.00  0.00           C  
ATOM    123  CA  GLN S 124     -13.097  12.161   9.204  0.00  0.00           C  
ATOM    124  CA  GLY S 125     -10.026  14.120  10.205  0.00  0.00           C  
ATOM    125  CA  ALA S 126      -6.610  14.895   8.702  0.00  0.00           C  
ATOM    126  CA  GLY S 127      -4.816  12.213  10.753  0.00  0.00           C  
ATOM    127  CA  GLY S 128      -7.143   9.391   9.663  0.00  0.00           C  
ATOM    128  CA  VAL S 129      -6.870   6.019  11.426  0.00  0.00           C  
ATOM    129  CA  GLN S 130      -3.649   5.098  13.257  0.00  0.00           C  
ATOM    130  CA  ILE S 131      -3.206   1.501  14.467  0.00  0.00           C  
ATOM    131  CA  GLU S 132      -0.081   0.093  16.129  0.00  0.00           C  
ATOM    132  CA  ARG S 133       1.676  -2.016  18.757  0.00  0.00           C  
ATOM    133  CA  GLY S 134      -0.129  -5.327  18.209  0.00  0.00           C  
ATOM    134  CA  ALA S 135      -3.651  -3.925  17.864  0.00  0.00           C  
ATOM    135  CA  ASN S 136      -6.326  -5.893  16.000  0.00  0.00           C  
ATOM    136  CA  VAL S 137      -8.826  -3.922  13.867  0.00  0.00           C  
ATOM    137  CA  THR S 138     -11.521  -4.885  11.353  0.00  0.00           C  
ATOM    138  CA  VAL S 139     -13.152  -2.194   9.177  0.00  0.00           C  
ATOM    139  CA  GLN S 140     -16.159  -2.930   6.955  0.00  0.00           C  
ATOM    140  CA  ARG S 141     -18.322  -0.921   4.591  0.00  0.00           C  
ATOM    141  CA  SER S 142     -16.778   2.337   5.738  0.00  0.00           C  
ATOM    142  CA  ALA S 143     -14.504   5.067   4.526  0.00  0.00           C  
ATOM    143  CA  ILE S 144     -11.486   6.893   5.862  0.00  0.00           C  
ATOM    144  CA  VAL S 145     -12.521  10.113   4.183  0.00  0.00           C  
ATOM    145  CA  ASP S 146      -9.299  12.149   4.257  0.00  0.00           C  
ATOM    146  CA  GLY S 147      -6.545  11.245   6.708  0.00  0.00           C  
ATOM    147  CA  GLY S 148      -5.450   7.854   5.323  0.00  0.00           C  
ATOM    148  CA  LEU S 149      -4.847   4.532   7.106  0.00  0.00           C  
ATOM    149  CA  HIS S 150      -1.555   4.200   9.055  0.00  0.00           C  
ATOM    150  CA  ILE S 151      -0.503   0.880  10.587  0.00  0.00           C  
ATOM    151  CA  GLY S 152       2.627   0.473  12.686  0.00  0.00           C  
ATOM    152  CA  ALA S 153       5.753   2.600  12.915  0.00  0.00           C  
ATOM    153  CA  LEU S 154       9.520   2.973  12.659  0.00  0.00           C  
ATOM    154  CA  GLN S 155      12.023   5.133  14.624  0.00  0.00           C  
ATOM    155  CA  SER S 156      10.236   5.849  17.932  0.00  0.00           C  
ATOM    156  CA  LEU S 157      12.727   4.231  20.313  0.00  0.00           C  
ATOM    157  CA  GLN S 158      10.523   3.225  23.235  0.00  0.00           C  
ATOM    158  CA  PRO S 159       9.882  -0.074  25.049  0.00  0.00           C  
ATOM    159  CA  GLU S 160       8.749  -2.590  22.465  0.00  0.00           C  
ATOM    160  CA  ASP S 161       7.740  -6.252  22.326  0.00  0.00           C  
ATOM    161  CA  LEU S 162       5.999  -9.052  20.400  0.00  0.00           C  
ATOM    162  CA  PRO S 163       2.862  -9.303  18.200  0.00  0.00           C  
ATOM    163  CA  PRO S 164       2.103  -7.707  14.884  0.00  0.00           C  
ATOM    164  CA  SER S 165      -0.799  -5.350  14.364  0.00  0.00           C  
ATOM    165  CA  ARG S 166      -3.400  -7.184  12.279  0.00  0.00           C  
ATOM    166  CA  VAL S 167      -5.794  -5.054  10.230  0.00  0.00           C  
ATOM    167  CA  VAL S 168      -8.556  -6.306   7.943  0.00  0.00           C  
ATOM    168  CA  LEU S 169     -10.531  -3.989   5.643  0.00  0.00           C  
ATOM    169  CA  ARG S 170     -13.548  -4.994   3.554  0.00  0.00           C  
ATOM    170  CA  ASP S 171     -15.256  -2.733   0.995  0.00  0.00           C  
ATOM    171  CA  THR S 172     -13.857   0.416   2.677  0.00  0.00           C  
ATOM    172  CA  ASN S 173     -12.418   3.397   0.830  0.00  0.00           C  
ATOM    173  CA  VAL S 174      -9.269   5.092   2.112  0.00  0.00           C  
ATOM    174  CA  THR S 175      -8.278   8.594   0.975  0.00  0.00           C  
ATOM    175  CA  ALA S 176      -5.346  10.772   2.033  0.00  0.00           C  
ATOM    176  CA  VAL S 177      -6.165  14.324   0.980  0.00  0.00           C  
ATOM    177  CA  PRO S 178      -3.253  16.649   0.138  0.00  0.00           C  
ATOM    178  CA  ALA S 179      -3.953  18.695   3.304  0.00  0.00           C  
ATOM    179  CA  SER S 180      -3.441  15.675   5.439  0.00  0.00           C  
ATOM    180  CA  GLY S 181       0.269  15.537   4.570  0.00  0.00           C  
ATOM    181  CA  ALA S 182       0.328  11.726   4.708  0.00  0.00           C  
ATOM    182  CA  PRO S 183       3.159  10.243   2.653  0.00  0.00           C  
ATOM    183  CA  ALA S 184       0.922   7.351   1.661  0.00  0.00           C  
ATOM    184  CA  ALA S 185      -2.850   6.880   1.579  0.00  0.00           C  
ATOM    185  CA  VAL S 186      -2.240   3.530   3.294  0.00  0.00           C  
ATOM    186  CA  SER S 187       0.968   2.809   5.208  0.00  0.00           C  
ATOM    187  CA  VAL S 188       1.903  -0.568   6.706  0.00  0.00           C  
ATOM    188  CA  LEU S 189       5.218  -0.406   8.571  0.00  0.00           C  
ATOM    189  CA  GLY S 190       7.139  -2.923  10.683  0.00  0.00           C  
ATOM    190  CA  ALA S 191       5.418  -5.869  12.380  0.00  0.00           C  
ATOM    191  CA  SER S 192       2.061  -5.121  10.749  0.00  0.00           C  
ATOM    192  CA  GLU S 193      -0.349  -6.986   8.507  0.00  0.00           C  
ATOM    193  CA  LEU S 194      -3.093  -5.624   6.306  0.00  0.00           C  
ATOM    194  CA  THR S 195      -5.723  -7.575   4.399  0.00  0.00           C  
ATOM    195  CA  LEU S 196      -7.916  -5.478   2.111  0.00  0.00           C  
ATOM    196  CA  ASP S 197     -10.754  -6.832   0.023  0.00  0.00           C  
ATOM    197  CA  GLY S 198     -12.746  -4.330  -2.072  0.00  0.00           C  
ATOM    198  CA  GLY S 199     -12.198  -0.559  -1.846  0.00  0.00           C  
ATOM    199  CA  HIS S 200     -10.729   2.550  -3.420  0.00  0.00           C  
ATOM    200  CA  ILE S 201      -7.356   3.852  -2.286  0.00  0.00           C  
ATOM    201  CA  THR S 202      -6.526   7.356  -3.417  0.00  0.00           C  
ATOM    202  CA  GLY S 203      -3.859   9.846  -2.378  0.00  0.00           C  
ATOM    203  CA  GLY S 204      -0.622   9.942  -0.450  0.00  0.00           C  
ATOM    204  CA  ARG S 205       2.088  12.555  -0.973  0.00  0.00           C  
ATOM    205  CA  ALA S 206       4.624   9.925  -2.052  0.00  0.00           C  
ATOM    206  CA  ALA S 207       2.696   6.659  -2.520  0.00  0.00           C  
ATOM    207  CA  GLY S 208      -0.775   5.110  -2.591  0.00  0.00           C  
ATOM    208  CA  VAL S 209       0.250   2.130  -0.458  0.00  0.00           C  
ATOM    209  CA  ALA S 210       3.583   1.871   1.389  0.00  0.00           C  
ATOM    210  CA  ALA S 211       4.791  -1.416   2.892  0.00  0.00           C  
ATOM    211  CA  MET S 212       8.017  -1.000   4.879  0.00  0.00           C  
ATOM    212  CA  GLN S 213      10.285  -3.079   7.120  0.00  0.00           C  
ATOM    213  CA  GLY S 214       8.723  -6.540   7.325  0.00  0.00           C  
ATOM    214  CA  ALA S 215       5.151  -5.486   6.566  0.00  0.00           C  
ATOM    215  CA  VAL S 216       2.802  -8.063   4.988  0.00  0.00           C  
ATOM    216  CA  VAL S 217       0.012  -6.664   2.764  0.00  0.00           C  
ATOM    217  CA  HIS S 218      -2.833  -8.345   0.830  0.00  0.00           C  
ATOM    218  CA  LEU S 219      -4.768  -6.152  -1.594  0.00  0.00           C  
ATOM    219  CA  GLN S 220      -7.742  -7.589  -3.492  0.00  0.00           C  
ATOM    220  CA  ARG S 221     -10.519  -5.990  -5.595  0.00  0.00           C  
ATOM    221  CA  ALA S 222      -8.922  -2.577  -5.017  0.00  0.00           C  
ATOM    222  CA  THR S 223      -8.116   0.483  -7.135  0.00  0.00           C  
ATOM    223  CA  ILE S 224      -4.959   2.531  -6.351  0.00  0.00           C  
ATOM    224  CA  ARG S 225      -4.897   6.075  -7.756  0.00  0.00           C  
ATOM    225  CA  ARG S 226      -3.083   9.237  -6.766  0.00  0.00           C  
ATOM    226  CA  GLY S 227      -6.075  11.555  -7.165  0.00  0.00           C  
ATOM    227  CA  ASP S 228      -8.678  12.377  -4.487  0.00  0.00           C  
ATOM    228  CA  ALA S 229      -9.714  15.121  -2.138  0.00  0.00           C  
ATOM    229  CA  LEU S 230     -11.786  16.082   0.859  0.00  0.00           C  
ATOM    230  CA  ALA S 231     -12.862  15.267   4.412  0.00  0.00           C  
ATOM    231  CA  GLY S 232     -13.403  17.363   7.440  0.00  0.00           C  
ATOM    232  CA  GLY S 233     -14.734  20.090   9.676  0.00  0.00           C  
ATOM    233  CA  ALA S 234     -15.861  23.171   7.808  0.00  0.00           C  
ATOM    234  CA  VAL S 235     -14.824  25.201   4.767  0.00  0.00           C  
ATOM    235  CA  PRO S 236     -11.878  27.341   5.342  0.00  0.00           C  
ATOM    236  CA  GLY S 237      -8.902  26.324   3.143  0.00  0.00           C  
ATOM    237  CA  GLY S 238      -7.915  23.182   1.292  0.00  0.00           C  
ATOM    238  CA  ALA S 239      -4.901  21.648   2.868  0.00  0.00           C  
ATOM    239  CA  VAL S 240      -2.607  24.112   4.645  0.00  0.00           C  
ATOM    240  CA  PRO S 241       0.014  23.756   3.768  0.00  0.00           C  
ATOM    241  CA  GLY S 242       1.503  27.084   4.848  0.00  0.00           C  
ATOM    242  CA  GLY S 243       0.387  25.997   8.358  0.00  0.00           C  
ATOM    243  CA  ALA S 244       3.078  24.593  10.728  0.00  0.00           C  
ATOM    244  CA  VAL S 245       1.777  24.117  14.290  0.00  0.00           C  
ATOM    245  CA  PRO S 246       1.191  23.683  18.049  0.00  0.00           C  
ATOM    246  CA  GLY S 247      -0.013  20.404  19.277  0.00  0.00           C  
ATOM    247  CA  GLY S 248       3.158  18.542  20.489  0.00  0.00           C  
ATOM    248  CA  PHE S 249       4.976  15.325  19.705  0.00  0.00           C  
ATOM    249  CA  GLY S 250       3.141  14.491  16.502  0.00  0.00           C  
ATOM    250  CA  PRO S 251       3.392  14.277  12.740  0.00  0.00           C  
ATOM    251  CA  GLY S 252       0.709  15.118  10.148  0.00  0.00           C  
ATOM    252  CA  GLY S 253       0.250  11.430   9.334  0.00  0.00           C  
ATOM    253  CA  PHE S 254       2.938   8.650   9.114  0.00  0.00           C  
ATOM    254  CA  GLY S 255       5.599   7.059   6.867  0.00  0.00           C  
ATOM    255  CA  PRO S 256       7.000   6.723   4.310  0.00  0.00           C  
ATOM    256  CA  VAL S 257      10.743   6.350   3.488  0.00  0.00           C  
ATOM    257  CA  LEU S 258      11.136   7.062  -0.307  0.00  0.00           C  
ATOM    258  CA  ASP S 259       9.205   9.500  -2.724  0.00  0.00           C  
ATOM    259  CA  GLY S 260       7.771  10.659  -6.100  0.00  0.00           C  
ATOM    260  CA  TRP S 261       4.380   8.965  -6.785  0.00  0.00           C  
ATOM    261  CA  TYR S 262       4.299   5.186  -6.575  0.00  0.00           C  
ATOM    262  CA  GLY S 263       1.017   3.248  -6.518  0.00  0.00           C  
ATOM    263  CA  VAL S 264       2.631   0.616  -4.283  0.00  0.00           C  
ATOM    264  CA  ASP S 265       6.011   1.302  -2.604  0.00  0.00           C  
ATOM    265  CA  VAL S 266       7.411  -1.886  -1.064  0.00  0.00           C  
ATOM    266  CA  SER S 267      10.652  -2.085   0.910  0.00  0.00           C  
ATOM    267  CA  GLY S 268      11.781  -5.166   2.846  0.00  0.00           C  
ATOM    268  CA  SER S 269       8.178  -6.375   2.861  0.00  0.00           C  
ATOM    269  CA  SER S 270       5.715  -8.428   0.868  0.00  0.00           C  
ATOM    270  CA  VAL S 271       2.662  -7.237  -1.012  0.00  0.00           C  
ATOM    271  CA  GLU S 272       0.081  -9.307  -2.868  0.00  0.00           C  
ATOM    272  CA  LEU S 273      -2.184  -7.532  -5.364  0.00  0.00           C  
ATOM    273  CA  ALA S 274      -5.158  -9.561  -6.660  0.00  0.00           C  
ATOM    274  CA  GLN S 275      -7.667  -8.298  -9.253  0.00  0.00           C  
ATOM    275  CA  SER S 276      -6.724  -4.666  -8.521  0.00  0.00           C  
ATOM    276  CA  ILE S 277      -6.013  -1.632 -10.682  0.00  0.00           C  
ATOM    277  CA  VAL S 278      -2.880   0.487 -10.118  0.00  0.00           C  
ATOM    278  CA  GLU S 279      -2.415   3.795 -11.961  0.00  0.00           C  
ATOM    279  CA  ALA S 280       0.829   5.747 -11.766  0.00  0.00           C  
ATOM    280  CA  PRO S 281       1.279   9.422 -12.582  0.00  0.00           C  
ATOM    281  CA  GLU S 282       3.572  10.514 -15.401  0.00  0.00           C  
ATOM    282  CA  LEU S 283       6.349  10.871 -12.815  0.00  0.00           C  
ATOM    283  CA  GLY S 284       6.742   7.712 -10.686  0.00  0.00           C  
ATOM    284  CA  ALA S 285       5.776   4.042 -11.035  0.00  0.00           C  
ATOM    285  CA  ALA S 286       2.878   1.662 -10.397  0.00  0.00           C  
ATOM    286  CA  ILE S 287       5.138  -0.423  -8.145  0.00  0.00           C  
ATOM    287  CA  ARG S 288       8.519   0.327  -6.528  0.00  0.00           C  
ATOM    288  CA  VAL S 289      10.551  -2.481  -4.950  0.00  0.00           C  
ATOM    289  CA  GLY S 290      13.573  -2.363  -2.638  0.00  0.00           C  
ATOM    290  CA  ARG S 291      15.613  -4.131   0.044  0.00  0.00           C  
ATOM    291  CA  GLY S 292      14.499  -7.716  -0.649  0.00  0.00           C  
ATOM    292  CA  ALA S 293      10.853  -6.814  -1.309  0.00  0.00           C  
ATOM    293  CA  ARG S 294       8.528  -9.438  -2.787  0.00  0.00           C  
ATOM    294  CA  VAL S 295       5.454  -8.427  -4.837  0.00  0.00           C  
ATOM    295  CA  THR S 296       2.962 -10.806  -6.533  0.00  0.00           C  
ATOM    296  CA  VAL S 297       0.123  -9.749  -8.879  0.00  0.00           C  
ATOM    297  CA  PRO S 298      -2.644 -12.059 -10.228  0.00  0.00           C  
ATOM    298  CA  GLY S 299      -4.997 -10.484 -12.791  0.00  0.00           C  
ATOM    299  CA  GLY S 300      -5.894  -6.801 -12.549  0.00  0.00           C  
ATOM    300  CA  SER S 301      -3.977  -3.984 -14.204  0.00  0.00           C  
ATOM    301  CA  LEU S 302      -0.810  -1.974 -13.782  0.00  0.00           C  
ATOM    302  CA  SER S 303      -0.654   1.206 -15.921  0.00  0.00           C  
ATOM    303  CA  ALA S 304       2.092   3.786 -16.157  0.00  0.00           C  
ATOM    304  CA  PRO S 305       1.589   5.335 -19.605  0.00  0.00           C  
ATOM    305  CA  HIS S 306       4.217   8.053 -19.150  0.00  0.00           C  
ATOM    306  CA  GLY S 307       6.573   6.155 -16.852  0.00  0.00           C  
ATOM    307  CA  ASN S 308       7.591   2.900 -15.235  0.00  0.00           C  
ATOM    308  CA  VAL S 309       5.349  -0.049 -14.391  0.00  0.00           C  
ATOM    309  CA  ILE S 310       8.008  -1.243 -11.962  0.00  0.00           C  
ATOM    310  CA  GLU S 311      10.936   0.583 -10.347  0.00  0.00           C  
ATOM    311  CA  THR S 312      13.629  -1.430  -8.529  0.00  0.00           C  
ATOM    312  CA  GLY S 313      16.007   0.009  -5.930  0.00  0.00           C  
ATOM    313  CA  GLY S 314      16.540  -0.006  -2.152  0.00  0.00           C  
ATOM    314  CA  ALA S 315      20.119  -1.063  -1.332  0.00  0.00           C  
ATOM    315  CA  ARG S 316      23.235   0.738  -2.545  0.00  0.00           C  
ATOM    316  CA  ARG S 317      25.454  -2.327  -2.158  0.00  0.00           C  
ATOM    317  CA  PHE S 318      24.890  -5.687  -3.822  0.00  0.00           C  
ATOM    318  CA  ALA S 319      25.482  -8.730  -1.624  0.00  0.00           C  
ATOM    319  CA  PRO S 320      25.291 -12.274  -3.009  0.00  0.00           C  
ATOM    320  CA  GLN S 321      24.022 -13.432   0.403  0.00  0.00           C  
ATOM    321  CA  ALA S 322      20.793 -11.416   0.389  0.00  0.00           C  
ATOM    322  CA  ALA S 323      17.644 -12.445  -1.470  0.00  0.00           C  
ATOM    323  CA  PRO S 324      16.840 -10.453  -4.612  0.00  0.00           C  
ATOM    324  CA  LEU S 325      13.896  -8.225  -5.408  0.00  0.00           C  
ATOM    325  CA  SER S 326      11.044 -10.369  -6.671  0.00  0.00           C  
ATOM    326  CA  ILE S 327       8.154  -9.263  -8.861  0.00  0.00           C  
ATOM    327  CA  THR S 328       5.655 -11.781 -10.210  0.00  0.00           C  
ATOM    328  CA  LEU S 329       2.807 -11.066 -12.607  0.00  0.00           C  
ATOM    329  CA  GLN S 330       0.581 -14.108 -12.987  0.00  0.00           C  
ATOM    330  CA  ALA S 331      -3.019 -15.205 -13.471  0.00  0.00           C  
ATOM    331  CA  GLY S 332      -3.515 -12.959 -16.501  0.00  0.00           C  
ATOM    332  CA  ALA S 333      -2.226  -9.735 -14.944  0.00  0.00           C  
ATOM    333  CA  HIS S 334      -1.961  -6.855 -17.395  0.00  0.00           C  
ATOM    334  CA  ALA S 335       0.817  -4.256 -17.307  0.00  0.00           C  
ATOM    335  CA  GLN S 336       1.661  -1.337 -19.587  0.00  0.00           C  
ATOM    336  CA  GLY S 337       4.121   1.545 -19.403  0.00  0.00           C  
ATOM    337  CA  LYS S 338       7.010   3.128 -21.327  0.00  0.00           C  
ATOM    338  CA  ALA S 339       9.307   0.859 -19.354  0.00  0.00           C  
ATOM    339  CA  LEU S 340       7.944  -2.355 -17.857  0.00  0.00           C  
ATOM    340  CA  LEU S 341      10.887  -2.408 -15.464  0.00  0.00           C  
ATOM    341  CA  TYR S 342      13.419   0.240 -14.514  0.00  0.00           C  
ATOM    342  CA  ARG S 343      16.474  -0.543 -12.375  0.00  0.00           C  
ATOM    343  CA  VAL S 344      17.783   2.316 -10.241  0.00  0.00           C  
ATOM    344  CA  LEU S 345      20.183   0.647  -7.751  0.00  0.00           C  
ATOM    345  CA  PRO S 346      22.398  -2.472  -7.948  0.00  0.00           C  
ATOM    346  CA  GLU S 347      20.276  -5.035  -6.075  0.00  0.00           C  
ATOM    347  CA  PRO S 348      19.452  -8.234  -7.933  0.00  0.00           C  
ATOM    348  CA  VAL S 349      16.023  -8.429  -9.502  0.00  0.00           C  
ATOM    349  CA  LYS S 350      13.929 -11.428 -10.523  0.00  0.00           C  
ATOM    350  CA  LEU S 351      10.933 -10.629 -12.773  0.00  0.00           C  
ATOM    351  CA  THR S 352       8.490 -13.444 -13.464  0.00  0.00           C  
ATOM    352  CA  LEU S 353       5.534 -13.432 -15.828  0.00  0.00           C  
ATOM    353  CA  THR S 354       3.332 -16.557 -15.836  0.00  0.00           C  
ATOM    354  CA  GLY S 355      -0.267 -17.674 -16.371  0.00  0.00           C  
ATOM    355  CA  GLY S 356      -1.047 -15.529 -19.413  0.00  0.00           C  
ATOM    356  CA  ALA S 357       0.426 -12.377 -17.862  0.00  0.00           C  
ATOM    357  CA  ASP S 358       0.538  -9.674 -20.550  0.00  0.00           C  
ATOM    358  CA  ALA S 359       3.190  -7.038 -19.948  0.00  0.00           C  
ATOM    359  CA  GLN S 360       4.221  -4.224 -22.263  0.00  0.00           C  
ATOM    360  CA  GLY S 361       7.212  -1.884 -22.065  0.00  0.00           C  
ATOM    361  CA  ASP S 362      11.034  -2.019 -22.083  0.00  0.00           C  
ATOM    362  CA  ILE S 363      13.364  -3.308 -19.379  0.00  0.00           C  
ATOM    363  CA  VAL S 364      15.851  -0.500 -18.577  0.00  0.00           C  
ATOM    364  CA  ALA S 365      18.778  -0.102 -16.186  0.00  0.00           C  
ATOM    365  CA  THR S 366      21.359   2.547 -15.274  0.00  0.00           C  
ATOM    366  CA  GLU S 367      24.748   1.602 -16.745  0.00  0.00           C  
ATOM    367  CA  LEU S 368      26.847   1.712 -13.575  0.00  0.00           C  
ATOM    368  CA  PRO S 369      27.156   3.707 -10.337  0.00  0.00           C  
ATOM    369  CA  SER S 370      30.898   2.904 -10.364  0.00  0.00           C  
ATOM    370  CA  ILE S 371      30.565  -0.372  -8.395  0.00  0.00           C  
ATOM    371  CA  PRO S 372      32.789  -2.478 -10.655  0.00  0.00           C  
ATOM    372  CA  GLY S 373      30.819  -4.784 -12.963  0.00  0.00           C  
ATOM    373  CA  THR S 374      30.514  -7.849 -10.689  0.00  0.00           C  
ATOM    374  CA  SER S 375      29.405  -5.601  -7.812  0.00  0.00           C  
ATOM    375  CA  ILE S 376      26.125  -5.239  -9.695  0.00  0.00           C  
ATOM    376  CA  GLY S 377      23.286  -7.651  -8.961  0.00  0.00           C  
ATOM    377  CA  PRO S 378      21.833  -9.512 -11.936  0.00  0.00           C  
ATOM    378  CA  LEU S 379      18.514  -8.752 -13.607  0.00  0.00           C  
ATOM    379  CA  ASP S 380      16.858 -12.108 -14.328  0.00  0.00           C  
ATOM    380  CA  VAL S 381      13.464 -12.516 -15.997  0.00  0.00           C  
ATOM    381  CA  ALA S 382      11.353 -15.583 -16.635  0.00  0.00           C  
ATOM    382  CA  LEU S 383       8.342 -16.010 -18.904  0.00  0.00           C  
ATOM    383  CA  ALA S 384       6.169 -19.100 -18.572  0.00  0.00           C  
ATOM    384  CA  SER S 385       2.790 -20.679 -19.240  0.00  0.00           C  
ATOM    385  CA  GLN S 386       1.428 -18.382 -21.944  0.00  0.00           C  
ATOM    386  CA  ALA S 387       2.758 -15.129 -20.476  0.00  0.00           C  
ATOM    387  CA  ARG S 388       3.753 -12.454 -22.948  0.00  0.00           C  
ATOM    388  CA  TRP S 389       6.350  -9.696 -22.800  0.00  0.00           C  
ATOM    389  CA  THR S 390       6.393  -7.091 -25.589  0.00  0.00           C  
ATOM    390  CA  GLY S 391       9.293  -4.683 -25.383  0.00  0.00           C  
ATOM    391  CA  ALA S 392      13.062  -4.415 -25.782  0.00  0.00           C  
ATOM    392  CA  THR S 393      16.151  -4.509 -23.565  0.00  0.00           C  
ATOM    393  CA  ARG S 394      19.908  -4.099 -23.309  0.00  0.00           C  
ATOM    394  CA  ALA S 395      19.915  -4.907 -19.553  0.00  0.00           C  
ATOM    395  CA  VAL S 396      18.595  -8.430 -18.927  0.00  0.00           C  
ATOM    396  CA  ASP S 397      21.260 -10.849 -17.722  0.00  0.00           C  
ATOM    397  CA  SER S 398      19.183 -14.015 -18.174  0.00  0.00           C  
ATOM    398  CA  LEU S 399      15.858 -14.780 -19.846  0.00  0.00           C  
ATOM    399  CA  SER S 400      13.976 -18.043 -19.680  0.00  0.00           C  
ATOM    400  CA  ILE S 401      10.991 -18.401 -22.016  0.00  0.00           C  
ATOM    401  CA  ASP S 402       9.000 -21.592 -21.362  0.00  0.00           C  
ATOM    402  CA  ASN S 403       5.754 -21.998 -23.319  0.00  0.00           C  
ATOM    403  CA  ALA S 404       5.515 -18.183 -23.397  0.00  0.00           C  
ATOM    404  CA  THR S 405       6.630 -15.376 -25.723  0.00  0.00           C  
ATOM    405  CA  TRP S 406       8.899 -12.377 -25.976  0.00  0.00           C  
ATOM    406  CA  VAL S 407       7.698  -9.952 -28.673  0.00  0.00           C  
ATOM    407  CA  MET S 408      10.966  -8.078 -29.291  0.00  0.00           C  
ATOM    408  CA  THR S 409      10.224  -4.525 -30.392  0.00  0.00           C  
ATOM    409  CA  ASP S 410      13.745  -3.264 -30.997  0.00  0.00           C  
ATOM    410  CA  ASN S 411      17.413  -4.243 -31.080  0.00  0.00           C  
ATOM    411  CA  SER S 412      18.099  -6.070 -27.845  0.00  0.00           C  
ATOM    412  CA  ASN S 413      20.953  -7.491 -25.759  0.00  0.00           C  
ATOM    413  CA  VAL S 414      20.415 -10.441 -23.369  0.00  0.00           C  
ATOM    414  CA  GLY S 415      23.172 -12.249 -21.459  0.00  0.00           C  
ATOM    415  CA  ALA S 416      21.854 -15.831 -21.406  0.00  0.00           C  
ATOM    416  CA  LEU S 417      18.725 -16.944 -23.258  0.00  0.00           C  
ATOM    417  CA  ARG S 418      17.038 -20.191 -22.332  0.00  0.00           C  
ATOM    418  CA  LEU S 419      13.991 -21.508 -24.168  0.00  0.00           C  
ATOM    419  CA  ALA S 420      11.751 -24.508 -23.517  0.00  0.00           C  
ATOM    420  CA  SER S 421       8.468 -26.126 -24.488  0.00  0.00           C  
ATOM    421  CA  ASP S 422       7.702 -23.834 -27.424  0.00  0.00           C  
ATOM    422  CA  GLY S 423       9.103 -20.692 -25.775  0.00  0.00           C  
ATOM    423  CA  SER S 424       9.619 -18.117 -28.501  0.00  0.00           C  
ATOM    424  CA  VAL S 425      11.210 -14.852 -29.453  0.00  0.00           C  
ATOM    425  CA  ASP S 426       9.002 -13.031 -31.937  0.00  0.00           C  
ATOM    426  CA  PHE S 427      10.853 -10.312 -33.818  0.00  0.00           C  
ATOM    427  CA  GLN S 428       7.921  -7.932 -34.138  0.00  0.00           C  
ATOM    428  CA  GLN S 429       6.993  -7.084 -37.717  0.00  0.00           C  
ATOM    429  CA  PRO S 430       8.135  -3.506 -38.303  0.00  0.00           C  
ATOM    430  CA  ALA S 431       5.970  -0.764 -39.787  0.00  0.00           C  
ATOM    431  CA  GLU S 432       8.723   0.306 -42.203  0.00  0.00           C  
ATOM    432  CA  ALA S 433      10.279  -2.057 -44.728  0.00  0.00           C  
ATOM    433  CA  GLY S 434      13.933  -3.035 -44.321  0.00  0.00           C  
ATOM    434  CA  ARG S 435      13.862  -2.119 -40.647  0.00  0.00           C  
ATOM    435  CA  PHE S 436      15.355  -5.378 -39.484  0.00  0.00           C  
ATOM    436  CA  LYS S 437      16.353  -6.053 -35.900  0.00  0.00           C  
ATOM    437  CA  VAL S 438      19.251  -7.800 -34.199  0.00  0.00           C  
ATOM    438  CA  LEU S 439      18.935  -9.910 -31.047  0.00  0.00           C  
ATOM    439  CA  THR S 440      22.413 -10.264 -29.548  0.00  0.00           C  
ATOM    440  CA  VAL S 441      23.077 -12.693 -26.769  0.00  0.00           C  
ATOM    441  CA  ASN S 442      26.037 -14.303 -24.995  0.00  0.00           C  
ATOM    442  CA  THR S 443      24.494 -17.758 -24.649  0.00  0.00           C  
ATOM    443  CA  LEU S 444      21.507 -19.606 -26.068  0.00  0.00           C  
ATOM    444  CA  ALA S 445      20.294 -22.981 -24.720  0.00  0.00           C  
ATOM    445  CA  GLY S 446      17.224 -25.223 -24.601  0.00  0.00           C  
ATOM    446  CA  SER S 447      14.753 -25.651 -27.445  0.00  0.00           C  
ATOM    447  CA  GLY S 448      12.712 -22.698 -28.690  0.00  0.00           C  
ATOM    448  CA  LEU S 449      11.283 -20.808 -31.647  0.00  0.00           C  
ATOM    449  CA  PHE S 450      12.325 -17.533 -33.289  0.00  0.00           C  
ATOM    450  CA  ARG S 451       9.895 -15.711 -35.598  0.00  0.00           C  
ATOM    451  CA  MET S 452      12.101 -13.622 -37.890  0.00  0.00           C  
ATOM    452  CA  ASN S 453      11.279 -11.053 -40.528  0.00  0.00           C  
ATOM    453  CA  VAL S 454      12.653 -11.360 -44.039  0.00  0.00           C  
ATOM    454  CA  PHE S 455      12.627  -8.582 -46.658  0.00  0.00           C  
ATOM    455  CA  ALA S 456      13.321 -10.646 -49.795  0.00  0.00           C  
ATOM    456  CA  ASP S 457      13.203  -7.700 -52.210  0.00  0.00           C  
ATOM    457  CA  LEU S 458      15.788  -5.714 -50.207  0.00  0.00           C  
ATOM    458  CA  GLY S 459      17.895  -8.777 -49.372  0.00  0.00           C  
ATOM    459  CA  LEU S 460      17.511  -7.979 -45.670  0.00  0.00           C  
ATOM    460  CA  SER S 461      16.389  -9.947 -42.616  0.00  0.00           C  
ATOM    461  CA  ASP S 462      16.353  -9.890 -38.807  0.00  0.00           C  
ATOM    462  CA  LYS S 463      19.416 -11.430 -37.171  0.00  0.00           C  
ATOM    463  CA  LEU S 464      20.382 -13.502 -34.141  0.00  0.00           C  
ATOM    464  CA  VAL S 465      23.941 -13.250 -32.818  0.00  0.00           C  
ATOM    465  CA  VAL S 466      25.176 -15.589 -30.085  0.00  0.00           C  
ATOM    466  CA  MET S 467      28.643 -14.454 -28.976  0.00  0.00           C  
ATOM    467  CA  GLN S 468      29.816 -17.163 -26.566  0.00  0.00           C  
ATOM    468  CA  ASP S 469      27.971 -20.460 -26.808  0.00  0.00           C  
ATOM    469  CA  ALA S 470      24.946 -21.674 -28.734  0.00  0.00           C  
ATOM    470  CA  SER S 471      23.544 -25.090 -27.727  0.00  0.00           C  
ATOM    471  CA  GLY S 472      20.119 -26.725 -28.061  0.00  0.00           C  
ATOM    472  CA  GLN S 473      17.690 -27.625 -30.851  0.00  0.00           C  
ATOM    473  CA  HIS S 474      15.809 -24.561 -32.123  0.00  0.00           C  
ATOM    474  CA  ARG S 475      13.352 -23.583 -34.823  0.00  0.00           C  
ATOM    475  CA  LEU S 476      13.223 -20.517 -37.061  0.00  0.00           C  
ATOM    476  CA  TRP S 477       9.956 -19.358 -38.595  0.00  0.00           C  
ATOM    477  CA  VAL S 478      10.272 -16.843 -41.406  0.00  0.00           C  
ATOM    478  CA  ARG S 479       7.803 -14.013 -41.788  0.00  0.00           C  
ATOM    479  CA  ASN S 480       7.586 -12.711 -45.353  0.00  0.00           C  
ATOM    480  CA  SER S 481       7.553  -9.013 -44.462  0.00  0.00           C  
ATOM    481  CA  GLY S 482       8.640  -7.398 -47.774  0.00  0.00           C  
ATOM    482  CA  SER S 483       8.101  -7.832 -51.540  0.00  0.00           C  
ATOM    483  CA  GLU S 484       9.197 -10.512 -54.027  0.00  0.00           C  
ATOM    484  CA  PRO S 485      12.916 -10.797 -54.726  0.00  0.00           C  
ATOM    485  CA  ALA S 486      14.236 -10.161 -58.261  0.00  0.00           C  
ATOM    486  CA  SER S 487      17.213 -12.526 -57.982  0.00  0.00           C  
ATOM    487  CA  ALA S 488      18.706 -15.125 -55.661  0.00  0.00           C  
ATOM    488  CA  ASN S 489      19.804 -13.721 -52.316  0.00  0.00           C  
ATOM    489  CA  THR S 490      20.830 -15.283 -49.015  0.00  0.00           C  
ATOM    490  CA  LEU S 491      20.033 -13.986 -45.554  0.00  0.00           C  
ATOM    491  CA  LEU S 492      22.257 -14.464 -42.511  0.00  0.00           C  
ATOM    492  CA  LEU S 493      19.684 -15.335 -39.853  0.00  0.00           C  
ATOM    493  CA  VAL S 494      21.955 -16.696 -37.135  0.00  0.00           C  
ATOM    494  CA  GLN S 495      25.608 -16.165 -36.216  0.00  0.00           C  
ATOM    495  CA  THR S 496      27.065 -18.614 -33.674  0.00  0.00           C  
ATOM    496  CA  PRO S 497      30.586 -19.616 -32.604  0.00  0.00           C  
ATOM    497  CA  LEU S 498      32.346 -21.981 -35.001  0.00  0.00           C  
ATOM    498  CA  GLY S 499      32.143 -25.075 -32.748  0.00  0.00           C  
ATOM    499  CA  SER S 500      28.510 -24.479 -31.598  0.00  0.00           C  
ATOM    500  CA  ALA S 501      26.351 -27.551 -31.017  0.00  0.00           C  
ATOM    501  CA  ALA S 502      23.072 -25.677 -31.529  0.00  0.00           C  
ATOM    502  CA  THR S 503      20.824 -26.892 -34.355  0.00  0.00           C  
ATOM    503  CA  PHE S 504      18.231 -24.804 -36.256  0.00  0.00           C  
ATOM    504  CA  THR S 505      15.362 -25.976 -38.505  0.00  0.00           C  
ATOM    505  CA  LEU S 506      13.003 -23.917 -40.650  0.00  0.00           C  
ATOM    506  CA  ALA S 507       9.542 -24.211 -39.064  0.00  0.00           C  
ATOM    507  CA  ASN S 508       7.794 -22.880 -42.177  0.00  0.00           C  
ATOM    508  CA  LYS S 509       5.723 -25.515 -43.979  0.00  0.00           C  
ATOM    509  CA  ASP S 510       7.771 -28.222 -45.697  0.00  0.00           C  
ATOM    510  CA  GLY S 511      11.086 -26.773 -44.450  0.00  0.00           C  
ATOM    511  CA  LYS S 512      11.020 -24.010 -47.079  0.00  0.00           C  
ATOM    512  CA  VAL S 513       9.499 -20.621 -47.790  0.00  0.00           C  
ATOM    513  CA  ASP S 514       8.393 -19.364 -51.186  0.00  0.00           C  
ATOM    514  CA  ILE S 515       8.583 -15.623 -51.794  0.00  0.00           C  
ATOM    515  CA  GLY S 516       7.636 -14.647 -55.359  0.00  0.00           C  
ATOM    516  CA  THR S 517       9.368 -16.993 -57.820  0.00  0.00           C  
ATOM    517  CA  TYR S 518      12.132 -17.760 -55.305  0.00  0.00           C  
ATOM    518  CA  ARG S 519      12.324 -20.662 -52.878  0.00  0.00           C  
ATOM    519  CA  TYR S 520      14.268 -20.237 -49.635  0.00  0.00           C  
ATOM    520  CA  ARG S 521      15.649 -23.026 -47.421  0.00  0.00           C  
ATOM    521  CA  LEU S 522      17.842 -22.915 -44.319  0.00  0.00           C  
ATOM    522  CA  ALA S 523      21.492 -23.921 -44.628  0.00  0.00           C  
ATOM    523  CA  ALA S 524      24.445 -24.361 -42.304  0.00  0.00           C  
ATOM    524  CA  ASN S 525      27.837 -25.378 -43.734  0.00  0.00           C  
ATOM    525  CA  GLY S 526      29.516 -25.820 -40.345  0.00  0.00           C  
ATOM    526  CA  ASN S 527      31.051 -22.324 -40.028  0.00  0.00           C  
ATOM    527  CA  GLY S 528      28.678 -21.102 -37.298  0.00  0.00           C  
ATOM    528  CA  GLN S 529      26.172 -19.345 -39.583  0.00  0.00           C  
ATOM    529  CA  TRP S 530      22.591 -20.345 -40.370  0.00  0.00           C  
ATOM    530  CA  SER S 531      21.451 -18.770 -43.627  0.00  0.00           C  
ATOM    531  CA  LEU S 532      18.170 -18.558 -45.479  0.00  0.00           C  
ATOM    532  CA  VAL S 533      19.511 -19.349 -48.941  0.00  0.00           C  
ATOM    533  CA  GLY S 534      16.808 -18.947 -51.606  0.00  0.00           C  
ATOM    534  CA  ALA S 535      17.108 -19.794 -55.290  0.00  0.00           C  
ATOM    535  CA  LYS S 536      14.849 -19.752 -58.346  0.00  0.00           C  
ATOM    536  CA  ALA S 537      11.884 -21.997 -57.533  0.00  0.00           C  
ATOM    537  CA  PRO S 538      11.040 -25.062 -59.608  0.00  0.00           C  
ATOM    538  CA  PRO S 539       8.489 -24.921 -62.327  0.00  0.00           C  
