# Supplementary material for: SABERTOOTH: protein structural alignment based on a vectorial structure representation
Source: BMC Bioinformatics. 2007 Oct 31;8:425. doi: 10.1186/1471-2105-8-425 (PMC2257979; doi:10.1186/1471-2105-8-425)
Supplement: Additional file 2 — RASMOL Script Files. The file contains RASMOL script files '1-d1bhe__d1daba__maxSub.tcl', '2-d1cd9b2 d1bpv maxSub.tcl', and '3-d1gca__d1dbqa__maxSub.tcl' for alignments of structures from the test set in quality assessment colour coding. The files '4-d1k0ma2 d1de4c3 maxSub.tcl', '5-d1gnwa2_d1dp4a__maxSub.tcl', and '6-d1iyha2_d1cg2a1_maxSub.tcl' contain RASMOL script files in all atoms depiction with alignments of structures from different SCOP folds but from the same secondary structure classes. [file 1471-2105-8-425-S2.zip › additionalFile2/2-d1cd9b2_d1bpv___maxSub.tcl]

# rasmol script file, usage "rasmol32 -script <filename>"
# this file was downloaded from SABERTOOTH http://www.fkp.tu-darmstadt.de/sabertooth/
#
load inline
select :Q
color [100,149,237]
backbone 50
select :S
color [255,20,147]
backbone 50
select 0:S
color [255,140,147]
select 1:S
color green
select 108:Q
color green
select 2:S
color green
select 109:Q
color green
select 3:S
color green
select 110:Q
color green
select 4:S
color green
select 111:Q
color green
select 5:S
color green
select 112:Q
color green
select 6:S
color [255,140,147]
select 7:S
color green
select 113:Q
color green
select 8:S
color green
select 114:Q
color green
select 9:S
color green
select 115:Q
color green
select 10:S
color green
select 116:Q
color green
select 11:S
color green
select 117:Q
color green
select 12:S
color yellow
select 118:Q
color yellow
select 13:S
color yellow
select 119:Q
color yellow
select 14:S
color yellow
select 127:Q
color yellow
select 15:S
color yellow
select 128:Q
color yellow
select 16:S
color green
select 129:Q
color green
select 17:S
color green
select 130:Q
color green
select 18:S
color green
select 131:Q
color green
select 19:S
color green
select 132:Q
color green
select 20:S
color green
select 133:Q
color green
select 21:S
color green
select 134:Q
color green
select 22:S
color green
select 135:Q
color green
select 23:S
color green
select 136:Q
color green
select 24:S
color green
select 137:Q
color green
select 25:S
color green
select 138:Q
color green
select 26:S
color green
select 139:Q
color green
select 27:S
color yellow
select 140:Q
color yellow
select 28:S
color yellow
select 141:Q
color yellow
select 29:S
color yellow
select 142:Q
color yellow
select 30:S
color yellow
select 143:Q
color yellow
select 31:S
color yellow
select 144:Q
color yellow
select 32:S
color green
select 145:Q
color green
select 33:S
color green
select 146:Q
color green
select 34:S
color [255,140,147]
select 35:S
color green
select 147:Q
color green
select 36:S
color green
select 148:Q
color green
select 37:S
color green
select 149:Q
color green
select 38:S
color green
select 150:Q
color green
select 39:S
color green
select 151:Q
color green
select 40:S
color green
select 152:Q
color green
select 41:S
color green
select 153:Q
color green
select 42:S
color green
select 154:Q
color green
select 43:S
color green
select 155:Q
color green
select 44:S
color green
select 156:Q
color green
select 157:Q
color [190,200,237]
select 45:S
color green
select 158:Q
color green
select 46:S
color green
select 159:Q
color green
select 47:S
color green
select 160:Q
color green
select 48:S
color green
select 161:Q
color green
select 49:S
color green
select 162:Q
color green
select 50:S
color green
select 163:Q
color green
select 51:S
color yellow
select 164:Q
color yellow
select 52:S
color yellow
select 165:Q
color yellow
select 53:S
color [255,140,147]
select 54:S
color [255,140,147]
select 55:S
color yellow
select 166:Q
color yellow
select 56:S
color green
select 167:Q
color green
select 57:S
color green
select 168:Q
color green
select 169:Q
color [190,200,237]
select 170:Q
color [190,200,237]
select 58:S
color green
select 171:Q
color green
select 59:S
color yellow
select 172:Q
color yellow
select 60:S
color yellow
select 173:Q
color yellow
select 61:S
color green
select 174:Q
color green
select 62:S
color green
select 175:Q
color green
select 63:S
color green
select 176:Q
color green
select 64:S
color green
select 177:Q
color green
select 65:S
color green
select 178:Q
color green
select 66:S
color green
select 179:Q
color green
select 67:S
color green
select 180:Q
color green
select 68:S
color yellow
select 181:Q
color yellow
select 69:S
color yellow
select 182:Q
color yellow
select 70:S
color green
select 183:Q
color green
select 71:S
color green
select 184:Q
color green
select 72:S
color green
select 185:Q
color green
select 73:S
color green
select 186:Q
color green
select 74:S
color green
select 187:Q
color green
select 75:S
color green
select 188:Q
color green
select 76:S
color green
select 189:Q
color green
select 77:S
color green
select 190:Q
color green
select 78:S
color green
select 191:Q
color green
select 79:S
color green
select 192:Q
color green
select 80:S
color green
select 193:Q
color green
select 81:S
color green
select 194:Q
color green
select 195:Q
color [190,200,237]
select 196:Q
color [190,200,237]
select 82:S
color green
select 197:Q
color green
select 83:S
color yellow
select 198:Q
color yellow
select 84:S
color yellow
select 199:Q
color yellow
select 85:S
color green
select 200:Q
color green
select 86:S
color green
select 201:Q
color green
select 87:S
color green
select 202:Q
color green
select 88:S
color green
select 203:Q
color green
select 89:S
color green
select 204:Q
color green
select 90:S
color green
select 205:Q
color green
select 91:S
color green
select 206:Q
color green
select 92:S
color green
select 207:Q
color green
select 93:S
color [255,140,147]
select 94:S
color green
select 208:Q
color green
select 95:S
color green
select 209:Q
color green
select 96:S
color green
select 210:Q
color green
select 97:S
color green
select 211:Q
color green
select 98:S
color yellow
select 212:Q
color yellow
select 99:S
color yellow
select 213:Q
color yellow
select 100:S
color [255,140,147]
select 101:S
color [255,140,147]
select 102:S
color [255,140,147]
select 103:S
color [255,140,147]
select all
wireframe off
exit
# query chain's C_alpha trace atoms
ATOM      0  CA  LYS Q 108      16.998  -8.750  -9.541  0.00  0.00           C  
ATOM      1  CA  LEU Q 109      13.466  -7.512  -9.126  0.00  0.00           C  
ATOM      2  CA  GLU Q 110      12.158  -3.955  -9.533  0.00  0.00           C  
ATOM      3  CA  PRO Q 111       9.130  -2.753  -7.515  0.00  0.00           C  
ATOM      4  CA  PRO Q 112       5.497  -3.216  -8.586  0.00  0.00           C  
ATOM      5  CA  MET Q 113       3.364  -0.652 -10.357  0.00  0.00           C  
ATOM      6  CA  LEU Q 114       1.126   0.604  -7.584  0.00  0.00           C  
ATOM      7  CA  GLN Q 115      -1.406   3.275  -8.401  0.00  0.00           C  
ATOM      8  CA  ALA Q 116      -4.443   4.848  -6.778  0.00  0.00           C  
ATOM      9  CA  LEU Q 117      -7.941   4.345  -8.137  0.00  0.00           C  
ATOM     10  CA  ASP Q 118     -10.079   6.974  -9.896  0.00  0.00           C  
ATOM     11  CA  ILE Q 119     -13.452   6.125  -8.289  0.00  0.00           C  
ATOM     12  CA  GLN Q 127     -18.365   5.876   3.922  0.00  0.00           C  
ATOM     13  CA  PRO Q 128     -15.345   7.796   5.390  0.00  0.00           C  
ATOM     14  CA  GLY Q 129     -11.617   6.985   5.568  0.00  0.00           C  
ATOM     15  CA  CYS Q 130     -11.212   4.724   2.484  0.00  0.00           C  
ATOM     16  CA  LEU Q 131      -8.802   4.242  -0.451  0.00  0.00           C  
ATOM     17  CA  TRP Q 132      -8.836   1.959  -3.452  0.00  0.00           C  
ATOM     18  CA  LEU Q 133      -5.644   0.528  -4.915  0.00  0.00           C  
ATOM     19  CA  SER Q 134      -4.501  -1.452  -7.920  0.00  0.00           C  
ATOM     20  CA  TRP Q 135      -1.192  -3.084  -8.611  0.00  0.00           C  
ATOM     21  CA  LYS Q 136       0.387  -5.147 -11.327  0.00  0.00           C  
ATOM     22  CA  PRO Q 137       3.883  -6.576 -11.067  0.00  0.00           C  
ATOM     23  CA  TRP Q 138       6.968  -5.371 -12.856  0.00  0.00           C  
ATOM     24  CA  LYS Q 139       6.273  -6.554 -16.430  0.00  0.00           C  
ATOM     25  CA  PRO Q 140       9.563  -8.268 -17.187  0.00  0.00           C  
ATOM     26  CA  SER Q 141       8.893 -10.537 -14.215  0.00  0.00           C  
ATOM     27  CA  GLU Q 142       5.179 -11.182 -14.745  0.00  0.00           C  
ATOM     28  CA  TYR Q 143       5.858 -14.922 -15.321  0.00  0.00           C  
ATOM     29  CA  MET Q 144       7.117 -15.300 -11.789  0.00  0.00           C  
ATOM     30  CA  GLU Q 145       4.547 -16.042  -9.011  0.00  0.00           C  
ATOM     31  CA  GLN Q 146       5.148 -13.314  -6.452  0.00  0.00           C  
ATOM     32  CA  GLU Q 147       4.010 -12.328  -2.965  0.00  0.00           C  
ATOM     33  CA  CYS Q 148       3.795  -8.695  -1.884  0.00  0.00           C  
ATOM     34  CA  GLU Q 149       3.867  -6.631   1.323  0.00  0.00           C  
ATOM     35  CA  LEU Q 150       2.120  -3.198   1.383  0.00  0.00           C  
ATOM     36  CA  ARG Q 151       3.027  -0.577   3.992  0.00  0.00           C  
ATOM     37  CA  TYR Q 152       0.939   2.463   4.837  0.00  0.00           C  
ATOM     38  CA  GLN Q 153       1.148   5.295   7.326  0.00  0.00           C  
ATOM     39  CA  PRO Q 154      -0.721   8.524   7.992  0.00  0.00           C  
ATOM     40  CA  GLN Q 155       1.401  11.579   7.316  0.00  0.00           C  
ATOM     41  CA  LEU Q 156       2.230  12.608  10.919  0.00  0.00           C  
ATOM     42  CA  LYS Q 157       4.563  13.245  13.856  0.00  0.00           C  
ATOM     43  CA  GLY Q 158       6.781  10.162  13.604  0.00  0.00           C  
ATOM     44  CA  ALA Q 159       4.158   7.994  11.991  0.00  0.00           C  
ATOM     45  CA  ASN Q 160       4.395   4.258  12.470  0.00  0.00           C  
ATOM     46  CA  TRP Q 161       4.306   1.882   9.465  0.00  0.00           C  
ATOM     47  CA  THR Q 162       1.301  -0.444   9.356  0.00  0.00           C  
ATOM     48  CA  LEU Q 163       1.770  -3.646   7.354  0.00  0.00           C  
ATOM     49  CA  VAL Q 164      -0.245  -5.998   5.254  0.00  0.00           C  
ATOM     50  CA  PHE Q 165       1.509  -9.285   4.405  0.00  0.00           C  
ATOM     51  CA  HIS Q 166       1.192 -12.089   1.901  0.00  0.00           C  
ATOM     52  CA  LEU Q 167      -0.572 -10.037  -0.718  0.00  0.00           C  
ATOM     53  CA  PRO Q 168      -1.070 -11.345  -4.278  0.00  0.00           C  
ATOM     54  CA  SER Q 169       1.099 -10.226  -7.147  0.00  0.00           C  
ATOM     55  CA  SER Q 170      -1.752  -8.236  -8.702  0.00  0.00           C  
ATOM     56  CA  LYS Q 171      -5.120  -6.810  -7.610  0.00  0.00           C  
ATOM     57  CA  ASP Q 172      -7.645  -5.021  -9.815  0.00  0.00           C  
ATOM     58  CA  GLN Q 173      -9.194  -3.149  -6.879  0.00  0.00           C  
ATOM     59  CA  PHE Q 174      -8.216  -3.545  -3.239  0.00  0.00           C  
ATOM     60  CA  GLU Q 175     -10.172  -1.581  -0.660  0.00  0.00           C  
ATOM     61  CA  LEU Q 176      -8.247  -0.392   2.371  0.00  0.00           C  
ATOM     62  CA  CYS Q 177     -10.392   1.441   4.995  0.00  0.00           C  
ATOM     63  CA  GLY Q 178     -10.584   2.747   8.568  0.00  0.00           C  
ATOM     64  CA  LEU Q 179      -7.939   5.361   7.776  0.00  0.00           C  
ATOM     65  CA  HIS Q 180      -8.888   8.191  10.159  0.00  0.00           C  
ATOM     66  CA  GLN Q 181      -5.604   9.484  11.554  0.00  0.00           C  
ATOM     67  CA  ALA Q 182      -4.893  12.094   8.869  0.00  0.00           C  
ATOM     68  CA  PRO Q 183      -5.909  13.694   5.568  0.00  0.00           C  
ATOM     69  CA  VAL Q 184      -3.006  12.045   3.744  0.00  0.00           C  
ATOM     70  CA  TYR Q 185      -1.432   8.609   3.893  0.00  0.00           C  
ATOM     71  CA  THR Q 186       1.724   7.301   2.193  0.00  0.00           C  
ATOM     72  CA  LEU Q 187       1.686   3.821   0.679  0.00  0.00           C  
ATOM     73  CA  GLN Q 188       4.396   1.638  -0.820  0.00  0.00           C  
ATOM     74  CA  MET Q 189       4.618  -1.951  -1.922  0.00  0.00           C  
ATOM     75  CA  ARG Q 190       7.474  -4.417  -2.606  0.00  0.00           C  
ATOM     76  CA  CYS Q 191       7.431  -7.964  -3.924  0.00  0.00           C  
ATOM     77  CA  ILE Q 192       9.410 -11.164  -3.816  0.00  0.00           C  
ATOM     78  CA  ARG Q 193       9.485 -14.494  -5.662  0.00  0.00           C  
ATOM     79  CA  SER Q 194       6.994 -16.874  -4.173  0.00  0.00           C  
ATOM     80  CA  SER Q 195       8.190 -20.190  -2.716  0.00  0.00           C  
ATOM     81  CA  LEU Q 196      11.580 -20.103  -4.368  0.00  0.00           C  
ATOM     82  CA  PRO Q 197      14.854 -18.276  -3.854  0.00  0.00           C  
ATOM     83  CA  GLY Q 198      14.865 -14.538  -4.469  0.00  0.00           C  
ATOM     84  CA  PHE Q 199      15.588 -11.178  -2.894  0.00  0.00           C  
ATOM     85  CA  TRP Q 200      12.896  -8.625  -2.057  0.00  0.00           C  
ATOM     86  CA  SER Q 201      12.389  -5.847  -4.544  0.00  0.00           C  
ATOM     87  CA  PRO Q 202      12.924  -2.264  -3.397  0.00  0.00           C  
ATOM     88  CA  TRP Q 203       9.839  -0.568  -2.006  0.00  0.00           C  
ATOM     89  CA  SER Q 204       7.963   1.300  -4.725  0.00  0.00           C  
ATOM     90  CA  PRO Q 205       8.074   5.134  -4.610  0.00  0.00           C  
ATOM     91  CA  GLY Q 206       5.701   6.493  -2.004  0.00  0.00           C  
ATOM     92  CA  LEU Q 207       2.148   7.131  -3.096  0.00  0.00           C  
ATOM     93  CA  GLN Q 208       0.546   9.972  -1.193  0.00  0.00           C  
ATOM     94  CA  LEU Q 209      -3.200   9.426  -1.304  0.00  0.00           C  
ATOM     95  CA  ARG Q 210      -6.043  11.226   0.401  0.00  0.00           C  
ATOM     96  CA  PRO Q 211      -8.606   8.946   2.019  0.00  0.00           C  
ATOM     97  CA  THR Q 212     -12.276   9.841   1.803  0.00  0.00           C  
ATOM     98  CA  MET Q 213     -13.902  12.879   3.459  0.00  0.00           C  
# subject chain's C_alpha trace atoms
ATOM      0  CA  SER S   0      19.424 -14.622  -9.472  0.00  0.00           C  
ATOM      1  CA  PRO S   1      17.966 -11.235  -8.433  0.00  0.00           C  
ATOM      2  CA  ILE S   2      14.431 -10.044  -7.723  0.00  0.00           C  
ATOM      3  CA  ASP S   3      12.195  -7.211  -8.924  0.00  0.00           C  
ATOM      4  CA  PRO S   4       9.293  -5.830  -6.814  0.00  0.00           C  
ATOM      5  CA  PRO S   5       5.879  -5.037  -8.381  0.00  0.00           C  
ATOM      6  CA  GLY S   6       5.195  -1.790 -10.216  0.00  0.00           C  
ATOM      7  CA  LYS S   7       4.659   1.576  -8.536  0.00  0.00           C  
ATOM      8  CA  PRO S   8       1.254   1.471  -6.726  0.00  0.00           C  
ATOM      9  CA  VAL S   9      -1.368   3.900  -8.055  0.00  0.00           C  
ATOM     10  CA  PRO S  10      -4.735   4.513  -6.287  0.00  0.00           C  
ATOM     11  CA  LEU S  11      -7.765   4.146  -8.535  0.00  0.00           C  
ATOM     12  CA  ASN S  12     -10.059   5.302  -5.743  0.00  0.00           C  
ATOM     13  CA  ILE S  13      -9.427   7.062  -2.447  0.00  0.00           C  
ATOM     14  CA  THR S  14     -12.184   7.089   0.160  0.00  0.00           C  
ATOM     15  CA  ARG S  15     -12.048   9.083   3.396  0.00  0.00           C  
ATOM     16  CA  HIS S  16     -11.312   5.753   5.111  0.00  0.00           C  
ATOM     17  CA  THR S  17     -10.438   3.389   2.253  0.00  0.00           C  
ATOM     18  CA  VAL S  18      -7.768   3.981  -0.376  0.00  0.00           C  
ATOM     19  CA  THR S  19      -7.853   1.555  -3.313  0.00  0.00           C  
ATOM     20  CA  LEU S  20      -4.692   1.076  -5.384  0.00  0.00           C  
ATOM     21  CA  LYS S  21      -3.285  -1.296  -7.974  0.00  0.00           C  
ATOM     22  CA  TRP S  22       0.126  -1.826  -9.577  0.00  0.00           C  
ATOM     23  CA  ALA S  23       2.014  -3.498 -12.415  0.00  0.00           C  
ATOM     24  CA  LYS S  24       3.077  -7.125 -12.052  0.00  0.00           C  
ATOM     25  CA  PRO S  25       6.866  -7.755 -12.019  0.00  0.00           C  
ATOM     26  CA  GLU S  26       8.806  -8.547 -15.196  0.00  0.00           C  
ATOM     27  CA  TYR S  27      11.697 -10.697 -13.923  0.00  0.00           C  
ATOM     28  CA  THR S  28      11.585 -11.765 -10.268  0.00  0.00           C  
ATOM     29  CA  GLY S  29      14.692 -13.905 -10.692  0.00  0.00           C  
ATOM     30  CA  GLY S  30      12.921 -17.234 -11.042  0.00  0.00           C  
ATOM     31  CA  PHE S  31       9.813 -16.690  -8.971  0.00  0.00           C  
ATOM     32  CA  LYS S  32       6.233 -15.442  -9.419  0.00  0.00           C  
ATOM     33  CA  ILE S  33       5.442 -13.855  -6.028  0.00  0.00           C  
ATOM     34  CA  THR S  34       2.499 -15.151  -3.992  0.00  0.00           C  
ATOM     35  CA  SER S  35       1.534 -12.041  -2.015  0.00  0.00           C  
ATOM     36  CA  TYR S  36       1.441  -8.278  -2.510  0.00  0.00           C  
ATOM     37  CA  ILE S  37       1.760  -6.492   0.827  0.00  0.00           C  
ATOM     38  CA  VAL S  38       1.558  -2.720   1.125  0.00  0.00           C  
ATOM     39  CA  GLU S  39       2.755  -0.380   3.873  0.00  0.00           C  
ATOM     40  CA  LYS S  40       0.788   2.741   4.758  0.00  0.00           C  
ATOM     41  CA  ARG S  41       2.294   5.991   6.011  0.00  0.00           C  
ATOM     42  CA  ASP S  42       0.265   8.014   8.493  0.00  0.00           C  
ATOM     43  CA  LEU S  43       1.390  11.523   7.596  0.00  0.00           C  
ATOM     44  CA  PRO S  44       2.647  13.831   8.773  0.00  0.00           C  
ATOM     45  CA  ASN S  45       3.976  11.259  11.257  0.00  0.00           C  
ATOM     46  CA  GLY S  46       3.882   7.722   9.878  0.00  0.00           C  
ATOM     47  CA  ARG S  47       6.360   4.867   9.462  0.00  0.00           C  
ATOM     48  CA  TRP S  48       5.028   2.502   6.776  0.00  0.00           C  
ATOM     49  CA  LEU S  49       2.839  -0.264   8.218  0.00  0.00           C  
ATOM     50  CA  LYS S  50       1.518  -3.258   6.267  0.00  0.00           C  
ATOM     51  CA  ALA S  51      -2.197  -2.532   6.662  0.00  0.00           C  
ATOM     52  CA  ASN S  52      -3.430  -5.423   4.535  0.00  0.00           C  
ATOM     53  CA  PHE S  53      -3.641  -8.798   6.268  0.00  0.00           C  
ATOM     54  CA  SER S  54      -5.722 -10.949   3.921  0.00  0.00           C  
ATOM     55  CA  ASN S  55      -2.982 -11.979   1.497  0.00  0.00           C  
ATOM     56  CA  ILE S  56      -3.028  -9.809  -1.622  0.00  0.00           C  
ATOM     57  CA  LEU S  57      -2.502 -12.316  -4.438  0.00  0.00           C  
ATOM     58  CA  GLU S  58      -3.987 -10.071  -7.122  0.00  0.00           C  
ATOM     59  CA  ASN S  59      -2.356  -6.727  -7.888  0.00  0.00           C  
ATOM     60  CA  GLU S  60      -5.462  -4.863  -6.755  0.00  0.00           C  
ATOM     61  CA  PHE S  61      -5.958  -4.195  -3.058  0.00  0.00           C  
ATOM     62  CA  THR S  62      -7.614  -1.609  -0.832  0.00  0.00           C  
ATOM     63  CA  VAL S  63      -5.880  -0.139   2.199  0.00  0.00           C  
ATOM     64  CA  SER S  64      -8.470   0.337   4.929  0.00  0.00           C  
ATOM     65  CA  GLY S  65      -8.147   1.003   8.648  0.00  0.00           C  
ATOM     66  CA  LEU S  66      -7.195   4.550   7.681  0.00  0.00           C  
ATOM     67  CA  THR S  67      -8.451   7.819   9.154  0.00  0.00           C  
ATOM     68  CA  GLU S  68     -10.219  10.960   7.950  0.00  0.00           C  
ATOM     69  CA  ASP S  69      -8.447  14.300   7.552  0.00  0.00           C  
ATOM     70  CA  ALA S  70      -5.083  12.564   7.236  0.00  0.00           C  
ATOM     71  CA  ALA S  71      -2.679  12.180   4.326  0.00  0.00           C  
ATOM     72  CA  TYR S  72      -1.757   8.532   3.787  0.00  0.00           C  
ATOM     73  CA  GLU S  73       0.934   7.167   1.471  0.00  0.00           C  
ATOM     74  CA  PHE S  74       1.057   3.512   0.322  0.00  0.00           C  
ATOM     75  CA  ARG S  75       3.920   1.361  -1.029  0.00  0.00           C  
ATOM     76  CA  VAL S  76       3.752  -2.300  -2.076  0.00  0.00           C  
ATOM     77  CA  ILE S  77       6.203  -4.738  -0.512  0.00  0.00           C  
ATOM     78  CA  ALA S  78       6.168  -8.321  -1.788  0.00  0.00           C  
ATOM     79  CA  LYS S  79       8.158 -11.529  -1.478  0.00  0.00           C  
ATOM     80  CA  ASN S  80       8.929 -14.098  -4.163  0.00  0.00           C  
ATOM     81  CA  ALA S  81       8.341 -17.828  -4.701  0.00  0.00           C  
ATOM     82  CA  ALA S  82      11.795 -18.284  -3.143  0.00  0.00           C  
ATOM     83  CA  GLY S  83      10.856 -16.472   0.052  0.00  0.00           C  
ATOM     84  CA  ALA S  84      13.000 -13.406  -0.554  0.00  0.00           C  
ATOM     85  CA  ILE S  85      11.434 -10.011   0.049  0.00  0.00           C  
ATOM     86  CA  SER S  86      11.097  -7.733  -2.957  0.00  0.00           C  
ATOM     87  CA  PRO S  87      11.726  -4.147  -1.698  0.00  0.00           C  
ATOM     88  CA  PRO S  88       8.769  -1.745  -1.202  0.00  0.00           C  
ATOM     89  CA  SER S  89       7.143  -0.440  -4.366  0.00  0.00           C  
ATOM     90  CA  GLU S  90       7.472   3.379  -4.640  0.00  0.00           C  
ATOM     91  CA  PRO S  91       4.677   4.541  -2.258  0.00  0.00           C  
ATOM     92  CA  SER S  92       1.507   6.031  -3.729  0.00  0.00           C  
ATOM     93  CA  ASP S  93       0.726   9.752  -3.453  0.00  0.00           C  
ATOM     94  CA  ALA S  94      -0.399  10.758   0.023  0.00  0.00           C  
ATOM     95  CA  ILE S  95      -4.164  11.273   0.091  0.00  0.00           C  
ATOM     96  CA  THR S  96      -5.622  13.424   2.868  0.00  0.00           C  
ATOM     97  CA  CYS S  97      -8.517  10.957   2.834  0.00  0.00           C  
ATOM     98  CA  ARG S  98     -11.010  13.739   3.534  0.00  0.00           C  
ATOM     99  CA  ASP S  99     -11.842  15.539   0.281  0.00  0.00           C  
ATOM    100  CA  ASP S 100     -14.309  12.706  -0.252  0.00  0.00           C  
ATOM    101  CA  VAL S 101     -16.332  14.190   2.588  0.00  0.00           C  
ATOM    102  CA  GLU S 102     -15.849  17.847   1.668  0.00  0.00           C  
ATOM    103  CA  ALA S 103     -14.322  18.257  -1.793  0.00  0.00           C  
