# Supplementary material for: SABERTOOTH: protein structural alignment based on a vectorial structure representation
Source: BMC Bioinformatics. 2007 Oct 31;8:425. doi: 10.1186/1471-2105-8-425 (PMC2257979; doi:10.1186/1471-2105-8-425)
Supplement: Additional file 2 — RASMOL Script Files. The file contains RASMOL script files '1-d1bhe__d1daba__maxSub.tcl', '2-d1cd9b2 d1bpv maxSub.tcl', and '3-d1gca__d1dbqa__maxSub.tcl' for alignments of structures from the test set in quality assessment colour coding. The files '4-d1k0ma2 d1de4c3 maxSub.tcl', '5-d1gnwa2_d1dp4a__maxSub.tcl', and '6-d1iyha2_d1cg2a1_maxSub.tcl' contain RASMOL script files in all atoms depiction with alignments of structures from different SCOP folds but from the same secondary structure classes. [file 1471-2105-8-425-S2.zip › additionalFile2/3-d1gca___d1dbqa__maxSub.tcl]

# rasmol script file, usage "rasmol32 -script <filename>"
# this file was downloaded from SABERTOOTH http://www.fkp.tu-darmstadt.de/sabertooth/
#
load inline
select :Q
color [100,149,237]
backbone 50
select :S
color [255,20,147]
backbone 50
select 1:Q
color [190,200,237]
select 2:Q
color [190,200,237]
select 60:S
color green
select 3:Q
color green
select 61:S
color green
select 4:Q
color green
select 62:S
color green
select 5:Q
color green
select 63:S
color green
select 6:Q
color green
select 64:S
color green
select 7:Q
color green
select 65:S
color yellow
select 8:Q
color yellow
select 66:S
color yellow
select 9:Q
color yellow
select 67:S
color yellow
select 10:Q
color yellow
select 68:S
color yellow
select 11:Q
color yellow
select 69:S
color yellow
select 12:Q
color yellow
select 70:S
color yellow
select 13:Q
color yellow
select 71:S
color yellow
select 14:Q
color yellow
select 72:S
color yellow
select 15:Q
color yellow
select 73:S
color yellow
select 16:Q
color yellow
select 74:S
color yellow
select 17:Q
color yellow
select 75:S
color yellow
select 18:Q
color yellow
select 76:S
color green
select 19:Q
color green
select 77:S
color green
select 20:Q
color green
select 78:S
color green
select 21:Q
color green
select 79:S
color green
select 22:Q
color green
select 80:S
color green
select 23:Q
color green
select 81:S
color green
select 24:Q
color green
select 82:S
color green
select 25:Q
color green
select 83:S
color green
select 26:Q
color green
select 84:S
color green
select 27:Q
color green
select 85:S
color green
select 28:Q
color green
select 86:S
color green
select 29:Q
color green
select 87:S
color green
select 30:Q
color green
select 88:S
color green
select 31:Q
color green
select 32:Q
color [190,200,237]
select 89:S
color yellow
select 33:Q
color yellow
select 90:S
color green
select 34:Q
color green
select 91:S
color green
select 35:Q
color green
select 92:S
color green
select 36:Q
color green
select 93:S
color green
select 37:Q
color green
select 94:S
color green
select 38:Q
color green
select 95:S
color yellow
select 39:Q
color yellow
select 96:S
color yellow
select 40:Q
color yellow
select 97:S
color yellow
select 41:Q
color yellow
select 98:S
color yellow
select 42:Q
color yellow
select 99:S
color yellow
select 43:Q
color yellow
select 100:S
color yellow
select 44:Q
color yellow
select 101:S
color yellow
select 45:Q
color yellow
select 102:S
color yellow
select 46:Q
color yellow
select 103:S
color yellow
select 47:Q
color yellow
select 104:S
color yellow
select 48:Q
color yellow
select 105:S
color yellow
select 49:Q
color yellow
select 106:S
color yellow
select 50:Q
color yellow
select 107:S
color yellow
select 51:Q
color yellow
select 108:S
color yellow
select 52:Q
color yellow
select 109:S
color yellow
select 53:Q
color yellow
select 110:S
color yellow
select 54:Q
color yellow
select 111:S
color green
select 55:Q
color green
select 112:S
color yellow
select 56:Q
color yellow
select 113:S
color green
select 57:Q
color green
select 114:S
color green
select 58:Q
color green
select 115:S
color green
select 59:Q
color green
select 116:S
color green
select 60:Q
color green
select 117:S
color yellow
select 61:Q
color yellow
select 118:S
color green
select 62:Q
color green
select 119:S
color green
select 63:Q
color green
select 120:S
color green
select 64:Q
color green
select 121:S
color green
select 65:Q
color green
select 122:S
color green
select 66:Q
color green
select 123:S
color green
select 67:Q
color green
select 124:S
color yellow
select 68:Q
color yellow
select 125:S
color yellow
select 69:Q
color yellow
select 126:S
color yellow
select 70:Q
color yellow
select 127:S
color yellow
select 71:Q
color yellow
select 72:Q
color [190,200,237]
select 73:Q
color [190,200,237]
select 128:S
color yellow
select 74:Q
color yellow
select 129:S
color yellow
select 75:Q
color yellow
select 130:S
color yellow
select 76:Q
color yellow
select 131:S
color green
select 77:Q
color green
select 132:S
color green
select 78:Q
color green
select 133:S
color green
select 79:Q
color green
select 134:S
color green
select 80:Q
color green
select 135:S
color green
select 81:Q
color green
select 136:S
color green
select 82:Q
color green
select 137:S
color green
select 83:Q
color green
select 138:S
color green
select 84:Q
color green
select 139:S
color [255,140,147]
select 140:S
color [255,140,147]
select 141:S
color yellow
select 85:Q
color yellow
select 142:S
color green
select 86:Q
color green
select 143:S
color green
select 87:Q
color green
select 144:S
color green
select 88:Q
color green
select 145:S
color green
select 89:Q
color green
select 146:S
color yellow
select 90:Q
color yellow
select 147:S
color yellow
select 91:Q
color yellow
select 148:S
color yellow
select 92:Q
color yellow
select 93:Q
color [190,200,237]
select 94:Q
color [190,200,237]
select 149:S
color yellow
select 95:Q
color yellow
select 150:S
color green
select 96:Q
color green
select 151:S
color yellow
select 97:Q
color yellow
select 98:Q
color [190,200,237]
select 99:Q
color [190,200,237]
select 152:S
color green
select 100:Q
color green
select 101:Q
color [190,200,237]
select 102:Q
color [190,200,237]
select 153:S
color yellow
select 103:Q
color yellow
select 154:S
color green
select 104:Q
color green
select 155:S
color green
select 105:Q
color green
select 156:S
color green
select 106:Q
color green
select 157:S
color green
select 107:Q
color green
select 158:S
color green
select 108:Q
color green
select 159:S
color yellow
select 109:Q
color yellow
select 160:S
color green
select 110:Q
color green
select 161:S
color green
select 111:Q
color green
select 162:S
color green
select 112:Q
color green
select 163:S
color green
select 113:Q
color green
select 164:S
color green
select 114:Q
color green
select 165:S
color green
select 115:Q
color green
select 166:S
color green
select 116:Q
color green
select 167:S
color green
select 117:Q
color green
select 168:S
color green
select 118:Q
color green
select 169:S
color green
select 119:Q
color green
select 170:S
color green
select 120:Q
color green
select 171:S
color green
select 121:Q
color green
select 172:S
color green
select 122:Q
color green
select 173:S
color green
select 123:Q
color green
select 174:S
color green
select 124:Q
color green
select 175:S
color green
select 125:Q
color green
select 176:S
color green
select 126:Q
color green
select 177:S
color green
select 127:Q
color green
select 128:Q
color [190,200,237]
select 129:Q
color [190,200,237]
select 130:Q
color [190,200,237]
select 131:Q
color [190,200,237]
select 132:Q
color [190,200,237]
select 133:Q
color [190,200,237]
select 134:Q
color [190,200,237]
select 135:Q
color [190,200,237]
select 136:Q
color [190,200,237]
select 137:Q
color [190,200,237]
select 138:Q
color [190,200,237]
select 139:Q
color [190,200,237]
select 178:S
color yellow
select 140:Q
color yellow
select 179:S
color green
select 141:Q
color green
select 180:S
color green
select 142:Q
color green
select 181:S
color green
select 143:Q
color green
select 182:S
color green
select 144:Q
color green
select 183:S
color green
select 145:Q
color green
select 184:S
color green
select 146:Q
color green
select 185:S
color green
select 147:Q
color green
select 186:S
color green
select 148:Q
color green
select 187:S
color green
select 149:Q
color green
select 150:Q
color [190,200,237]
select 151:Q
color [190,200,237]
select 152:Q
color [190,200,237]
select 153:Q
color [190,200,237]
select 154:Q
color [190,200,237]
select 155:Q
color [190,200,237]
select 194:S
color green
select 156:Q
color green
select 195:S
color green
select 157:Q
color green
select 196:S
color green
select 158:Q
color green
select 197:S
color green
select 159:Q
color green
select 198:S
color green
select 160:Q
color green
select 199:S
color green
select 161:Q
color green
select 200:S
color green
select 162:Q
color green
select 201:S
color green
select 163:Q
color green
select 202:S
color green
select 164:Q
color green
select 203:S
color green
select 165:Q
color green
select 204:S
color green
select 166:Q
color green
select 205:S
color green
select 167:Q
color green
select 206:S
color green
select 168:Q
color green
select 169:Q
color [190,200,237]
select 170:Q
color [190,200,237]
select 207:S
color green
select 171:Q
color green
select 208:S
color green
select 172:Q
color green
select 209:S
color green
select 173:Q
color green
select 210:S
color green
select 174:Q
color green
select 211:S
color green
select 175:Q
color green
select 212:S
color [255,140,147]
select 213:S
color [255,140,147]
select 214:S
color green
select 176:Q
color green
select 215:S
color green
select 177:Q
color green
select 216:S
color green
select 178:Q
color green
select 217:S
color green
select 179:Q
color green
select 218:S
color green
select 180:Q
color green
select 219:S
color green
select 181:Q
color green
select 220:S
color green
select 182:Q
color green
select 221:S
color green
select 183:Q
color green
select 222:S
color green
select 184:Q
color green
select 223:S
color green
select 185:Q
color green
select 224:S
color green
select 186:Q
color green
select 225:S
color green
select 187:Q
color green
select 226:S
color green
select 188:Q
color green
select 227:S
color green
select 189:Q
color green
select 228:S
color green
select 190:Q
color green
select 229:S
color green
select 191:Q
color green
select 230:S
color green
select 192:Q
color green
select 231:S
color green
select 193:Q
color green
select 232:S
color green
select 194:Q
color green
select 233:S
color green
select 195:Q
color green
select 234:S
color green
select 196:Q
color green
select 235:S
color green
select 197:Q
color green
select 236:S
color yellow
select 198:Q
color yellow
select 237:S
color yellow
select 199:Q
color yellow
select 200:Q
color [190,200,237]
select 201:Q
color [190,200,237]
select 238:S
color green
select 202:Q
color green
select 239:S
color green
select 203:Q
color green
select 240:S
color green
select 204:Q
color green
select 241:S
color green
select 205:Q
color green
select 242:S
color green
select 206:Q
color green
select 243:S
color green
select 207:Q
color green
select 244:S
color green
select 208:Q
color green
select 245:S
color green
select 209:Q
color green
select 246:S
color green
select 210:Q
color green
select 247:S
color green
select 211:Q
color green
select 248:S
color green
select 212:Q
color green
select 249:S
color green
select 213:Q
color green
select 250:S
color green
select 214:Q
color green
select 251:S
color green
select 215:Q
color green
select 252:S
color green
select 216:Q
color green
select 253:S
color green
select 217:Q
color green
select 254:S
color green
select 218:Q
color green
select 255:S
color green
select 219:Q
color green
select 256:S
color green
select 220:Q
color green
select 257:S
color green
select 221:Q
color green
select 258:S
color green
select 222:Q
color green
select 259:S
color green
select 223:Q
color green
select 260:S
color green
select 224:Q
color green
select 261:S
color green
select 225:Q
color green
select 262:S
color green
select 226:Q
color green
select 263:S
color green
select 227:Q
color green
select 264:S
color green
select 228:Q
color green
select 265:S
color [255,140,147]
select 266:S
color [255,140,147]
select 267:S
color [255,140,147]
select 268:S
color green
select 229:Q
color green
select 269:S
color green
select 230:Q
color green
select 270:S
color green
select 231:Q
color green
select 271:S
color green
select 232:Q
color green
select 272:S
color green
select 233:Q
color green
select 273:S
color green
select 234:Q
color green
select 274:S
color green
select 235:Q
color green
select 275:S
color green
select 236:Q
color green
select 276:S
color green
select 237:Q
color green
select 277:S
color green
select 238:Q
color green
select 278:S
color green
select 239:Q
color green
select 279:S
color green
select 240:Q
color green
select 280:S
color green
select 241:Q
color green
select 281:S
color green
select 242:Q
color green
select 282:S
color green
select 243:Q
color green
select 283:S
color green
select 244:Q
color green
select 245:Q
color [190,200,237]
select 246:Q
color [190,200,237]
select 247:Q
color [190,200,237]
select 284:S
color yellow
select 248:Q
color yellow
select 285:S
color green
select 249:Q
color green
select 286:S
color yellow
select 250:Q
color yellow
select 287:S
color yellow
select 251:Q
color yellow
select 288:S
color green
select 252:Q
color green
select 289:S
color green
select 253:Q
color green
select 290:S
color green
select 254:Q
color green
select 291:S
color green
select 255:Q
color green
select 292:S
color green
select 256:Q
color green
select 293:S
color green
select 257:Q
color green
select 294:S
color green
select 258:Q
color green
select 295:S
color green
select 259:Q
color green
select 296:S
color green
select 260:Q
color green
select 297:S
color green
select 261:Q
color green
select 298:S
color green
select 262:Q
color green
select 299:S
color green
select 263:Q
color green
select 300:S
color green
select 264:Q
color green
select 301:S
color green
select 265:Q
color green
select 302:S
color green
select 266:Q
color green
select 303:S
color green
select 267:Q
color green
select 304:S
color green
select 268:Q
color green
select 305:S
color green
select 269:Q
color green
select 306:S
color green
select 270:Q
color green
select 307:S
color green
select 271:Q
color green
select 308:S
color green
select 272:Q
color green
select 309:S
color green
select 273:Q
color green
select 310:S
color green
select 274:Q
color green
select 275:Q
color [190,200,237]
select 276:Q
color [190,200,237]
select 277:Q
color [190,200,237]
select 278:Q
color [190,200,237]
select 279:Q
color [190,200,237]
select 280:Q
color [190,200,237]
select 281:Q
color [190,200,237]
select 282:Q
color [190,200,237]
select 311:S
color yellow
select 283:Q
color yellow
select 312:S
color yellow
select 284:Q
color yellow
select 313:S
color yellow
select 285:Q
color yellow
select 314:S
color yellow
select 286:Q
color yellow
select 315:S
color yellow
select 287:Q
color yellow
select 316:S
color yellow
select 288:Q
color yellow
select 317:S
color green
select 289:Q
color green
select 318:S
color green
select 290:Q
color green
select 319:S
color green
select 291:Q
color green
select 320:S
color green
select 292:Q
color green
select 321:S
color green
select 293:Q
color green
select 322:S
color green
select 294:Q
color green
select 323:S
color green
select 295:Q
color green
select 324:S
color green
select 296:Q
color green
select 325:S
color green
select 297:Q
color green
select 326:S
color green
select 298:Q
color green
select 327:S
color green
select 299:Q
color green
select 328:S
color green
select 300:Q
color green
select 329:S
color yellow
select 301:Q
color yellow
select 330:S
color yellow
select 302:Q
color yellow
select 331:S
color yellow
select 303:Q
color yellow
select 332:S
color yellow
select 304:Q
color yellow
select 333:S
color yellow
select 305:Q
color yellow
select 334:S
color yellow
select 306:Q
color yellow
select 335:S
color yellow
select 307:Q
color yellow
select 336:S
color yellow
select 308:Q
color yellow
select 337:S
color yellow
select 309:Q
color yellow
select 338:S
color [255,140,147]
select 339:S
color [255,140,147]
select 340:S
color [255,140,147]
select 341:S
color [255,140,147]
select all
wireframe off
exit
# query chain's C_alpha trace atoms
ATOM      0  CA  ALA Q   1      25.792 -18.469 -12.269  0.00  0.00           C  
ATOM      1  CA  ASP Q   2      26.354 -16.110  -9.384  0.00  0.00           C  
ATOM      2  CA  THR Q   3      23.973 -13.291 -10.683  0.00  0.00           C  
ATOM      3  CA  ARG Q   4      23.765 -11.068  -7.558  0.00  0.00           C  
ATOM      4  CA  ILE Q   5      20.853  -8.622  -7.253  0.00  0.00           C  
ATOM      5  CA  GLY Q   6      20.741  -6.189  -4.262  0.00  0.00           C  
ATOM      6  CA  VAL Q   7      17.253  -5.342  -2.858  0.00  0.00           C  
ATOM      7  CA  THR Q   8      16.369  -2.609  -0.308  0.00  0.00           C  
ATOM      8  CA  ILE Q   9      12.925  -2.516   1.340  0.00  0.00           C  
ATOM      9  CA  TYR Q  10      12.171   0.868   2.913  0.00  0.00           C  
ATOM     10  CA  LYS Q  11      10.829  -0.702   6.132  0.00  0.00           C  
ATOM     11  CA  TYR Q  12      10.417  -4.389   6.699  0.00  0.00           C  
ATOM     12  CA  ASP Q  13       7.429  -4.133   8.973  0.00  0.00           C  
ATOM     13  CA  ASP Q  14       5.283  -2.040   6.594  0.00  0.00           C  
ATOM     14  CA  ASN Q  15       2.390  -4.588   6.093  0.00  0.00           C  
ATOM     15  CA  PHE Q  16       2.080  -4.394   2.319  0.00  0.00           C  
ATOM     16  CA  MET Q  17       5.918  -4.258   1.638  0.00  0.00           C  
ATOM     17  CA  SER Q  18       6.189  -7.340   3.846  0.00  0.00           C  
ATOM     18  CA  VAL Q  19       3.972  -9.196   1.300  0.00  0.00           C  
ATOM     19  CA  VAL Q  20       6.050  -7.783  -1.578  0.00  0.00           C  
ATOM     20  CA  ARG Q  21       9.434  -8.721   0.114  0.00  0.00           C  
ATOM     21  CA  LYS Q  22       8.312 -12.340   0.690  0.00  0.00           C  
ATOM     22  CA  ALA Q  23       7.118 -12.712  -2.906  0.00  0.00           C  
ATOM     23  CA  ILE Q  24      10.514 -11.294  -4.301  0.00  0.00           C  
ATOM     24  CA  GLU Q  25      12.353 -13.803  -1.996  0.00  0.00           C  
ATOM     25  CA  LYS Q  26      10.162 -16.606  -3.317  0.00  0.00           C  
ATOM     26  CA  ASP Q  27      10.877 -15.604  -6.971  0.00  0.00           C  
ATOM     27  CA  GLY Q  28      14.624 -15.543  -6.093  0.00  0.00           C  
ATOM     28  CA  LYS Q  29      14.566 -19.025  -4.376  0.00  0.00           C  
ATOM     29  CA  SER Q  30      12.862 -20.336  -7.549  0.00  0.00           C  
ATOM     30  CA  ALA Q  31      15.502 -19.171 -10.047  0.00  0.00           C  
ATOM     31  CA  PRO Q  32      18.618 -21.383  -9.559  0.00  0.00           C  
ATOM     32  CA  ASP Q  33      21.080 -18.750 -11.030  0.00  0.00           C  
ATOM     33  CA  VAL Q  34      20.155 -15.706  -8.890  0.00  0.00           C  
ATOM     34  CA  GLN Q  35      21.300 -14.646  -5.379  0.00  0.00           C  
ATOM     35  CA  LEU Q  36      19.254 -11.839  -3.778  0.00  0.00           C  
ATOM     36  CA  LEU Q  37      20.842  -9.746  -1.138  0.00  0.00           C  
ATOM     37  CA  MET Q  38      17.901  -8.270   0.912  0.00  0.00           C  
ATOM     38  CA  ASN Q  39      18.184  -5.243   3.208  0.00  0.00           C  
ATOM     39  CA  ASP Q  40      15.826  -3.516   5.638  0.00  0.00           C  
ATOM     40  CA  SER Q  41      16.387   0.259   5.487  0.00  0.00           C  
ATOM     41  CA  GLN Q  42      14.389   0.765   8.732  0.00  0.00           C  
ATOM     42  CA  ASN Q  43      12.587   3.824   7.320  0.00  0.00           C  
ATOM     43  CA  ASP Q  44      15.763   5.856   7.191  0.00  0.00           C  
ATOM     44  CA  GLN Q  45      17.140   7.152   3.830  0.00  0.00           C  
ATOM     45  CA  SER Q  46      20.742   7.553   5.223  0.00  0.00           C  
ATOM     46  CA  LYS Q  47      20.645   3.928   6.271  0.00  0.00           C  
ATOM     47  CA  GLN Q  48      19.497   3.016   2.785  0.00  0.00           C  
ATOM     48  CA  ASN Q  49      22.297   5.078   1.145  0.00  0.00           C  
ATOM     49  CA  ASP Q  50      24.942   3.213   3.137  0.00  0.00           C  
ATOM     50  CA  GLN Q  51      23.326  -0.112   2.290  0.00  0.00           C  
ATOM     51  CA  ILE Q  52      23.515   0.751  -1.462  0.00  0.00           C  
ATOM     52  CA  ASP Q  53      27.285   1.480  -1.123  0.00  0.00           C  
ATOM     53  CA  VAL Q  54      27.794  -1.958   0.543  0.00  0.00           C  
ATOM     54  CA  LEU Q  55      25.725  -3.718  -2.165  0.00  0.00           C  
ATOM     55  CA  LEU Q  56      27.828  -2.096  -4.902  0.00  0.00           C  
ATOM     56  CA  ALA Q  57      31.061  -3.087  -3.037  0.00  0.00           C  
ATOM     57  CA  LYS Q  58      29.751  -6.671  -3.057  0.00  0.00           C  
ATOM     58  CA  GLY Q  59      29.427  -6.655  -6.850  0.00  0.00           C  
ATOM     59  CA  VAL Q  60      25.646  -6.766  -7.449  0.00  0.00           C  
ATOM     60  CA  LYS Q  61      24.740  -6.611 -11.163  0.00  0.00           C  
ATOM     61  CA  ALA Q  62      21.399  -4.822 -10.568  0.00  0.00           C  
ATOM     62  CA  LEU Q  63      19.704  -2.951  -7.700  0.00  0.00           C  
ATOM     63  CA  ALA Q  64      15.969  -3.130  -6.966  0.00  0.00           C  
ATOM     64  CA  ILE Q  65      15.318  -0.183  -4.625  0.00  0.00           C  
ATOM     65  CA  ASN Q  66      12.185   0.689  -2.664  0.00  0.00           C  
ATOM     66  CA  LEU Q  67      13.088   4.245  -1.600  0.00  0.00           C  
ATOM     67  CA  VAL Q  68      12.454   5.645   1.923  0.00  0.00           C  
ATOM     68  CA  ASP Q  69      12.301   9.111   0.487  0.00  0.00           C  
ATOM     69  CA  PRO Q  70      11.119   9.491  -3.229  0.00  0.00           C  
ATOM     70  CA  ALA Q  71      13.324  12.627  -3.448  0.00  0.00           C  
ATOM     71  CA  ALA Q  72      16.520  10.546  -2.918  0.00  0.00           C  
ATOM     72  CA  ALA Q  73      16.204   8.894  -6.361  0.00  0.00           C  
ATOM     73  CA  GLY Q  74      19.019  11.121  -7.716  0.00  0.00           C  
ATOM     74  CA  THR Q  75      21.454  10.138  -4.942  0.00  0.00           C  
ATOM     75  CA  VAL Q  76      20.828   6.459  -5.656  0.00  0.00           C  
ATOM     76  CA  ILE Q  77      21.172   6.914  -9.469  0.00  0.00           C  
ATOM     77  CA  GLU Q  78      24.488   8.668  -9.002  0.00  0.00           C  
ATOM     78  CA  LYS Q  79      25.793   5.764  -6.922  0.00  0.00           C  
ATOM     79  CA  ALA Q  80      24.653   3.261  -9.522  0.00  0.00           C  
ATOM     80  CA  ARG Q  81      25.810   5.300 -12.641  0.00  0.00           C  
ATOM     81  CA  GLY Q  82      29.442   5.231 -11.428  0.00  0.00           C  
ATOM     82  CA  GLN Q  83      29.467   1.447 -11.712  0.00  0.00           C  
ATOM     83  CA  ASN Q  84      27.046   1.158 -14.630  0.00  0.00           C  
ATOM     84  CA  VAL Q  85      24.588  -0.904 -12.498  0.00  0.00           C  
ATOM     85  CA  PRO Q  86      20.898  -0.766 -13.547  0.00  0.00           C  
ATOM     86  CA  VAL Q  87      18.361   0.367 -10.921  0.00  0.00           C  
ATOM     87  CA  VAL Q  88      14.726  -0.806 -10.788  0.00  0.00           C  
ATOM     88  CA  PHE Q  89      12.871   1.507  -8.362  0.00  0.00           C  
ATOM     89  CA  PHE Q  90       9.635   0.054  -7.004  0.00  0.00           C  
ATOM     90  CA  ASN Q  91       6.498   1.118  -5.020  0.00  0.00           C  
ATOM     91  CA  LYS Q  92       7.642   4.704  -4.131  0.00  0.00           C  
ATOM     92  CA  GLU Q  93       7.654   6.561  -7.419  0.00  0.00           C  
ATOM     93  CA  PRO Q  94      10.562   8.989  -8.162  0.00  0.00           C  
ATOM     94  CA  SER Q  95      10.217  12.151 -10.270  0.00  0.00           C  
ATOM     95  CA  ARG Q  96      10.196  11.872 -13.996  0.00  0.00           C  
ATOM     96  CA  LYS Q  97      13.327  14.068 -14.255  0.00  0.00           C  
ATOM     97  CA  ALA Q  98      15.189  11.681 -11.930  0.00  0.00           C  
ATOM     98  CA  LEU Q  99      14.027   8.625 -14.028  0.00  0.00           C  
ATOM     99  CA  ASP Q 100      15.067  10.314 -17.257  0.00  0.00           C  
ATOM    100  CA  SER Q 101      18.498  11.239 -15.956  0.00  0.00           C  
ATOM    101  CA  TYR Q 102      19.908   7.686 -16.294  0.00  0.00           C  
ATOM    102  CA  ASP Q 103      19.161   5.221 -19.118  0.00  0.00           C  
ATOM    103  CA  LYS Q 104      19.301   2.207 -16.869  0.00  0.00           C  
ATOM    104  CA  ALA Q 105      16.765   3.561 -14.301  0.00  0.00           C  
ATOM    105  CA  TYR Q 106      13.270   1.861 -14.396  0.00  0.00           C  
ATOM    106  CA  TYR Q 107      10.229   1.882 -12.123  0.00  0.00           C  
ATOM    107  CA  VAL Q 108       7.677  -0.783 -11.214  0.00  0.00           C  
ATOM    108  CA  GLY Q 109       4.516   0.389  -9.446  0.00  0.00           C  
ATOM    109  CA  THR Q 110       0.886   1.264 -10.078  0.00  0.00           C  
ATOM    110  CA  ASP Q 111      -1.129   4.152 -11.367  0.00  0.00           C  
ATOM    111  CA  SER Q 112      -1.905   5.761  -8.019  0.00  0.00           C  
ATOM    112  CA  LYS Q 113      -4.954   7.694  -9.153  0.00  0.00           C  
ATOM    113  CA  GLU Q 114      -6.694   4.452 -10.170  0.00  0.00           C  
ATOM    114  CA  SER Q 115      -6.800   3.092  -6.570  0.00  0.00           C  
ATOM    115  CA  GLY Q 116      -8.497   6.332  -5.401  0.00  0.00           C  
ATOM    116  CA  VAL Q 117     -11.127   6.118  -8.213  0.00  0.00           C  
ATOM    117  CA  ILE Q 118     -11.839   2.383  -7.552  0.00  0.00           C  
ATOM    118  CA  GLN Q 119     -12.162   3.033  -3.734  0.00  0.00           C  
ATOM    119  CA  GLY Q 120     -14.568   5.960  -4.557  0.00  0.00           C  
ATOM    120  CA  ASP Q 121     -16.658   3.652  -6.745  0.00  0.00           C  
ATOM    121  CA  LEU Q 122     -16.810   0.933  -4.092  0.00  0.00           C  
ATOM    122  CA  ILE Q 123     -17.994   3.545  -1.566  0.00  0.00           C  
ATOM    123  CA  ALA Q 124     -20.602   4.893  -4.082  0.00  0.00           C  
ATOM    124  CA  LYS Q 125     -21.889   1.378  -4.734  0.00  0.00           C  
ATOM    125  CA  HIS Q 126     -22.257   0.543  -1.022  0.00  0.00           C  
ATOM    126  CA  TRP Q 127     -23.634   3.942   0.009  0.00  0.00           C  
ATOM    127  CA  GLN Q 128     -26.476   3.616  -2.572  0.00  0.00           C  
ATOM    128  CA  ALA Q 129     -27.181   0.074  -1.324  0.00  0.00           C  
ATOM    129  CA  ASN Q 130     -27.237   1.008   2.435  0.00  0.00           C  
ATOM    130  CA  GLN Q 131     -29.390   4.059   2.941  0.00  0.00           C  
ATOM    131  CA  GLY Q 132     -29.165   3.588   6.726  0.00  0.00           C  
ATOM    132  CA  TRP Q 133     -25.444   4.567   6.590  0.00  0.00           C  
ATOM    133  CA  ASP Q 134     -26.711   8.112   6.118  0.00  0.00           C  
ATOM    134  CA  LEU Q 135     -27.100   8.648   9.892  0.00  0.00           C  
ATOM    135  CA  ASN Q 136     -28.330  12.232   9.715  0.00  0.00           C  
ATOM    136  CA  LYS Q 137     -30.420  11.676   6.523  0.00  0.00           C  
ATOM    137  CA  ASP Q 138     -29.023  14.715   4.630  0.00  0.00           C  
ATOM    138  CA  GLY Q 139     -28.041  12.802   1.435  0.00  0.00           C  
ATOM    139  CA  LYS Q 140     -24.296  13.672   2.015  0.00  0.00           C  
ATOM    140  CA  ILE Q 141     -21.502  11.387   3.222  0.00  0.00           C  
ATOM    141  CA  GLN Q 142     -19.965  12.785   6.435  0.00  0.00           C  
ATOM    142  CA  TYR Q 143     -16.564  11.092   6.553  0.00  0.00           C  
ATOM    143  CA  VAL Q 144     -13.183  11.064   8.226  0.00  0.00           C  
ATOM    144  CA  LEU Q 145     -10.028  10.265   6.216  0.00  0.00           C  
ATOM    145  CA  LEU Q 146      -6.787   8.560   7.350  0.00  0.00           C  
ATOM    146  CA  LYS Q 147      -3.987   9.616   5.007  0.00  0.00           C  
ATOM    147  CA  GLY Q 148      -0.677   7.829   4.291  0.00  0.00           C  
ATOM    148  CA  GLU Q 149       2.725   9.613   4.310  0.00  0.00           C  
ATOM    149  CA  PRO Q 150       2.433  13.265   3.085  0.00  0.00           C  
ATOM    150  CA  GLY Q 151       3.948  13.613  -0.383  0.00  0.00           C  
ATOM    151  CA  HIS Q 152       3.801   9.865  -1.171  0.00  0.00           C  
ATOM    152  CA  PRO Q 153       2.265   9.451  -4.676  0.00  0.00           C  
ATOM    153  CA  ASP Q 154      -0.228   6.853  -3.395  0.00  0.00           C  
ATOM    154  CA  ALA Q 155      -1.306   8.853  -0.289  0.00  0.00           C  
ATOM    155  CA  GLU Q 156      -1.872  12.025  -2.346  0.00  0.00           C  
ATOM    156  CA  ALA Q 157      -3.694  10.418  -5.251  0.00  0.00           C  
ATOM    157  CA  ARG Q 158      -5.900   8.147  -3.026  0.00  0.00           C  
ATOM    158  CA  THR Q 159      -6.952  11.172  -0.818  0.00  0.00           C  
ATOM    159  CA  THR Q 160      -7.779  13.383  -3.846  0.00  0.00           C  
ATOM    160  CA  TYR Q 161      -9.501  10.938  -6.088  0.00  0.00           C  
ATOM    161  CA  VAL Q 162     -11.647   8.953  -3.606  0.00  0.00           C  
ATOM    162  CA  VAL Q 163     -13.559  12.272  -2.928  0.00  0.00           C  
ATOM    163  CA  LYS Q 164     -13.375  13.514  -6.620  0.00  0.00           C  
ATOM    164  CA  GLU Q 165     -14.895  10.194  -7.733  0.00  0.00           C  
ATOM    165  CA  LEU Q 166     -17.715  10.338  -5.134  0.00  0.00           C  
ATOM    166  CA  ASN Q 167     -18.566  13.870  -6.288  0.00  0.00           C  
ATOM    167  CA  ASP Q 168     -18.502  12.795  -9.936  0.00  0.00           C  
ATOM    168  CA  LYS Q 169     -20.857   9.868  -9.140  0.00  0.00           C  
ATOM    169  CA  GLY Q 170     -23.193  12.577  -7.766  0.00  0.00           C  
ATOM    170  CA  ILE Q 171     -22.594  12.017  -3.997  0.00  0.00           C  
ATOM    171  CA  GLN Q 172     -21.809  15.103  -2.000  0.00  0.00           C  
ATOM    172  CA  THR Q 173     -19.376  14.808   0.852  0.00  0.00           C  
ATOM    173  CA  GLU Q 174     -18.378  16.634   4.000  0.00  0.00           C  
ATOM    174  CA  GLN Q 175     -15.034  16.018   5.497  0.00  0.00           C  
ATOM    175  CA  LEU Q 176     -15.292  15.966   9.308  0.00  0.00           C  
ATOM    176  CA  ALA Q 177     -11.552  15.307   9.808  0.00  0.00           C  
ATOM    177  CA  LEU Q 178      -8.445  14.259   7.981  0.00  0.00           C  
ATOM    178  CA  ASP Q 179      -5.066  13.390   9.353  0.00  0.00           C  
ATOM    179  CA  THR Q 180      -2.008  11.294   8.551  0.00  0.00           C  
ATOM    180  CA  ALA Q 181      -1.310   8.052  10.287  0.00  0.00           C  
ATOM    181  CA  MET Q 182       1.832   7.238   8.178  0.00  0.00           C  
ATOM    182  CA  TRP Q 183       0.488   3.891   6.787  0.00  0.00           C  
ATOM    183  CA  ASP Q 184       0.564   2.484  10.368  0.00  0.00           C  
ATOM    184  CA  THR Q 185      -2.070   0.519  12.289  0.00  0.00           C  
ATOM    185  CA  ALA Q 186      -1.267   1.839  15.785  0.00  0.00           C  
ATOM    186  CA  GLN Q 187      -1.088   5.493  14.775  0.00  0.00           C  
ATOM    187  CA  ALA Q 188      -4.453   5.127  12.947  0.00  0.00           C  
ATOM    188  CA  LYS Q 189      -6.048   3.488  16.089  0.00  0.00           C  
ATOM    189  CA  ASP Q 190      -4.963   6.487  18.131  0.00  0.00           C  
ATOM    190  CA  LYS Q 191      -6.225   9.062  15.693  0.00  0.00           C  
ATOM    191  CA  MET Q 192      -9.594   7.274  15.324  0.00  0.00           C  
ATOM    192  CA  ASP Q 193      -9.850   6.959  19.151  0.00  0.00           C  
ATOM    193  CA  ALA Q 194      -9.316  10.736  19.399  0.00  0.00           C  
ATOM    194  CA  TRP Q 195     -12.041  11.480  16.784  0.00  0.00           C  
ATOM    195  CA  LEU Q 196     -14.462   9.061  18.590  0.00  0.00           C  
ATOM    196  CA  SER Q 197     -13.713  11.020  21.842  0.00  0.00           C  
ATOM    197  CA  GLY Q 198     -14.264  14.454  20.361  0.00  0.00           C  
ATOM    198  CA  PRO Q 199     -17.333  16.545  19.400  0.00  0.00           C  
ATOM    199  CA  ASN Q 200     -17.832  14.982  15.916  0.00  0.00           C  
ATOM    200  CA  ALA Q 201     -18.066  11.366  17.085  0.00  0.00           C  
ATOM    201  CA  ASN Q 202     -21.823  10.933  16.463  0.00  0.00           C  
ATOM    202  CA  LYS Q 203     -21.657  12.560  12.992  0.00  0.00           C  
ATOM    203  CA  ILE Q 204     -19.128  10.114  11.413  0.00  0.00           C  
ATOM    204  CA  GLU Q 205     -20.825   7.963   8.776  0.00  0.00           C  
ATOM    205  CA  VAL Q 206     -17.910   6.510   6.780  0.00  0.00           C  
ATOM    206  CA  VAL Q 207     -14.209   5.917   7.524  0.00  0.00           C  
ATOM    207  CA  ILE Q 208     -11.937   6.138   4.445  0.00  0.00           C  
ATOM    208  CA  ALA Q 209      -8.315   4.985   4.903  0.00  0.00           C  
ATOM    209  CA  ASN Q 210      -5.525   5.240   2.271  0.00  0.00           C  
ATOM    210  CA  ASN Q 211      -4.467   1.638   3.159  0.00  0.00           C  
ATOM    211  CA  ASP Q 212      -5.626  -1.496   5.007  0.00  0.00           C  
ATOM    212  CA  ALA Q 213      -3.168  -1.244   7.883  0.00  0.00           C  
ATOM    213  CA  MET Q 214      -4.683   2.145   8.854  0.00  0.00           C  
ATOM    214  CA  ALA Q 215      -8.255   0.777   8.180  0.00  0.00           C  
ATOM    215  CA  MET Q 216      -7.474  -2.033  10.653  0.00  0.00           C  
ATOM    216  CA  GLY Q 217      -6.408   0.458  13.374  0.00  0.00           C  
ATOM    217  CA  ALA Q 218      -9.683   2.361  12.817  0.00  0.00           C  
ATOM    218  CA  VAL Q 219     -11.650  -0.937  13.115  0.00  0.00           C  
ATOM    219  CA  GLU Q 220     -10.020  -1.502  16.477  0.00  0.00           C  
ATOM    220  CA  ALA Q 221     -10.866   1.981  17.758  0.00  0.00           C  
ATOM    221  CA  LEU Q 222     -14.466   1.568  16.441  0.00  0.00           C  
ATOM    222  CA  LYS Q 223     -14.904  -1.777  18.329  0.00  0.00           C  
ATOM    223  CA  ALA Q 224     -13.534  -0.273  21.538  0.00  0.00           C  
ATOM    224  CA  HIS Q 225     -16.203   2.444  21.335  0.00  0.00           C  
ATOM    225  CA  ASN Q 226     -18.880  -0.108  20.300  0.00  0.00           C  
ATOM    226  CA  LYS Q 227     -19.293   1.755  17.065  0.00  0.00           C  
ATOM    227  CA  SER Q 228     -18.683  -1.299  14.901  0.00  0.00           C  
ATOM    228  CA  SER Q 229     -21.657  -0.541  12.520  0.00  0.00           C  
ATOM    229  CA  ILE Q 230     -19.598   2.378  10.876  0.00  0.00           C  
ATOM    230  CA  PRO Q 231     -18.251   1.141   7.435  0.00  0.00           C  
ATOM    231  CA  VAL Q 232     -14.506   1.225   6.922  0.00  0.00           C  
ATOM    232  CA  PHE Q 233     -12.828   1.139   3.459  0.00  0.00           C  
ATOM    233  CA  GLY Q 234      -9.141   0.469   2.815  0.00  0.00           C  
ATOM    234  CA  VAL Q 235      -6.619  -0.199  -0.000  0.00  0.00           C  
ATOM    235  CA  ASP Q 236      -4.262  -3.205  -0.496  0.00  0.00           C  
ATOM    236  CA  ALA Q 237      -6.362  -6.330   0.090  0.00  0.00           C  
ATOM    237  CA  LEU Q 238      -3.999  -7.728   2.691  0.00  0.00           C  
ATOM    238  CA  PRO Q 239      -5.115 -11.232   3.815  0.00  0.00           C  
ATOM    239  CA  GLU Q 240      -6.055  -9.854   7.269  0.00  0.00           C  
ATOM    240  CA  ALA Q 241      -8.146  -7.119   5.690  0.00  0.00           C  
ATOM    241  CA  LEU Q 242      -9.881  -9.703   3.438  0.00  0.00           C  
ATOM    242  CA  ALA Q 243     -10.843 -11.497   6.671  0.00  0.00           C  
ATOM    243  CA  LEU Q 244     -12.429  -8.264   7.834  0.00  0.00           C  
ATOM    244  CA  VAL Q 245     -14.383  -7.753   4.580  0.00  0.00           C  
ATOM    245  CA  LYS Q 246     -15.671 -11.371   5.025  0.00  0.00           C  
ATOM    246  CA  SER Q 247     -16.819 -10.642   8.562  0.00  0.00           C  
ATOM    247  CA  GLY Q 248     -18.240  -7.267   7.571  0.00  0.00           C  
ATOM    248  CA  ALA Q 249     -15.872  -5.297   9.907  0.00  0.00           C  
ATOM    249  CA  MET Q 250     -14.618  -3.639   6.674  0.00  0.00           C  
ATOM    250  CA  ALA Q 251     -16.921  -2.748   3.713  0.00  0.00           C  
ATOM    251  CA  GLY Q 252     -14.393  -2.945   0.884  0.00  0.00           C  
ATOM    252  CA  THR Q 253     -10.765  -2.720  -0.134  0.00  0.00           C  
ATOM    253  CA  VAL Q 254      -8.713  -2.481  -3.374  0.00  0.00           C  
ATOM    254  CA  LEU Q 255      -6.165  -5.185  -4.397  0.00  0.00           C  
ATOM    255  CA  ASN Q 256      -2.658  -3.660  -4.631  0.00  0.00           C  
ATOM    256  CA  ASP Q 257      -1.127  -6.559  -6.504  0.00  0.00           C  
ATOM    257  CA  ALA Q 258       1.981  -7.438  -4.519  0.00  0.00           C  
ATOM    258  CA  ASN Q 259       2.610 -10.655  -6.471  0.00  0.00           C  
ATOM    259  CA  ASN Q 260       2.826  -9.096  -9.912  0.00  0.00           C  
ATOM    260  CA  GLN Q 261       4.742  -6.034  -8.778  0.00  0.00           C  
ATOM    261  CA  ALA Q 262       7.221  -8.397  -7.094  0.00  0.00           C  
ATOM    262  CA  LYS Q 263       7.387 -10.582 -10.244  0.00  0.00           C  
ATOM    263  CA  ALA Q 264       7.875  -7.573 -12.567  0.00  0.00           C  
ATOM    264  CA  THR Q 265      10.622  -6.088 -10.300  0.00  0.00           C  
ATOM    265  CA  PHE Q 266      12.421  -9.457 -10.223  0.00  0.00           C  
ATOM    266  CA  ASP Q 267      12.077 -10.052 -14.007  0.00  0.00           C  
ATOM    267  CA  LEU Q 268      13.326  -6.628 -15.005  0.00  0.00           C  
ATOM    268  CA  ALA Q 269      16.219  -6.606 -12.497  0.00  0.00           C  
ATOM    269  CA  LYS Q 270      17.345 -10.126 -13.613  0.00  0.00           C  
ATOM    270  CA  ASN Q 271      17.202  -9.127 -17.319  0.00  0.00           C  
ATOM    271  CA  LEU Q 272      19.099  -5.954 -16.747  0.00  0.00           C  
ATOM    272  CA  ALA Q 273      21.692  -7.747 -14.522  0.00  0.00           C  
ATOM    273  CA  GLU Q 274      22.219 -10.065 -17.535  0.00  0.00           C  
ATOM    274  CA  GLY Q 275      22.664  -7.262 -20.055  0.00  0.00           C  
ATOM    275  CA  LYS Q 276      19.343  -8.046 -21.811  0.00  0.00           C  
ATOM    276  CA  GLY Q 277      16.532  -5.629 -22.511  0.00  0.00           C  
ATOM    277  CA  ALA Q 278      14.376  -4.979 -19.403  0.00  0.00           C  
ATOM    278  CA  ALA Q 279      11.317  -6.733 -20.713  0.00  0.00           C  
ATOM    279  CA  ASP Q 280      12.969  -9.494 -22.743  0.00  0.00           C  
ATOM    280  CA  GLY Q 281      11.153 -12.715 -22.635  0.00  0.00           C  
ATOM    281  CA  THR Q 282       8.326 -11.282 -20.501  0.00  0.00           C  
ATOM    282  CA  SER Q 283       4.874 -10.004 -20.882  0.00  0.00           C  
ATOM    283  CA  TRP Q 284       5.431  -6.776 -18.976  0.00  0.00           C  
ATOM    284  CA  LYS Q 285       4.588  -3.588 -20.727  0.00  0.00           C  
ATOM    285  CA  ILE Q 286       7.040  -0.895 -20.159  0.00  0.00           C  
ATOM    286  CA  GLU Q 287       6.113   2.586 -21.186  0.00  0.00           C  
ATOM    287  CA  ASN Q 288       8.648   5.174 -20.794  0.00  0.00           C  
ATOM    288  CA  LYS Q 289      10.633   2.880 -18.507  0.00  0.00           C  
ATOM    289  CA  ILE Q 290       7.643   2.335 -16.135  0.00  0.00           C  
ATOM    290  CA  VAL Q 291       5.543  -0.811 -15.484  0.00  0.00           C  
ATOM    291  CA  ARG Q 292       2.148  -0.051 -13.792  0.00  0.00           C  
ATOM    292  CA  VAL Q 293       0.226  -3.012 -12.408  0.00  0.00           C  
ATOM    293  CA  PRO Q 294      -3.584  -2.560 -12.109  0.00  0.00           C  
ATOM    294  CA  TYR Q 295      -5.545  -2.217  -8.931  0.00  0.00           C  
ATOM    295  CA  VAL Q 296      -8.724  -4.366  -8.545  0.00  0.00           C  
ATOM    296  CA  GLY Q 297     -11.798  -3.393  -6.345  0.00  0.00           C  
ATOM    297  CA  VAL Q 298     -12.672  -6.068  -3.697  0.00  0.00           C  
ATOM    298  CA  ASP Q 299     -15.865  -6.381  -1.623  0.00  0.00           C  
ATOM    299  CA  LYS Q 300     -18.239  -9.131  -0.496  0.00  0.00           C  
ATOM    300  CA  ASP Q 301     -19.443  -9.805  -4.034  0.00  0.00           C  
ATOM    301  CA  ASN Q 302     -16.167 -10.741  -5.688  0.00  0.00           C  
ATOM    302  CA  LEU Q 303     -14.366 -11.814  -2.470  0.00  0.00           C  
ATOM    303  CA  SER Q 304     -14.130 -15.446  -3.586  0.00  0.00           C  
ATOM    304  CA  GLU Q 305     -11.754 -14.464  -6.456  0.00  0.00           C  
ATOM    305  CA  PHE Q 306      -9.227 -13.293  -3.779  0.00  0.00           C  
ATOM    306  CA  THR Q 307      -9.740 -15.607  -0.798  0.00  0.00           C  
ATOM    307  CA  GLN Q 308     -12.065 -18.342   0.426  0.00  0.00           C  
ATOM    308  CA  LYS Q 309     -15.431 -17.108   1.309  0.00  0.00           C  
# subject chain's C_alpha trace atoms
ATOM      0  CA  LYS S  60      24.063 -16.141  -8.056  0.00  0.00           C  
ATOM      1  CA  SER S  61      24.103 -13.031  -5.810  0.00  0.00           C  
ATOM      2  CA  ILE S  62      21.647 -10.205  -6.222  0.00  0.00           C  
ATOM      3  CA  GLY S  63      22.023  -6.765  -4.790  0.00  0.00           C  
ATOM      4  CA  LEU S  64      19.220  -4.512  -3.531  0.00  0.00           C  
ATOM      5  CA  LEU S  65      19.578  -0.915  -2.820  0.00  0.00           C  
ATOM      6  CA  ALA S  66      16.543   0.733  -1.145  0.00  0.00           C  
ATOM      7  CA  THR S  67      15.850   3.867   0.863  0.00  0.00           C  
ATOM      8  CA  SER S  68      14.055   1.633   3.443  0.00  0.00           C  
ATOM      9  CA  SER S  69      13.216  -2.140   3.510  0.00  0.00           C  
ATOM     10  CA  GLU S  70      10.710  -1.445   6.252  0.00  0.00           C  
ATOM     11  CA  ALA S  71       8.772   1.362   4.537  0.00  0.00           C  
ATOM     12  CA  ALA S  72       5.047   0.737   4.015  0.00  0.00           C  
ATOM     13  CA  TYR S  73       5.080   0.827   0.219  0.00  0.00           C  
ATOM     14  CA  PHE S  74       8.357  -0.946  -0.329  0.00  0.00           C  
ATOM     15  CA  ALA S  75       7.883  -3.593   2.416  0.00  0.00           C  
ATOM     16  CA  GLU S  76       5.483  -5.754   0.396  0.00  0.00           C  
ATOM     17  CA  ILE S  77       7.708  -5.247  -2.753  0.00  0.00           C  
ATOM     18  CA  ILE S  78      10.975  -6.284  -1.115  0.00  0.00           C  
ATOM     19  CA  GLU S  79       9.438  -9.453   0.253  0.00  0.00           C  
ATOM     20  CA  ALA S  80       8.239 -10.495  -3.171  0.00  0.00           C  
ATOM     21  CA  VAL S  81      11.806 -10.014  -4.417  0.00  0.00           C  
ATOM     22  CA  GLU S  82      13.249 -12.002  -1.482  0.00  0.00           C  
ATOM     23  CA  LYS S  83      10.702 -14.693  -2.144  0.00  0.00           C  
ATOM     24  CA  ASN S  84      11.654 -14.944  -5.705  0.00  0.00           C  
ATOM     25  CA  CYS S  85      15.357 -15.018  -4.840  0.00  0.00           C  
ATOM     26  CA  PHE S  86      15.337 -17.937  -2.458  0.00  0.00           C  
ATOM     27  CA  GLN S  87      13.092 -19.757  -4.905  0.00  0.00           C  
ATOM     28  CA  LYS S  88      15.865 -19.719  -7.544  0.00  0.00           C  
ATOM     29  CA  GLY S  89      18.575 -20.201  -4.964  0.00  0.00           C  
ATOM     30  CA  TYR S  90      19.941 -16.717  -5.255  0.00  0.00           C  
ATOM     31  CA  THR S  91      21.509 -14.875  -2.401  0.00  0.00           C  
ATOM     32  CA  LEU S  92      20.420 -11.317  -1.567  0.00  0.00           C  
ATOM     33  CA  ILE S  93      22.694  -8.445  -0.684  0.00  0.00           C  
ATOM     34  CA  LEU S  94      20.593  -5.940   1.133  0.00  0.00           C  
ATOM     35  CA  GLY S  95      21.415  -2.306   1.729  0.00  0.00           C  
ATOM     36  CA  ASN S  96      19.287   0.636   2.970  0.00  0.00           C  
ATOM     37  CA  ALA S  97      20.842   3.972   2.108  0.00  0.00           C  
ATOM     38  CA  TRP S  98      18.249   6.543   3.061  0.00  0.00           C  
ATOM     39  CA  ASN S  99      19.483   9.497   0.813  0.00  0.00           C  
ATOM     40  CA  ASN S 100      23.079   9.953   1.563  0.00  0.00           C  
ATOM     41  CA  LEU S 101      24.885  10.253  -1.725  0.00  0.00           C  
ATOM     42  CA  GLU S 102      27.912   9.011   0.133  0.00  0.00           C  
ATOM     43  CA  LYS S 103      26.337   6.024   1.876  0.00  0.00           C  
ATOM     44  CA  GLN S 104      24.611   4.817  -1.312  0.00  0.00           C  
ATOM     45  CA  ARG S 105      27.844   5.579  -3.046  0.00  0.00           C  
ATOM     46  CA  ALA S 106      29.376   3.182  -0.480  0.00  0.00           C  
ATOM     47  CA  TYR S 107      26.889   0.399  -0.944  0.00  0.00           C  
ATOM     48  CA  LEU S 108      27.493   0.710  -4.653  0.00  0.00           C  
ATOM     49  CA  SER S 109      31.205   0.266  -4.652  0.00  0.00           C  
ATOM     50  CA  MET S 110      30.938  -2.689  -2.347  0.00  0.00           C  
ATOM     51  CA  MET S 111      28.366  -4.442  -4.386  0.00  0.00           C  
ATOM     52  CA  ALA S 112      30.561  -3.996  -7.405  0.00  0.00           C  
ATOM     53  CA  GLN S 113      33.339  -5.203  -5.130  0.00  0.00           C  
ATOM     54  CA  LYS S 114      31.335  -8.289  -4.207  0.00  0.00           C  
ATOM     55  CA  ARG S 115      30.656  -8.830  -7.779  0.00  0.00           C  
ATOM     56  CA  VAL S 116      26.885  -9.131  -7.603  0.00  0.00           C  
ATOM     57  CA  ASP S 117      25.474 -10.562 -10.780  0.00  0.00           C  
ATOM     58  CA  GLY S 118      22.731  -7.936 -10.829  0.00  0.00           C  
ATOM     59  CA  LEU S 119      21.240  -4.924  -9.091  0.00  0.00           C  
ATOM     60  CA  LEU S 120      17.718  -3.840  -8.063  0.00  0.00           C  
ATOM     61  CA  VAL S 121      17.359  -0.160  -7.224  0.00  0.00           C  
ATOM     62  CA  MET S 122      14.234   1.446  -5.769  0.00  0.00           C  
ATOM     63  CA  CYS S 123      14.687   4.939  -4.224  0.00  0.00           C  
ATOM     64  CA  SER S 124      11.652   7.325  -3.963  0.00  0.00           C  
ATOM     65  CA  GLU S 125      13.929  10.063  -5.385  0.00  0.00           C  
ATOM     66  CA  TYR S 126      16.837   9.949  -7.829  0.00  0.00           C  
ATOM     67  CA  PRO S 127      18.764  13.235  -7.864  0.00  0.00           C  
ATOM     68  CA  GLU S 128      21.134  13.825 -10.732  0.00  0.00           C  
ATOM     69  CA  PRO S 129      24.032  12.924  -8.609  0.00  0.00           C  
ATOM     70  CA  LEU S 130      22.598   9.477  -7.762  0.00  0.00           C  
ATOM     71  CA  LEU S 131      21.862   8.888 -11.369  0.00  0.00           C  
ATOM     72  CA  ALA S 132      25.406   9.888 -12.362  0.00  0.00           C  
ATOM     73  CA  MET S 133      27.006   7.441  -9.973  0.00  0.00           C  
ATOM     74  CA  LEU S 134      24.641   4.750 -11.182  0.00  0.00           C  
ATOM     75  CA  GLU S 135      25.872   5.488 -14.680  0.00  0.00           C  
ATOM     76  CA  GLU S 136      29.360   4.487 -13.717  0.00  0.00           C  
ATOM     77  CA  TYR S 137      28.099   1.004 -12.705  0.00  0.00           C  
ATOM     78  CA  ARG S 138      26.288   0.194 -15.847  0.00  0.00           C  
ATOM     79  CA  HIS S 139      28.472  -2.824 -16.596  0.00  0.00           C  
ATOM     80  CA  ILE S 140      26.383  -4.439 -13.889  0.00  0.00           C  
ATOM     81  CA  PRO S 141      22.836  -5.399 -14.977  0.00  0.00           C  
ATOM     82  CA  MET S 142      20.274  -3.301 -13.137  0.00  0.00           C  
ATOM     83  CA  VAL S 143      16.588  -2.400 -12.729  0.00  0.00           C  
ATOM     84  CA  VAL S 144      16.302   1.152 -11.308  0.00  0.00           C  
ATOM     85  CA  MET S 145      12.601   1.586 -10.443  0.00  0.00           C  
ATOM     86  CA  ASP S 146      11.305   5.078 -10.658  0.00  0.00           C  
ATOM     87  CA  TRP S 147       7.873   6.057  -9.319  0.00  0.00           C  
ATOM     88  CA  GLY S 148       7.376   9.530 -10.456  0.00  0.00           C  
ATOM     89  CA  GLU S 149       7.131  11.289 -13.780  0.00  0.00           C  
ATOM     90  CA  ALA S 150       8.737   9.371 -16.598  0.00  0.00           C  
ATOM     91  CA  LYS S 151      12.015  11.069 -17.755  0.00  0.00           C  
ATOM     92  CA  ALA S 152      14.188  10.422 -20.729  0.00  0.00           C  
ATOM     93  CA  ASP S 153      17.034   8.621 -18.815  0.00  0.00           C  
ATOM     94  CA  PHE S 154      17.782   4.928 -18.239  0.00  0.00           C  
ATOM     95  CA  THR S 155      15.376   4.525 -15.201  0.00  0.00           C  
ATOM     96  CA  ASP S 156      12.468   1.972 -15.452  0.00  0.00           C  
ATOM     97  CA  ALA S 157       9.169   3.620 -14.866  0.00  0.00           C  
ATOM     98  CA  VAL S 158       6.769   2.577 -12.272  0.00  0.00           C  
ATOM     99  CA  ILE S 159       3.114   3.359 -12.606  0.00  0.00           C  
ATOM    100  CA  ASP S 160       0.889   2.364  -9.772  0.00  0.00           C  
ATOM    101  CA  ASN S 161      -2.477   3.758 -10.469  0.00  0.00           C  
ATOM    102  CA  ALA S 162      -3.187   5.168  -6.968  0.00  0.00           C  
ATOM    103  CA  PHE S 163      -5.346   8.083  -8.007  0.00  0.00           C  
ATOM    104  CA  GLU S 164      -7.476   5.442  -9.675  0.00  0.00           C  
ATOM    105  CA  GLY S 165      -7.674   3.236  -6.542  0.00  0.00           C  
ATOM    106  CA  GLY S 166      -8.562   6.267  -4.366  0.00  0.00           C  
ATOM    107  CA  TYR S 167     -11.433   7.204  -6.805  0.00  0.00           C  
ATOM    108  CA  MET S 168     -12.800   3.671  -6.971  0.00  0.00           C  
ATOM    109  CA  ALA S 169     -12.855   3.738  -3.241  0.00  0.00           C  
ATOM    110  CA  GLY S 170     -14.799   7.075  -3.048  0.00  0.00           C  
ATOM    111  CA  ARG S 171     -17.165   6.013  -5.776  0.00  0.00           C  
ATOM    112  CA  TYR S 172     -17.940   2.703  -4.174  0.00  0.00           C  
ATOM    113  CA  LEU S 173     -18.820   4.442  -0.955  0.00  0.00           C  
ATOM    114  CA  ILE S 174     -21.035   6.902  -2.786  0.00  0.00           C  
ATOM    115  CA  GLU S 175     -22.696   4.134  -4.743  0.00  0.00           C  
ATOM    116  CA  ARG S 176     -23.418   2.138  -1.565  0.00  0.00           C  
ATOM    117  CA  GLY S 177     -25.400   5.081  -0.322  0.00  0.00           C  
ATOM    118  CA  HIS S 178     -23.183   6.975   1.999  0.00  0.00           C  
ATOM    119  CA  ARG S 179     -22.875  10.766   2.000  0.00  0.00           C  
ATOM    120  CA  GLU S 180     -21.348  11.574   5.364  0.00  0.00           C  
ATOM    121  CA  ILE S 181     -17.819  10.159   4.922  0.00  0.00           C  
ATOM    122  CA  GLY S 182     -14.727  10.350   7.030  0.00  0.00           C  
ATOM    123  CA  VAL S 183     -11.052  10.015   6.143  0.00  0.00           C  
ATOM    124  CA  ILE S 184      -7.863   8.523   7.506  0.00  0.00           C  
ATOM    125  CA  PRO S 185      -5.287   9.414   5.047  0.00  0.00           C  
ATOM    126  CA  GLY S 186      -1.691   8.159   5.158  0.00  0.00           C  
ATOM    127  CA  PRO S 187       1.126  10.643   5.561  0.00  0.00           C  
ATOM    128  CA  ALA S 194      -1.656  10.692  -1.497  0.00  0.00           C  
ATOM    129  CA  GLY S 195      -2.678  10.681  -5.162  0.00  0.00           C  
ATOM    130  CA  ARG S 196      -5.100   8.042  -3.853  0.00  0.00           C  
ATOM    131  CA  LEU S 197      -6.408  10.649  -1.379  0.00  0.00           C  
ATOM    132  CA  ALA S 198      -6.599  12.959  -4.284  0.00  0.00           C  
ATOM    133  CA  GLY S 199      -8.447  10.523  -6.420  0.00  0.00           C  
ATOM    134  CA  PHE S 200     -10.713   9.952  -3.417  0.00  0.00           C  
ATOM    135  CA  MET S 201     -11.523  13.637  -3.057  0.00  0.00           C  
ATOM    136  CA  LYS S 202     -12.408  13.832  -6.784  0.00  0.00           C  
ATOM    137  CA  ALA S 203     -15.118  11.192  -6.491  0.00  0.00           C  
ATOM    138  CA  MET S 204     -16.316  13.320  -3.459  0.00  0.00           C  
ATOM    139  CA  GLU S 205     -16.188  16.710  -5.150  0.00  0.00           C  
ATOM    140  CA  GLU S 206     -17.928  15.205  -8.141  0.00  0.00           C  
ATOM    141  CA  ALA S 207     -20.944  13.956  -6.060  0.00  0.00           C  
ATOM    142  CA  MET S 208     -21.205  17.352  -4.323  0.00  0.00           C  
ATOM    143  CA  ILE S 209     -20.096  15.770  -1.055  0.00  0.00           C  
ATOM    144  CA  LYS S 210     -18.157  17.954   1.345  0.00  0.00           C  
ATOM    145  CA  VAL S 211     -15.976  16.301   3.901  0.00  0.00           C  
ATOM    146  CA  PRO S 212     -15.527  18.346   7.064  0.00  0.00           C  
ATOM    147  CA  GLU S 213     -12.086  18.782   8.702  0.00  0.00           C  
ATOM    148  CA  SER S 214     -13.309  17.253  11.910  0.00  0.00           C  
ATOM    149  CA  TRP S 215     -13.779  14.070   9.922  0.00  0.00           C  
ATOM    150  CA  ILE S 216     -10.330  13.974   8.431  0.00  0.00           C  
ATOM    151  CA  VAL S 217      -7.619  12.662  10.674  0.00  0.00           C  
ATOM    152  CA  GLN S 218      -4.332  11.296   9.459  0.00  0.00           C  
ATOM    153  CA  GLY S 219      -2.282   8.355  10.393  0.00  0.00           C  
ATOM    154  CA  ASP S 220       1.116   6.979   9.557  0.00  0.00           C  
ATOM    155  CA  PHE S 221       0.475   3.472   8.298  0.00  0.00           C  
ATOM    156  CA  GLU S 222       0.615   1.812  11.661  0.00  0.00           C  
ATOM    157  CA  PRO S 223      -2.295   0.451  13.721  0.00  0.00           C  
ATOM    158  CA  GLU S 224      -2.211   2.704  16.765  0.00  0.00           C  
ATOM    159  CA  SER S 225      -2.479   5.662  14.328  0.00  0.00           C  
ATOM    160  CA  GLY S 226      -5.607   4.102  12.734  0.00  0.00           C  
ATOM    161  CA  TYR S 227      -6.940   3.480  16.285  0.00  0.00           C  
ATOM    162  CA  ARG S 228      -6.428   6.992  17.491  0.00  0.00           C  
ATOM    163  CA  ALA S 229      -7.860   8.655  14.379  0.00  0.00           C  
ATOM    164  CA  MET S 230     -10.943   6.398  14.399  0.00  0.00           C  
ATOM    165  CA  GLN S 231     -11.577   7.148  18.030  0.00  0.00           C  
ATOM    166  CA  GLN S 232     -11.148  10.939  17.313  0.00  0.00           C  
ATOM    167  CA  ILE S 233     -13.613  10.888  14.410  0.00  0.00           C  
ATOM    168  CA  LEU S 234     -16.069   8.584  16.225  0.00  0.00           C  
ATOM    169  CA  SER S 235     -16.050  10.772  19.349  0.00  0.00           C  
ATOM    170  CA  GLN S 236     -17.624  13.715  17.347  0.00  0.00           C  
ATOM    171  CA  PRO S 237     -21.111  15.093  18.340  0.00  0.00           C  
ATOM    172  CA  HIS S 238     -21.952  14.218  14.723  0.00  0.00           C  
ATOM    173  CA  ARG S 239     -20.283  11.322  12.863  0.00  0.00           C  
ATOM    174  CA  PRO S 240     -19.783   9.955   9.355  0.00  0.00           C  
ATOM    175  CA  THR S 241     -21.558   6.820   8.371  0.00  0.00           C  
ATOM    176  CA  ALA S 242     -18.532   5.368   6.554  0.00  0.00           C  
ATOM    177  CA  VAL S 243     -14.842   5.844   6.703  0.00  0.00           C  
ATOM    178  CA  PHE S 244     -12.030   5.672   4.059  0.00  0.00           C  
ATOM    179  CA  CYS S 245      -8.748   4.360   5.584  0.00  0.00           C  
ATOM    180  CA  GLY S 246      -5.757   4.762   3.346  0.00  0.00           C  
ATOM    181  CA  GLY S 247      -4.120   1.554   4.485  0.00  0.00           C  
ATOM    182  CA  ASP S 248      -5.370  -1.730   5.737  0.00  0.00           C  
ATOM    183  CA  ILE S 249      -2.877  -1.978   8.642  0.00  0.00           C  
ATOM    184  CA  MET S 250      -4.182   1.372   9.841  0.00  0.00           C  
ATOM    185  CA  ALA S 251      -7.693   0.047   9.192  0.00  0.00           C  
ATOM    186  CA  MET S 252      -6.864  -2.843  11.501  0.00  0.00           C  
ATOM    187  CA  GLY S 253      -6.603  -0.251  14.240  0.00  0.00           C  
ATOM    188  CA  ALA S 254      -9.685   1.696  13.279  0.00  0.00           C  
ATOM    189  CA  LEU S 255     -11.660  -1.566  13.346  0.00  0.00           C  
ATOM    190  CA  CYS S 256     -10.429  -2.365  16.891  0.00  0.00           C  
ATOM    191  CA  ALA S 257     -11.300   1.271  17.892  0.00  0.00           C  
ATOM    192  CA  ALA S 258     -14.830   1.164  16.549  0.00  0.00           C  
ATOM    193  CA  ASP S 259     -15.289  -2.028  18.574  0.00  0.00           C  
ATOM    194  CA  GLU S 260     -14.010  -0.793  21.919  0.00  0.00           C  
ATOM    195  CA  MET S 261     -16.443   2.158  21.515  0.00  0.00           C  
ATOM    196  CA  GLY S 262     -19.369  -0.196  21.164  0.00  0.00           C  
ATOM    197  CA  LEU S 263     -19.921   0.579  17.469  0.00  0.00           C  
ATOM    198  CA  ARG S 264     -20.583  -2.337  15.107  0.00  0.00           C  
ATOM    199  CA  VAL S 265     -18.895  -2.549  11.655  0.00  0.00           C  
ATOM    200  CA  PRO S 266     -20.456  -2.141   9.303  0.00  0.00           C  
ATOM    201  CA  GLN S 267     -23.779  -2.025  11.022  0.00  0.00           C  
ATOM    202  CA  ASP S 268     -23.015   1.214  12.641  0.00  0.00           C  
ATOM    203  CA  VAL S 269     -20.121   2.264  10.494  0.00  0.00           C  
ATOM    204  CA  SER S 270     -18.935   1.139   7.152  0.00  0.00           C  
ATOM    205  CA  LEU S 271     -15.176   0.917   6.461  0.00  0.00           C  
ATOM    206  CA  ILE S 272     -12.983   0.592   3.443  0.00  0.00           C  
ATOM    207  CA  GLY S 273      -9.219   0.139   3.388  0.00  0.00           C  
ATOM    208  CA  TYR S 274      -6.440   0.347   0.834  0.00  0.00           C  
ATOM    209  CA  ASP S 275      -3.778  -2.264  -0.215  0.00  0.00           C  
ATOM    210  CA  ASN S 276      -5.447  -5.603   0.371  0.00  0.00           C  
ATOM    211  CA  VAL S 277      -2.552  -6.878   2.608  0.00  0.00           C  
ATOM    212  CA  ARG S 278      -2.109 -10.655   2.990  0.00  0.00           C  
ATOM    213  CA  ASN S 279      -4.368 -11.119   6.069  0.00  0.00           C  
ATOM    214  CA  ALA S 280      -7.144  -8.623   5.206  0.00  0.00           C  
ATOM    215  CA  ARG S 281      -9.683 -11.307   4.445  0.00  0.00           C  
ATOM    216  CA  TYR S 282      -9.171 -12.576   7.916  0.00  0.00           C  
ATOM    217  CA  PHE S 283      -9.695  -9.245   9.656  0.00  0.00           C  
ATOM    218  CA  THR S 284     -12.828  -8.957  11.786  0.00  0.00           C  
ATOM    219  CA  PRO S 285     -14.957  -8.384   9.894  0.00  0.00           C  
ATOM    220  CA  ALA S 286     -13.571  -9.232   6.465  0.00  0.00           C  
ATOM    221  CA  LEU S 287     -12.249  -6.054   5.021  0.00  0.00           C  
ATOM    222  CA  THR S 288     -13.474  -4.221   1.978  0.00  0.00           C  
ATOM    223  CA  THR S 289     -10.435  -2.675   0.324  0.00  0.00           C  
ATOM    224  CA  ILE S 290      -8.487  -1.770  -2.743  0.00  0.00           C  
ATOM    225  CA  HIS S 291      -6.086  -4.329  -3.989  0.00  0.00           C  
ATOM    226  CA  GLN S 292      -2.886  -2.395  -4.863  0.00  0.00           C  
ATOM    227  CA  PRO S 293      -0.420  -4.839  -6.451  0.00  0.00           C  
ATOM    228  CA  LYS S 294       2.858  -4.958  -4.614  0.00  0.00           C  
ATOM    229  CA  ASP S 295       3.806  -8.617  -5.129  0.00  0.00           C  
ATOM    230  CA  SER S 296       3.349  -8.358  -8.896  0.00  0.00           C  
ATOM    231  CA  LEU S 297       5.572  -5.374  -9.041  0.00  0.00           C  
ATOM    232  CA  GLY S 298       8.259  -7.278  -7.075  0.00  0.00           C  
ATOM    233  CA  GLU S 299       7.896 -10.248  -9.396  0.00  0.00           C  
ATOM    234  CA  THR S 300       8.015  -8.018 -12.441  0.00  0.00           C  
ATOM    235  CA  ALA S 301      11.178  -6.196 -11.470  0.00  0.00           C  
ATOM    236  CA  PHE S 302      12.931  -9.469 -10.598  0.00  0.00           C  
ATOM    237  CA  ASN S 303      12.200 -11.089 -13.913  0.00  0.00           C  
ATOM    238  CA  MET S 304      13.254  -7.962 -15.754  0.00  0.00           C  
ATOM    239  CA  LEU S 305      16.493  -8.213 -13.940  0.00  0.00           C  
ATOM    240  CA  LEU S 306      16.970 -11.969 -14.743  0.00  0.00           C  
ATOM    241  CA  ASP S 307      16.341 -11.017 -18.376  0.00  0.00           C  
ATOM    242  CA  ARG S 308      18.952  -8.252 -18.468  0.00  0.00           C  
ATOM    243  CA  ILE S 309      21.433 -10.529 -16.760  0.00  0.00           C  
ATOM    244  CA  VAL S 310      21.414 -12.822 -19.815  0.00  0.00           C  
ATOM    245  CA  ASN S 311      19.727 -10.768 -22.620  0.00  0.00           C  
ATOM    246  CA  LYS S 312      21.820  -7.738 -21.766  0.00  0.00           C  
ATOM    247  CA  ARG S 313      19.079  -5.147 -22.562  0.00  0.00           C  
ATOM    248  CA  GLU S 314      19.754  -1.456 -22.482  0.00  0.00           C  
ATOM    249  CA  GLU S 315      16.136  -0.361 -22.825  0.00  0.00           C  
ATOM    250  CA  PRO S 316      14.210   1.250 -20.127  0.00  0.00           C  
ATOM    251  CA  GLN S 317      10.922  -0.321 -19.366  0.00  0.00           C  
ATOM    252  CA  SER S 318       7.588   0.796 -17.970  0.00  0.00           C  
ATOM    253  CA  ILE S 319       5.847  -1.091 -15.285  0.00  0.00           C  
ATOM    254  CA  GLU S 320       2.173  -0.320 -14.889  0.00  0.00           C  
ATOM    255  CA  VAL S 321      -0.276  -1.784 -12.407  0.00  0.00           C  
ATOM    256  CA  HIS S 322      -3.992  -1.147 -11.921  0.00  0.00           C  
ATOM    257  CA  PRO S 323      -5.822  -1.084  -8.576  0.00  0.00           C  
ATOM    258  CA  ARG S 324      -8.939  -3.379  -8.073  0.00  0.00           C  
ATOM    259  CA  LEU S 325     -11.752  -3.292  -5.551  0.00  0.00           C  
ATOM    260  CA  ILE S 326     -12.172  -6.267  -3.237  0.00  0.00           C  
ATOM    261  CA  GLU S 327     -15.713  -6.313  -1.770  0.00  0.00           C  
ATOM    262  CA  ARG S 328     -15.651  -8.211   1.505  0.00  0.00           C  
ATOM    263  CA  ARG S 329     -17.835  -7.538   4.617  0.00  0.00           C  
ATOM    264  CA  SER S 330     -16.871  -4.214   6.183  0.00  0.00           C  
ATOM    265  CA  VAL S 331     -19.135  -1.960   4.110  0.00  0.00           C  
ATOM    266  CA  ALA S 332     -22.947  -1.792   4.183  0.00  0.00           C  
ATOM    267  CA  ASP S 333     -25.657   0.216   2.419  0.00  0.00           C  
ATOM    268  CA  GLY S 334     -25.722   3.853   3.387  0.00  0.00           C  
ATOM    269  CA  PRO S 335     -28.851   5.880   4.073  0.00  0.00           C  
ATOM    270  CA  PHE S 336     -28.824   7.429   0.604  0.00  0.00           C  
ATOM    271  CA  ARG S 337     -28.690   4.167  -1.064  0.00  0.00           C  
ATOM    272  CA  ASP S 338     -31.181   3.866  -3.728  0.00  0.00           C  
ATOM    273  CA  TYR S 339     -30.474   2.926  -7.190  0.00  0.00           C  
ATOM    274  CA  ARG S 340     -31.247  -0.852  -7.476  0.00  0.00           C  
ATOM    275  CA  ARG S 341     -30.397  -4.442  -6.536  0.00  0.00           C  
