# Supplementary material for: SABERTOOTH: protein structural alignment based on a vectorial structure representation
Source: BMC Bioinformatics. 2007 Oct 31;8:425. doi: 10.1186/1471-2105-8-425 (PMC2257979; doi:10.1186/1471-2105-8-425)
Supplement: Additional file 2 — RASMOL Script Files. The file contains RASMOL script files '1-d1bhe__d1daba__maxSub.tcl', '2-d1cd9b2 d1bpv maxSub.tcl', and '3-d1gca__d1dbqa__maxSub.tcl' for alignments of structures from the test set in quality assessment colour coding. The files '4-d1k0ma2 d1de4c3 maxSub.tcl', '5-d1gnwa2_d1dp4a__maxSub.tcl', and '6-d1iyha2_d1cg2a1_maxSub.tcl' contain RASMOL script files in all atoms depiction with alignments of structures from different SCOP folds but from the same secondary structure classes. [file 1471-2105-8-425-S2.zip › additionalFile2/4-d1k0ma2_d1de4c3_maxSub.tcl]

# rasmol script file, usage "rasmol32 -script <filename>"
# this file was downloaded from SABERTOOTH http://www.fkp.tu-darmstadt.de/sabertooth/
#
load inline
select :Q
color [100,149,237]
cartoon on
select :S
color [255,20,147]
cartoon on
select all
wireframe off
exit
# all query chain's atoms
ATOM      0   N  PRO Q   6     -11.688   2.335  10.943  0.00  0.00           C  
ATOM      0  CA  PRO Q   6     -10.325   1.959  11.402  0.00  0.00           C  
ATOM      0   C  PRO Q   6      -9.195   2.482  10.530  0.00  0.00           C  
ATOM      0   O  PRO Q   6      -9.402   2.643   9.357  0.00  0.00           C  
ATOM      0  CB  PRO Q   6     -10.331   0.406  11.305  0.00  0.00           C  
ATOM      0  CG  PRO Q   6     -11.842   0.005  11.505  0.00  0.00           C  
ATOM      0  CD  PRO Q   6     -12.588   1.154  10.823  0.00  0.00           C  
ATOM      1   N  GLN Q   7      -8.073   2.793  11.117  0.00  0.00           C  
ATOM      1  CA  GLN Q   7      -6.871   3.160  10.402  0.00  0.00           C  
ATOM      1   C  GLN Q   7      -6.455   2.055   9.410  0.00  0.00           C  
ATOM      1   O  GLN Q   7      -6.527   0.842   9.689  0.00  0.00           C  
ATOM      1  CB  GLN Q   7      -5.765   3.393  11.417  0.00  0.00           C  
ATOM      1  CG  GLN Q   7      -6.207   4.388  12.470  0.00  0.00           C  
ATOM      1  CD  GLN Q   7      -5.304   5.556  12.581  0.00  0.00           C  
ATOM      1 OE1  GLN Q   7      -4.125   5.403  12.965  0.00  0.00           C  
ATOM      1 NE2  GLN Q   7      -5.826   6.749  12.247  0.00  0.00           C  
ATOM      2   N  VAL Q   8      -6.084   2.496   8.231  0.00  0.00           C  
ATOM      2  CA  VAL Q   8      -5.705   1.606   7.158  0.00  0.00           C  
ATOM      2   C  VAL Q   8      -4.332   1.988   6.622  0.00  0.00           C  
ATOM      2   O  VAL Q   8      -4.126   3.131   6.192  0.00  0.00           C  
ATOM      2  CB  VAL Q   8      -6.737   1.632   6.006  0.00  0.00           C  
ATOM      2 CG1  VAL Q   8      -6.328   0.636   4.913  0.00  0.00           C  
ATOM      2 CG2  VAL Q   8      -8.099   1.329   6.527  0.00  0.00           C  
ATOM      3   N  GLU Q   9      -3.383   1.048   6.664  0.00  0.00           C  
ATOM      3  CA  GLU Q   9      -2.029   1.306   6.198  0.00  0.00           C  
ATOM      3   C  GLU Q   9      -1.508   0.162   5.377  0.00  0.00           C  
ATOM      3   O  GLU Q   9      -1.478  -0.972   5.832  0.00  0.00           C  
ATOM      3  CB  GLU Q   9      -1.080   1.499   7.382  0.00  0.00           C  
ATOM      3  CG  GLU Q   9       0.237   2.163   7.041  0.00  0.00           C  
ATOM      3  CD  GLU Q   9       0.852   2.925   8.169  0.00  0.00           C  
ATOM      3 OE1  GLU Q   9       0.750   2.464   9.338  0.00  0.00           C  
ATOM      3 OE2  GLU Q   9       1.439   3.965   7.853  0.00  0.00           C  
ATOM      4   N  LEU Q  10      -1.131   0.478   4.143  0.00  0.00           C  
ATOM      4  CA  LEU Q  10      -0.560  -0.474   3.175  0.00  0.00           C  
ATOM      4   C  LEU Q  10       0.947  -0.297   3.145  0.00  0.00           C  
ATOM      4   O  LEU Q  10       1.411   0.826   2.897  0.00  0.00           C  
ATOM      4  CB  LEU Q  10      -1.164  -0.232   1.790  0.00  0.00           C  
ATOM      4  CG  LEU Q  10      -0.664  -1.142   0.692  0.00  0.00           C  
ATOM      4 CD1  LEU Q  10      -1.104  -2.578   0.893  0.00  0.00           C  
ATOM      4 CD2  LEU Q  10      -1.073  -0.640  -0.696  0.00  0.00           C  
ATOM      5   N  PHE Q  11       1.675  -1.384   3.405  0.00  0.00           C  
ATOM      5  CA  PHE Q  11       3.135  -1.389   3.376  0.00  0.00           C  
ATOM      5   C  PHE Q  11       3.550  -2.153   2.123  0.00  0.00           C  
ATOM      5   O  PHE Q  11       3.114  -3.294   1.880  0.00  0.00           C  
ATOM      5  CB  PHE Q  11       3.639  -2.108   4.653  0.00  0.00           C  
ATOM      5  CG  PHE Q  11       3.418  -1.354   5.903  0.00  0.00           C  
ATOM      5 CD1  PHE Q  11       4.440  -0.574   6.427  0.00  0.00           C  
ATOM      5 CD2  PHE Q  11       2.196  -1.382   6.562  0.00  0.00           C  
ATOM      5 CE1  PHE Q  11       4.267   0.089   7.584  0.00  0.00           C  
ATOM      5 CE2  PHE Q  11       2.036  -0.691   7.725  0.00  0.00           C  
ATOM      5  CZ  PHE Q  11       3.056   0.044   8.223  0.00  0.00           C  
ATOM      6   N  VAL Q  12       4.413  -1.528   1.340  0.00  0.00           C  
ATOM      6  CA  VAL Q  12       4.856  -2.023   0.066  0.00  0.00           C  
ATOM      6   C  VAL Q  12       6.363  -1.963  -0.064  0.00  0.00           C  
ATOM      6   O  VAL Q  12       7.035  -1.150   0.565  0.00  0.00           C  
ATOM      6  CB  VAL Q  12       4.173  -1.281  -1.110  0.00  0.00           C  
ATOM      6 CG1  VAL Q  12       2.696  -1.402  -0.980  0.00  0.00           C  
ATOM      6 CG2  VAL Q  12       4.608   0.175  -1.202  0.00  0.00           C  
ATOM      7   N  LYS Q  13       6.910  -2.850  -0.874  0.00  0.00           C  
ATOM      7  CA  LYS Q  13       8.358  -2.865  -1.098  0.00  0.00           C  
ATOM      7   C  LYS Q  13       8.837  -1.554  -1.754  0.00  0.00           C  
ATOM      7   O  LYS Q  13       8.279  -1.100  -2.728  0.00  0.00           C  
ATOM      7  CB  LYS Q  13       8.724  -4.074  -1.965  0.00  0.00           C  
ATOM      7  CG  LYS Q  13      10.216  -4.235  -2.156  0.00  0.00           C  
ATOM      7  CD  LYS Q  13      10.650  -5.556  -2.837  0.00  0.00           C  
ATOM      7  CE  LYS Q  13      12.179  -5.570  -3.204  0.00  0.00           C  
ATOM      7  NZ  LYS Q  13      13.208  -5.567  -2.086  0.00  0.00           C  
ATOM      8   N  ALA Q  14       9.896  -0.971  -1.200  0.00  0.00           C  
ATOM      8  CA  ALA Q  14      10.526   0.210  -1.788  0.00  0.00           C  
ATOM      8   C  ALA Q  14      11.363  -0.164  -3.030  0.00  0.00           C  
ATOM      8   O  ALA Q  14      11.869  -1.283  -3.169  0.00  0.00           C  
ATOM      8  CB  ALA Q  14      11.425   0.855  -0.733  0.00  0.00           C  
ATOM      9   N  GLY Q  15      11.578   0.820  -3.876  0.00  0.00           C  
ATOM      9  CA  GLY Q  15      12.360   0.705  -5.072  0.00  0.00           C  
ATOM      9   C  GLY Q  15      13.834   0.945  -4.809  0.00  0.00           C  
ATOM      9   O  GLY Q  15      14.300   0.840  -3.700  0.00  0.00           C  
ATOM     10   N  SER Q  16      14.548   1.248  -5.869  0.00  0.00           C  
ATOM     10  CA  SER Q  16      15.990   1.299  -5.919  0.00  0.00           C  
ATOM     10   C  SER Q  16      16.620   2.221  -4.909  0.00  0.00           C  
ATOM     10   O  SER Q  16      17.751   1.977  -4.513  0.00  0.00           C  
ATOM     10  CB  SER Q  16      16.472   1.695  -7.344  0.00  0.00           C  
ATOM     10  OG  SER Q  16      15.968   2.964  -7.803  0.00  0.00           C  
ATOM     11   N  ASP Q  17      15.959   3.317  -4.560  0.00  0.00           C  
ATOM     11  CA  ASP Q  17      16.507   4.287  -3.604  0.00  0.00           C  
ATOM     11   C  ASP Q  17      16.052   4.089  -2.158  0.00  0.00           C  
ATOM     11   O  ASP Q  17      16.357   4.875  -1.294  0.00  0.00           C  
ATOM     11  CB  ASP Q  17      16.211   5.713  -4.071  0.00  0.00           C  
ATOM     11  CG  ASP Q  17      14.770   6.088  -4.073  0.00  0.00           C  
ATOM     11 OD1  ASP Q  17      13.865   5.292  -3.719  0.00  0.00           C  
ATOM     11 OD2  ASP Q  17      14.440   7.233  -4.506  0.00  0.00           C  
ATOM     12   N  GLY Q  18      15.328   3.000  -1.890  0.00  0.00           C  
ATOM     12  CA  GLY Q  18      14.825   2.718  -0.574  0.00  0.00           C  
ATOM     12   C  GLY Q  18      13.665   3.592  -0.116  0.00  0.00           C  
ATOM     12   O  GLY Q  18      13.281   3.494   1.018  0.00  0.00           C  
ATOM     13   N  ALA Q  19      13.150   4.453  -0.996  0.00  0.00           C  
ATOM     13  CA  ALA Q  19      12.122   5.431  -0.643  0.00  0.00           C  
ATOM     13   C  ALA Q  19      10.875   5.346  -1.510  0.00  0.00           C  
ATOM     13   O  ALA Q  19       9.742   5.280  -0.997  0.00  0.00           C  
ATOM     13  CB  ALA Q  19      12.733   6.869  -0.731  0.00  0.00           C  
ATOM     14   N  LYS Q  20      11.036   5.363  -2.833  0.00  0.00           C  
ATOM     14  CA  LYS Q  20       9.870   5.272  -3.720  0.00  0.00           C  
ATOM     14   C  LYS Q  20       9.264   3.867  -3.727  0.00  0.00           C  
ATOM     14   O  LYS Q  20       9.882   2.929  -3.260  0.00  0.00           C  
ATOM     14  CB  LYS Q  20      10.306   5.603  -5.137  0.00  0.00           C  
ATOM     14  CG  LYS Q  20      11.192   4.541  -5.713  0.00  0.00           C  
ATOM     14  CD  LYS Q  20      11.999   5.010  -6.832  0.00  0.00           C  
ATOM     14  CE  LYS Q  20      11.098   5.550  -7.898  0.00  0.00           C  
ATOM     14  NZ  LYS Q  20      11.893   6.109  -9.057  0.00  0.00           C  
ATOM     15   N  ILE Q  21       8.040   3.734  -4.217  0.00  0.00           C  
ATOM     15  CA  ILE Q  21       7.452   2.410  -4.409  0.00  0.00           C  
ATOM     15   C  ILE Q  21       8.233   1.678  -5.515  0.00  0.00           C  
ATOM     15   O  ILE Q  21       8.500   2.208  -6.563  0.00  0.00           C  
ATOM     15  CB  ILE Q  21       5.959   2.487  -4.768  0.00  0.00           C  
ATOM     15 CG1  ILE Q  21       5.124   3.181  -3.674  0.00  0.00           C  
ATOM     15 CG2  ILE Q  21       5.405   1.090  -5.021  0.00  0.00           C  
ATOM     15 CD1  ILE Q  21       3.689   3.352  -4.077  0.00  0.00           C  
ATOM     16   N  GLY Q  22       8.560   0.453  -5.206  0.00  0.00           C  
ATOM     16  CA  GLY Q  22       9.208  -0.445  -6.143  0.00  0.00           C  
ATOM     16   C  GLY Q  22       8.278  -1.071  -7.158  0.00  0.00           C  
ATOM     16   O  GLY Q  22       7.059  -1.129  -6.962  0.00  0.00           C  
ATOM     17   N  ASN Q  23       8.845  -1.556  -8.241  0.00  0.00           C  
ATOM     17  CA  ASN Q  23       8.117  -2.379  -9.166  0.00  0.00           C  
ATOM     17   C  ASN Q  23       7.539  -3.591  -8.439  0.00  0.00           C  
ATOM     17   O  ASN Q  23       8.259  -4.311  -7.756  0.00  0.00           C  
ATOM     17  CB  ASN Q  23       9.067  -2.926 -10.227  0.00  0.00           C  
ATOM     17  CG  ASN Q  23       8.358  -3.832 -11.207  0.00  0.00           C  
ATOM     17 OD1  ASN Q  23       8.499  -5.062 -11.143  0.00  0.00           C  
ATOM     17 ND2  ASN Q  23       7.568  -3.247 -12.029  0.00  0.00           C  
ATOM     18   N  CYS Q  24       6.258  -3.763  -8.524  0.00  0.00           C  
ATOM     18  CA  CYS Q  24       5.571  -4.899  -7.893  0.00  0.00           C  
ATOM     18   C  CYS Q  24       4.109  -4.809  -8.227  0.00  0.00           C  
ATOM     18   O  CYS Q  24       3.409  -3.935  -7.728  0.00  0.00           C  
ATOM     18  CB  CYS Q  24       5.657  -4.839  -6.369  0.00  0.00           C  
ATOM     18  SG  CYS Q  24       4.900  -6.220  -5.491  0.00  0.00           C  
ATOM     19   N  PRO Q  25       3.614  -5.674  -9.091  0.00  0.00           C  
ATOM     19  CA  PRO Q  25       2.233  -5.552  -9.494  0.00  0.00           C  
ATOM     19   C  PRO Q  25       1.239  -5.788  -8.375  0.00  0.00           C  
ATOM     19   O  PRO Q  25       0.119  -5.310  -8.492  0.00  0.00           C  
ATOM     19  CB  PRO Q  25       2.102  -6.539 -10.635  0.00  0.00           C  
ATOM     19  CG  PRO Q  25       3.170  -7.429 -10.472  0.00  0.00           C  
ATOM     19  CD  PRO Q  25       4.278  -6.766  -9.789  0.00  0.00           C  
ATOM     20   N  PHE Q  26       1.640  -6.485  -7.321  0.00  0.00           C  
ATOM     20  CA  PHE Q  26       0.760  -6.699  -6.162  0.00  0.00           C  
ATOM     20   C  PHE Q  26       0.590  -5.420  -5.352  0.00  0.00           C  
ATOM     20   O  PHE Q  26      -0.542  -5.083  -4.904  0.00  0.00           C  
ATOM     20  CB  PHE Q  26       1.369  -7.816  -5.309  0.00  0.00           C  
ATOM     20  CG  PHE Q  26       1.625  -9.065  -6.121  0.00  0.00           C  
ATOM     20 CD1  PHE Q  26       0.586  -9.903  -6.397  0.00  0.00           C  
ATOM     20 CD2  PHE Q  26       2.858  -9.293  -6.789  0.00  0.00           C  
ATOM     20 CE1  PHE Q  26       0.782 -11.025  -7.209  0.00  0.00           C  
ATOM     20 CE2  PHE Q  26       3.053 -10.386  -7.608  0.00  0.00           C  
ATOM     20  CZ  PHE Q  26       2.020 -11.250  -7.815  0.00  0.00           C  
ATOM     21   N  SER Q  27       1.671  -4.669  -5.208  0.00  0.00           C  
ATOM     21  CA  SER Q  27       1.596  -3.404  -4.503  0.00  0.00           C  
ATOM     21   C  SER Q  27       0.661  -2.436  -5.215  0.00  0.00           C  
ATOM     21   O  SER Q  27      -0.207  -1.807  -4.590  0.00  0.00           C  
ATOM     21  CB  SER Q  27       2.969  -2.765  -4.576  0.00  0.00           C  
ATOM     21  OG  SER Q  27       3.908  -3.486  -3.863  0.00  0.00           C  
ATOM     22   N  GLN Q  28       0.777  -2.334  -6.537  0.00  0.00           C  
ATOM     22  CA  GLN Q  28      -0.053  -1.418  -7.271  0.00  0.00           C  
ATOM     22   C  GLN Q  28      -1.504  -1.855  -7.236  0.00  0.00           C  
ATOM     22   O  GLN Q  28      -2.391  -1.020  -7.087  0.00  0.00           C  
ATOM     22  CB  GLN Q  28       0.484  -1.245  -8.697  0.00  0.00           C  
ATOM     22  CG  GLN Q  28      -0.314  -0.240  -9.447  0.00  0.00           C  
ATOM     22  CD  GLN Q  28       0.178   0.087 -10.839  0.00  0.00           C  
ATOM     22 OE1  GLN Q  28       1.120  -0.534 -11.334  0.00  0.00           C  
ATOM     22 NE2  GLN Q  28      -0.480   1.030 -11.489  0.00  0.00           C  
ATOM     23   N  ARG Q  29      -1.750  -3.171  -7.362  0.00  0.00           C  
ATOM     23  CA  ARG Q  29      -3.098  -3.672  -7.264  0.00  0.00           C  
ATOM     23   C  ARG Q  29      -3.805  -3.201  -6.009  0.00  0.00           C  
ATOM     23   O  ARG Q  29      -4.934  -2.713  -6.043  0.00  0.00           C  
ATOM     23  CB  ARG Q  29      -3.055  -5.215  -7.305  0.00  0.00           C  
ATOM     23  CG  ARG Q  29      -4.336  -5.950  -7.131  0.00  0.00           C  
ATOM     23  CD  ARG Q  29      -3.988  -7.470  -7.171  0.00  0.00           C  
ATOM     23  NE  ARG Q  29      -5.093  -8.259  -6.766  0.00  0.00           C  
ATOM     23  CZ  ARG Q  29      -5.023  -9.579  -6.621  0.00  0.00           C  
ATOM     23 NH1  ARG Q  29      -3.897 -10.180  -6.830  0.00  0.00           C  
ATOM     23 NH2  ARG Q  29      -6.071 -10.257  -6.198  0.00  0.00           C  
ATOM     24   N  LEU Q  30      -3.188  -3.378  -4.851  0.00  0.00           C  
ATOM     24  CA  LEU Q  30      -3.798  -3.032  -3.585  0.00  0.00           C  
ATOM     24   C  LEU Q  30      -3.952  -1.514  -3.417  0.00  0.00           C  
ATOM     24   O  LEU Q  30      -4.929  -1.045  -2.861  0.00  0.00           C  
ATOM     24  CB  LEU Q  30      -3.029  -3.633  -2.425  0.00  0.00           C  
ATOM     24  CG  LEU Q  30      -3.063  -5.162  -2.362  0.00  0.00           C  
ATOM     24 CD1  LEU Q  30      -2.221  -5.642  -1.171  0.00  0.00           C  
ATOM     24 CD2  LEU Q  30      -4.449  -5.726  -2.299  0.00  0.00           C  
ATOM     25   N  PHE Q  31      -2.974  -0.739  -3.901  0.00  0.00           C  
ATOM     25  CA  PHE Q  31      -3.078   0.729  -3.910  0.00  0.00           C  
ATOM     25   C  PHE Q  31      -4.330   1.114  -4.695  0.00  0.00           C  
ATOM     25   O  PHE Q  31      -5.128   1.980  -4.233  0.00  0.00           C  
ATOM     25  CB  PHE Q  31      -1.736   1.274  -4.456  0.00  0.00           C  
ATOM     25  CG  PHE Q  31      -1.473   2.755  -4.257  0.00  0.00           C  
ATOM     25 CD1  PHE Q  31      -0.183   3.217  -4.578  0.00  0.00           C  
ATOM     25 CD2  PHE Q  31      -2.427   3.665  -3.824  0.00  0.00           C  
ATOM     25 CE1  PHE Q  31       0.130   4.567  -4.466  0.00  0.00           C  
ATOM     25 CE2  PHE Q  31      -2.071   5.032  -3.690  0.00  0.00           C  
ATOM     25  CZ  PHE Q  31      -0.791   5.467  -4.030  0.00  0.00           C  
ATOM     26   N  MET Q  32      -4.498   0.519  -5.889  0.00  0.00           C  
ATOM     26  CA  MET Q  32      -5.674   0.801  -6.694  0.00  0.00           C  
ATOM     26   C  MET Q  32      -6.992   0.435  -5.979  0.00  0.00           C  
ATOM     26   O  MET Q  32      -7.938   1.231  -6.021  0.00  0.00           C  
ATOM     26  CB  MET Q  32      -5.616   0.112  -8.038  0.00  0.00           C  
ATOM     26  CG  MET Q  32      -4.559   0.676  -8.964  0.00  0.00           C  
ATOM     26  SD  MET Q  32      -4.517  -0.133 -10.592  0.00  0.00           C  
ATOM     26  CE  MET Q  32      -6.123   0.348 -11.259  0.00  0.00           C  
ATOM     27   N  VAL Q  33      -7.039  -0.732  -5.325  0.00  0.00           C  
ATOM     27  CA  VAL Q  33      -8.251  -1.132  -4.640  0.00  0.00           C  
ATOM     27   C  VAL Q  33      -8.615  -0.090  -3.554  0.00  0.00           C  
ATOM     27   O  VAL Q  33      -9.762   0.339  -3.453  0.00  0.00           C  
ATOM     27  CB  VAL Q  33      -8.085  -2.517  -3.996  0.00  0.00           C  
ATOM     27 CG1  VAL Q  33      -9.252  -2.839  -3.096  0.00  0.00           C  
ATOM     27 CG2  VAL Q  33      -7.932  -3.621  -5.097  0.00  0.00           C  
ATOM     28   N  LEU Q  34      -7.647   0.305  -2.719  0.00  0.00           C  
ATOM     28  CA  LEU Q  34      -7.872   1.270  -1.650  0.00  0.00           C  
ATOM     28   C  LEU Q  34      -8.341   2.597  -2.214  0.00  0.00           C  
ATOM     28   O  LEU Q  34      -9.274   3.210  -1.665  0.00  0.00           C  
ATOM     28  CB  LEU Q  34      -6.624   1.403  -0.808  0.00  0.00           C  
ATOM     28  CG  LEU Q  34      -6.350   0.171   0.058  0.00  0.00           C  
ATOM     28 CD1  LEU Q  34      -4.905   0.212   0.606  0.00  0.00           C  
ATOM     28 CD2  LEU Q  34      -7.346   0.074   1.215  0.00  0.00           C  
ATOM     29   N  TRP Q  35      -7.686   3.068  -3.269  0.00  0.00           C  
ATOM     29  CA  TRP Q  35      -8.067   4.325  -3.902  0.00  0.00           C  
ATOM     29   C  TRP Q  35      -9.509   4.277  -4.387  0.00  0.00           C  
ATOM     29   O  TRP Q  35     -10.350   5.152  -4.050  0.00  0.00           C  
ATOM     29  CB  TRP Q  35      -7.119   4.623  -5.045  0.00  0.00           C  
ATOM     29  CG  TRP Q  35      -7.159   6.021  -5.598  0.00  0.00           C  
ATOM     29 CD1  TRP Q  35      -8.271   6.837  -5.793  0.00  0.00           C  
ATOM     29 CD2  TRP Q  35      -6.046   6.756  -6.100  0.00  0.00           C  
ATOM     29 NE1  TRP Q  35      -7.884   8.030  -6.364  0.00  0.00           C  
ATOM     29 CE2  TRP Q  35      -6.533   7.992  -6.587  0.00  0.00           C  
ATOM     29 CE3  TRP Q  35      -4.682   6.474  -6.241  0.00  0.00           C  
ATOM     29 CZ2  TRP Q  35      -5.697   8.953  -7.129  0.00  0.00           C  
ATOM     29 CZ3  TRP Q  35      -3.836   7.461  -6.792  0.00  0.00           C  
ATOM     29 CH2  TRP Q  35      -4.348   8.683  -7.203  0.00  0.00           C  
ATOM     30   N  LEU Q  36      -9.870   3.198  -5.082  0.00  0.00           C  
ATOM     30  CA  LEU Q  36     -11.219   3.049  -5.644  0.00  0.00           C  
ATOM     30   C  LEU Q  36     -12.312   2.918  -4.578  0.00  0.00           C  
ATOM     30   O  LEU Q  36     -13.480   3.269  -4.789  0.00  0.00           C  
ATOM     30  CB  LEU Q  36     -11.276   1.888  -6.641  0.00  0.00           C  
ATOM     30  CG  LEU Q  36     -10.514   2.125  -7.928  0.00  0.00           C  
ATOM     30 CD1  LEU Q  36     -10.309   0.806  -8.665  0.00  0.00           C  
ATOM     30 CD2  LEU Q  36     -11.228   3.138  -8.812  0.00  0.00           C  
ATOM     31   N  LYS Q  37     -11.952   2.387  -3.405  0.00  0.00           C  
ATOM     31  CA  LYS Q  37     -12.927   2.291  -2.326  0.00  0.00           C  
ATOM     31   C  LYS Q  37     -13.288   3.635  -1.726  0.00  0.00           C  
ATOM     31   O  LYS Q  37     -14.365   3.775  -1.193  0.00  0.00           C  
ATOM     31  CB  LYS Q  37     -12.425   1.358  -1.213  0.00  0.00           C  
ATOM     31  CG  LYS Q  37     -12.441  -0.112  -1.560  0.00  0.00           C  
ATOM     31  CD  LYS Q  37     -13.886  -0.666  -1.683  0.00  0.00           C  
ATOM     31  CE  LYS Q  37     -13.917  -2.202  -1.861  0.00  0.00           C  
ATOM     31  NZ  LYS Q  37     -15.317  -2.731  -1.938  0.00  0.00           C  
ATOM     32   N  GLY Q  38     -12.410   4.609  -1.808  0.00  0.00           C  
ATOM     32  CA  GLY Q  38     -12.663   5.910  -1.196  0.00  0.00           C  
ATOM     32   C  GLY Q  38     -12.338   6.025   0.283  0.00  0.00           C  
ATOM     32   O  GLY Q  38     -12.605   7.061   0.889  0.00  0.00           C  
ATOM     33   N  VAL Q  39     -11.785   4.979   0.853  0.00  0.00           C  
ATOM     33  CA  VAL Q  39     -11.389   4.954   2.243  0.00  0.00           C  
ATOM     33   C  VAL Q  39     -10.138   5.853   2.440  0.00  0.00           C  
ATOM     33   O  VAL Q  39      -9.352   6.050   1.527  0.00  0.00           C  
ATOM     33  CB  VAL Q  39     -11.074   3.484   2.663  0.00  0.00           C  
ATOM     33 CG1  VAL Q  39      -9.839   2.933   1.972  0.00  0.00           C  
ATOM     33 CG2  VAL Q  39     -11.013   3.343   4.174  0.00  0.00           C  
ATOM     34   N  THR Q  40      -9.962   6.383   3.649  0.00  0.00           C  
ATOM     34  CA  THR Q  40      -8.733   7.083   4.007  0.00  0.00           C  
ATOM     34   C  THR Q  40      -7.657   6.063   4.301  0.00  0.00           C  
ATOM     34   O  THR Q  40      -7.902   5.129   5.099  0.00  0.00           C  
ATOM     34  CB  THR Q  40      -8.979   7.953   5.237  0.00  0.00           C  
ATOM     34 OG1  THR Q  40     -10.013   8.887   4.938  0.00  0.00           C  
ATOM     34 CG2  THR Q  40      -7.744   8.740   5.633  0.00  0.00           C  
ATOM     35   N  PHE Q  41      -6.480   6.160   3.679  0.00  0.00           C  
ATOM     35  CA  PHE Q  41      -5.423   5.178   3.895  0.00  0.00           C  
ATOM     35   C  PHE Q  41      -4.052   5.779   3.736  0.00  0.00           C  
ATOM     35   O  PHE Q  41      -3.866   6.756   3.044  0.00  0.00           C  
ATOM     35  CB  PHE Q  41      -5.586   3.955   2.948  0.00  0.00           C  
ATOM     35  CG  PHE Q  41      -5.374   4.251   1.503  0.00  0.00           C  
ATOM     35 CD1  PHE Q  41      -4.201   3.916   0.887  0.00  0.00           C  
ATOM     35 CD2  PHE Q  41      -6.347   4.906   0.753  0.00  0.00           C  
ATOM     35 CE1  PHE Q  41      -3.992   4.245  -0.473  0.00  0.00           C  
ATOM     35 CE2  PHE Q  41      -6.146   5.170  -0.584  0.00  0.00           C  
ATOM     35  CZ  PHE Q  41      -4.976   4.836  -1.184  0.00  0.00           C  
ATOM     36   N  ASN Q  42      -3.083   5.132   4.343  0.00  0.00           C  
ATOM     36  CA  ASN Q  42      -1.674   5.436   4.182  0.00  0.00           C  
ATOM     36   C  ASN Q  42      -1.002   4.391   3.300  0.00  0.00           C  
ATOM     36   O  ASN Q  42      -1.297   3.182   3.427  0.00  0.00           C  
ATOM     36  CB  ASN Q  42      -0.918   5.390   5.512  0.00  0.00           C  
ATOM     36  CG  ASN Q  42      -1.289   6.403   6.534  0.00  0.00           C  
ATOM     36 OD1  ASN Q  42      -1.913   7.423   6.311  0.00  0.00           C  
ATOM     36 ND2  ASN Q  42      -0.709   6.172   7.743  0.00  0.00           C  
ATOM     37   N  VAL Q  43      -0.036   4.815   2.482  0.00  0.00           C  
ATOM     37  CA  VAL Q  43       0.905   3.913   1.840  0.00  0.00           C  
ATOM     37   C  VAL Q  43       2.312   4.266   2.319  0.00  0.00           C  
ATOM     37   O  VAL Q  43       2.698   5.429   2.274  0.00  0.00           C  
ATOM     37  CB  VAL Q  43       0.868   4.035   0.313  0.00  0.00           C  
ATOM     37 CG1  VAL Q  43       1.838   3.052  -0.305  0.00  0.00           C  
ATOM     37 CG2  VAL Q  43      -0.538   3.848  -0.212  0.00  0.00           C  
ATOM     38   N  THR Q  44       3.037   3.254   2.745  0.00  0.00           C  
ATOM     38  CA  THR Q  44       4.377   3.388   3.277  0.00  0.00           C  
ATOM     38   C  THR Q  44       5.283   2.389   2.594  0.00  0.00           C  
ATOM     38   O  THR Q  44       4.911   1.224   2.457  0.00  0.00           C  
ATOM     38  CB  THR Q  44       4.375   3.050   4.829  0.00  0.00           C  
ATOM     38 OG1  THR Q  44       3.572   4.071   5.477  0.00  0.00           C  
ATOM     38 CG2  THR Q  44       5.782   3.161   5.384  0.00  0.00           C  
ATOM     39   N  THR Q  45       6.486   2.801   2.251  0.00  0.00           C  
ATOM     39  CA  THR Q  45       7.434   1.883   1.642  0.00  0.00           C  
ATOM     39   C  THR Q  45       8.400   1.272   2.644  0.00  0.00           C  
ATOM     39   O  THR Q  45       8.720   1.838   3.676  0.00  0.00           C  
ATOM     39  CB  THR Q  45       8.189   2.579   0.519  0.00  0.00           C  
ATOM     39 OG1  THR Q  45       8.915   3.691   1.072  0.00  0.00           C  
ATOM     39 CG2  THR Q  45       7.254   3.105  -0.534  0.00  0.00           C  
ATOM     40   N  VAL Q  46       8.915   0.116   2.280  0.00  0.00           C  
ATOM     40  CA  VAL Q  46       9.800  -0.689   3.106  0.00  0.00           C  
ATOM     40   C  VAL Q  46      11.032  -1.072   2.301  0.00  0.00           C  
ATOM     40   O  VAL Q  46      10.940  -1.779   1.302  0.00  0.00           C  
ATOM     40  CB  VAL Q  46       9.066  -1.985   3.565  0.00  0.00           C  
ATOM     40 CG1  VAL Q  46      10.004  -2.894   4.315  0.00  0.00           C  
ATOM     40 CG2  VAL Q  46       7.851  -1.654   4.423  0.00  0.00           C  
ATOM     41   N  ASP Q  47      12.179  -0.617   2.755  0.00  0.00           C  
ATOM     41  CA  ASP Q  47      13.451  -1.039   2.183  0.00  0.00           C  
ATOM     41   C  ASP Q  47      13.802  -2.376   2.854  0.00  0.00           C  
ATOM     41   O  ASP Q  47      14.143  -2.396   4.013  0.00  0.00           C  
ATOM     41  CB  ASP Q  47      14.528   0.023   2.468  0.00  0.00           C  
ATOM     41  CG  ASP Q  47      15.873  -0.324   1.845  0.00  0.00           C  
ATOM     41 OD1  ASP Q  47      16.070  -1.499   1.463  0.00  0.00           C  
ATOM     41 OD2  ASP Q  47      16.767   0.535   1.714  0.00  0.00           C  
ATOM     42   N  THR Q  48      13.764  -3.470   2.108  0.00  0.00           C  
ATOM     42  CA  THR Q  48      14.008  -4.790   2.719  0.00  0.00           C  
ATOM     42   C  THR Q  48      15.427  -4.962   3.270  0.00  0.00           C  
ATOM     42   O  THR Q  48      15.646  -5.828   4.119  0.00  0.00           C  
ATOM     42  CB  THR Q  48      13.675  -5.923   1.746  0.00  0.00           C  
ATOM     42 OG1  THR Q  48      14.431  -5.807   0.527  0.00  0.00           C  
ATOM     42 CG2  THR Q  48      12.252  -5.911   1.361  0.00  0.00           C  
ATOM     43   N  LYS Q  49      16.347  -4.098   2.869  0.00  0.00           C  
ATOM     43  CA  LYS Q  49      17.725  -4.161   3.351  0.00  0.00           C  
ATOM     43   C  LYS Q  49      17.929  -3.335   4.597  0.00  0.00           C  
ATOM     43   O  LYS Q  49      18.993  -3.421   5.226  0.00  0.00           C  
ATOM     43  CB  LYS Q  49      18.694  -3.683   2.268  0.00  0.00           C  
ATOM     43  CG  LYS Q  49      18.646  -4.501   0.987  0.00  0.00           C  
ATOM     43  CD  LYS Q  49      19.224  -5.890   1.197  0.00  0.00           C  
ATOM     43  CE  LYS Q  49      19.176  -6.708  -0.083  0.00  0.00           C  
ATOM     43  NZ  LYS Q  49      19.740  -8.073   0.108  0.00  0.00           C  
ATOM     44   N  ARG Q  50      16.930  -2.532   4.965  0.00  0.00           C  
ATOM     44  CA  ARG Q  50      16.996  -1.710   6.151  0.00  0.00           C  
ATOM     44   C  ARG Q  50      15.568  -1.377   6.595  0.00  0.00           C  
ATOM     44   O  ARG Q  50      15.082  -0.252   6.427  0.00  0.00           C  
ATOM     44  CB  ARG Q  50      17.849  -0.449   5.899  0.00  0.00           C  
ATOM     44  CG  ARG Q  50      17.909   0.496   7.074  0.00  0.00           C  
ATOM     44  CD  ARG Q  50      19.254   0.988   7.494  0.00  0.00           C  
ATOM     44  NE  ARG Q  50      19.020   2.069   8.455  0.00  0.00           C  
ATOM     44  CZ  ARG Q  50      19.800   2.395   9.482  0.00  0.00           C  
ATOM     44 NH1  ARG Q  50      20.951   1.768   9.709  0.00  0.00           C  
ATOM     44 NH2  ARG Q  50      19.420   3.389  10.282  0.00  0.00           C  
ATOM     45   N  ARG Q  51      14.901  -2.391   7.151  0.00  0.00           C  
ATOM     45  CA  ARG Q  51      13.519  -2.245   7.623  0.00  0.00           C  
ATOM     45   C  ARG Q  51      13.507  -1.475   8.952  0.00  0.00           C  
ATOM     45   O  ARG Q  51      14.413  -1.616   9.807  0.00  0.00           C  
ATOM     45  CB  ARG Q  51      12.840  -3.612   7.803  0.00  0.00           C  
ATOM     45  CG  ARG Q  51      12.783  -4.480   6.564  0.00  0.00           C  
ATOM     45  CD  ARG Q  51      11.713  -5.536   6.607  0.00  0.00           C  
ATOM     45  NE  ARG Q  51      11.940  -6.475   7.696  0.00  0.00           C  
ATOM     45  CZ  ARG Q  51      10.997  -7.191   8.276  0.00  0.00           C  
ATOM     45 NH1  ARG Q  51       9.724  -7.044   7.932  0.00  0.00           C  
ATOM     45 NH2  ARG Q  51      11.320  -8.032   9.249  0.00  0.00           C  
ATOM     46   N  THR Q  52      12.517  -0.624   9.126  0.00  0.00           C  
ATOM     46  CA  THR Q  52      12.379   0.128  10.368  0.00  0.00           C  
ATOM     46   C  THR Q  52      11.959  -0.800  11.512  0.00  0.00           C  
ATOM     46   O  THR Q  52      11.388  -1.880  11.313  0.00  0.00           C  
ATOM     46  CB  THR Q  52      11.313   1.226  10.250  0.00  0.00           C  
ATOM     46 OG1  THR Q  52      10.018   0.653   9.996  0.00  0.00           C  
ATOM     46 CG2  THR Q  52      11.555   2.172   9.055  0.00  0.00           C  
ATOM     47   N  GLU Q  53      12.219  -0.356  12.730  0.00  0.00           C  
ATOM     47  CA  GLU Q  53      11.922  -1.138  13.914  0.00  0.00           C  
ATOM     47   C  GLU Q  53      10.418  -1.448  13.969  0.00  0.00           C  
ATOM     47   O  GLU Q  53       9.995  -2.576  14.274  0.00  0.00           C  
ATOM     47  CB  GLU Q  53      12.415  -0.325  15.129  0.00  0.00           C  
ATOM     47  CG  GLU Q  53      13.911  -0.167  15.285  0.00  0.00           C  
ATOM     47  CD  GLU Q  53      14.329   0.622  16.505  0.00  0.00           C  
ATOM     47 OE1  GLU Q  53      13.464   0.954  17.355  0.00  0.00           C  
ATOM     47 OE2  GLU Q  53      15.541   0.909  16.594  0.00  0.00           C  
ATOM     48   N  THR Q  54       9.615  -0.460  13.595  0.00  0.00           C  
ATOM     48  CA  THR Q  54       8.172  -0.612  13.628  0.00  0.00           C  
ATOM     48   C  THR Q  54       7.757  -1.713  12.675  0.00  0.00           C  
ATOM     48   O  THR Q  54       6.957  -2.570  13.011  0.00  0.00           C  
ATOM     48  CB  THR Q  54       7.488   0.707  13.201  0.00  0.00           C  
ATOM     48 OG1  THR Q  54       7.852   1.769  14.092  0.00  0.00           C  
ATOM     48 CG2  THR Q  54       5.984   0.615  13.275  0.00  0.00           C  
ATOM     49   N  VAL Q  55       8.270  -1.686  11.455  0.00  0.00           C  
ATOM     49  CA  VAL Q  55       7.966  -2.720  10.489  0.00  0.00           C  
ATOM     49   C  VAL Q  55       8.458  -4.117  10.908  0.00  0.00           C  
ATOM     49   O  VAL Q  55       7.769  -5.104  10.751  0.00  0.00           C  
ATOM     49  CB  VAL Q  55       8.446  -2.303   9.072  0.00  0.00           C  
ATOM     49 CG1  VAL Q  55       8.405  -3.459   8.139  0.00  0.00           C  
ATOM     49 CG2  VAL Q  55       7.585  -1.127   8.548  0.00  0.00           C  
ATOM     50   N  GLN Q  56       9.657  -4.216  11.498  0.00  0.00           C  
ATOM     50  CA  GLN Q  56      10.164  -5.490  11.970  0.00  0.00           C  
ATOM     50   C  GLN Q  56       9.240  -6.142  13.013  0.00  0.00           C  
ATOM     50   O  GLN Q  56       9.107  -7.357  13.067  0.00  0.00           C  
ATOM     50  CB  GLN Q  56      11.585  -5.292  12.498  0.00  0.00           C  
ATOM     50  CG  GLN Q  56      12.615  -5.008  11.404  0.00  0.00           C  
ATOM     50  CD  GLN Q  56      13.981  -4.776  11.979  0.00  0.00           C  
ATOM     50 OE1  GLN Q  56      14.092  -4.233  13.079  0.00  0.00           C  
ATOM     50 NE2  GLN Q  56      15.004  -5.250  11.295  0.00  0.00           C  
ATOM     51   N  LYS Q  57       8.607  -5.323  13.840  0.00  0.00           C  
ATOM     51  CA  LYS Q  57       7.684  -5.810  14.862  0.00  0.00           C  
ATOM     51   C  LYS Q  57       6.312  -6.187  14.286  0.00  0.00           C  
ATOM     51   O  LYS Q  57       5.702  -7.186  14.694  0.00  0.00           C  
ATOM     51  CB  LYS Q  57       7.508  -4.725  15.922  0.00  0.00           C  
ATOM     51  CG  LYS Q  57       8.783  -4.346  16.664  0.00  0.00           C  
ATOM     51  CD  LYS Q  57       8.473  -3.442  17.857  0.00  0.00           C  
ATOM     51  CE  LYS Q  57       9.540  -2.441  18.095  0.00  0.00           C  
ATOM     51  NZ  LYS Q  57       9.302  -1.625  19.324  0.00  0.00           C  
ATOM     52   N  LEU Q  58       5.851  -5.417  13.311  0.00  0.00           C  
ATOM     52  CA  LEU Q  58       4.543  -5.670  12.675  0.00  0.00           C  
ATOM     52   C  LEU Q  58       4.538  -6.882  11.808  0.00  0.00           C  
ATOM     52   O  LEU Q  58       3.540  -7.613  11.736  0.00  0.00           C  
ATOM     52  CB  LEU Q  58       4.147  -4.513  11.788  0.00  0.00           C  
ATOM     52  CG  LEU Q  58       3.656  -3.251  12.482  0.00  0.00           C  
ATOM     52 CD1  LEU Q  58       3.368  -2.219  11.417  0.00  0.00           C  
ATOM     52 CD2  LEU Q  58       2.444  -3.513  13.368  0.00  0.00           C  
ATOM     53   N  CYS Q  59       5.621  -7.090  11.089  0.00  0.00           C  
ATOM     53  CA  CYS Q  59       5.671  -8.165  10.122  0.00  0.00           C  
ATOM     53   C  CYS Q  59       7.004  -8.873  10.252  0.00  0.00           C  
ATOM     53   O  CYS Q  59       7.917  -8.689   9.450  0.00  0.00           C  
ATOM     53  CB  CYS Q  59       5.426  -7.628   8.710  0.00  0.00           C  
ATOM     53  SG  CYS Q  59       5.409  -8.905   7.411  0.00  0.00           C  
ATOM     54   N  PRO Q  60       7.143  -9.681  11.282  0.00  0.00           C  
ATOM     54  CA  PRO Q  60       8.429 -10.295  11.550  0.00  0.00           C  
ATOM     54   C  PRO Q  60       8.910 -11.189  10.448  0.00  0.00           C  
ATOM     54   O  PRO Q  60      10.132 -11.346  10.311  0.00  0.00           C  
ATOM     54  CB  PRO Q  60       8.164 -11.182  12.769  0.00  0.00           C  
ATOM     54  CG  PRO Q  60       6.818 -11.001  13.175  0.00  0.00           C  
ATOM     54  CD  PRO Q  60       6.135 -10.077  12.256  0.00  0.00           C  
ATOM     55   N  GLY Q  61       7.967 -11.824   9.758  0.00  0.00           C  
ATOM     55  CA  GLY Q  61       8.226 -12.744   8.681  0.00  0.00           C  
ATOM     55   C  GLY Q  61       8.695 -12.152   7.383  0.00  0.00           C  
ATOM     55   O  GLY Q  61       9.168 -12.904   6.533  0.00  0.00           C  
ATOM     56   N  GLY Q  62       8.581 -10.833   7.206  0.00  0.00           C  
ATOM     56  CA  GLY Q  62       9.081 -10.197   5.984  0.00  0.00           C  
ATOM     56   C  GLY Q  62       8.170 -10.209   4.765  0.00  0.00           C  
ATOM     56   O  GLY Q  62       8.521  -9.782   3.661  0.00  0.00           C  
ATOM     57   N  GLU Q  63       6.946 -10.661   4.946  0.00  0.00           C  
ATOM     57  CA  GLU Q  63       5.995 -10.669   3.849  0.00  0.00           C  
ATOM     57   C  GLU Q  63       5.666  -9.244   3.356  0.00  0.00           C  
ATOM     57   O  GLU Q  63       5.441  -8.360   4.166  0.00  0.00           C  
ATOM     57  CB  GLU Q  63       4.691 -11.294   4.320  0.00  0.00           C  
ATOM     57  CG  GLU Q  63       4.750 -12.779   4.667  0.00  0.00           C  
ATOM     57  CD  GLU Q  63       5.039 -13.094   6.127  0.00  0.00           C  
ATOM     57 OE1  GLU Q  63       5.466 -12.209   6.887  0.00  0.00           C  
ATOM     57 OE2  GLU Q  63       4.836 -14.296   6.511  0.00  0.00           C  
ATOM     58   N  LEU Q  64       5.597  -9.028   2.059  0.00  0.00           C  
ATOM     58  CA  LEU Q  64       5.249  -7.715   1.469  0.00  0.00           C  
ATOM     58   C  LEU Q  64       4.492  -8.012   0.194  0.00  0.00           C  
ATOM     58   O  LEU Q  64       4.863  -8.945  -0.542  0.00  0.00           C  
ATOM     58  CB  LEU Q  64       6.484  -6.891   1.063  0.00  0.00           C  
ATOM     58  CG  LEU Q  64       7.198  -6.139   2.173  0.00  0.00           C  
ATOM     58 CD1  LEU Q  64       8.499  -5.603   1.636  0.00  0.00           C  
ATOM     58 CD2  LEU Q  64       6.382  -5.021   2.744  0.00  0.00           C  
ATOM     59   N  PRO Q  65       3.448  -7.260  -0.116  0.00  0.00           C  
ATOM     59  CA  PRO Q  65       2.893  -6.186   0.706  0.00  0.00           C  
ATOM     59   C  PRO Q  65       2.162  -6.743   1.921  0.00  0.00           C  
ATOM     59   O  PRO Q  65       1.832  -7.906   1.999  0.00  0.00           C  
ATOM     59  CB  PRO Q  65       1.901  -5.494  -0.226  0.00  0.00           C  
ATOM     59  CG  PRO Q  65       1.474  -6.554  -1.230  0.00  0.00           C  
ATOM     59  CD  PRO Q  65       2.695  -7.452  -1.354  0.00  0.00           C  
ATOM     60   N  PHE Q  66       1.950  -5.898   2.908  0.00  0.00           C  
ATOM     60  CA  PHE Q  66       1.084  -6.256   4.002  0.00  0.00           C  
ATOM     60   C  PHE Q  66       0.216  -5.072   4.351  0.00  0.00           C  
ATOM     60   O  PHE Q  66       0.522  -3.933   4.005  0.00  0.00           C  
ATOM     60  CB  PHE Q  66       1.841  -6.873   5.236  0.00  0.00           C  
ATOM     60  CG  PHE Q  66       2.703  -5.921   6.020  0.00  0.00           C  
ATOM     60 CD1  PHE Q  66       2.177  -5.215   7.097  0.00  0.00           C  
ATOM     60 CD2  PHE Q  66       4.081  -5.764   5.713  0.00  0.00           C  
ATOM     60 CE1  PHE Q  66       2.973  -4.356   7.816  0.00  0.00           C  
ATOM     60 CE2  PHE Q  66       4.861  -4.900   6.458  0.00  0.00           C  
ATOM     60  CZ  PHE Q  66       4.279  -4.202   7.509  0.00  0.00           C  
ATOM     61   N  LEU Q  67      -0.881  -5.343   5.051  0.00  0.00           C  
ATOM     61  CA  LEU Q  67      -1.863  -4.340   5.390  0.00  0.00           C  
ATOM     61   C  LEU Q  67      -2.131  -4.351   6.880  0.00  0.00           C  
ATOM     61   O  LEU Q  67      -2.340  -5.415   7.471  0.00  0.00           C  
ATOM     61  CB  LEU Q  67      -3.186  -4.610   4.652  0.00  0.00           C  
ATOM     61  CG  LEU Q  67      -4.262  -3.529   4.893  0.00  0.00           C  
ATOM     61 CD1  LEU Q  67      -4.261  -2.565   3.744  0.00  0.00           C  
ATOM     61 CD2  LEU Q  67      -5.617  -4.139   5.058  0.00  0.00           C  
ATOM     62   N  LEU Q  68      -2.092  -3.177   7.486  0.00  0.00           C  
ATOM     62  CA  LEU Q  68      -2.519  -2.957   8.863  0.00  0.00           C  
ATOM     62   C  LEU Q  68      -3.916  -2.358   8.830  0.00  0.00           C  
ATOM     62   O  LEU Q  68      -4.133  -1.320   8.222  0.00  0.00           C  
ATOM     62  CB  LEU Q  68      -1.546  -1.998   9.562  0.00  0.00           C  
ATOM     62  CG  LEU Q  68      -1.796  -1.702  11.019  0.00  0.00           C  
ATOM     62 CD1  LEU Q  68      -1.687  -2.927  11.873  0.00  0.00           C  
ATOM     62 CD2  LEU Q  68      -0.780  -0.650  11.537  0.00  0.00           C  
ATOM     63   N  TYR Q  69      -4.861  -3.040   9.434  0.00  0.00           C  
ATOM     63  CA  TYR Q  69      -6.267  -2.621   9.520  0.00  0.00           C  
ATOM     63   C  TYR Q  69      -6.547  -2.490  11.010  0.00  0.00           C  
ATOM     63   O  TYR Q  69      -6.596  -3.498  11.725  0.00  0.00           C  
ATOM     63  CB  TYR Q  69      -7.228  -3.613   8.867  0.00  0.00           C  
ATOM     63  CG  TYR Q  69      -8.629  -3.076   8.717  0.00  0.00           C  
ATOM     63 CD1  TYR Q  69      -8.994  -2.305   7.632  0.00  0.00           C  
ATOM     63 CD2  TYR Q  69      -9.609  -3.279   9.687  0.00  0.00           C  
ATOM     63 CE1  TYR Q  69     -10.258  -1.817   7.494  0.00  0.00           C  
ATOM     63 CE2  TYR Q  69     -10.890  -2.739   9.537  0.00  0.00           C  
ATOM     63  CZ  TYR Q  69     -11.187  -1.997   8.437  0.00  0.00           C  
ATOM     63  OH  TYR Q  69     -12.469  -1.443   8.246  0.00  0.00           C  
ATOM     64   N  GLY Q  70      -6.649  -1.271  11.531  0.00  0.00           C  
ATOM     64  CA  GLY Q  70      -6.688  -1.089  12.990  0.00  0.00           C  
ATOM     64   C  GLY Q  70      -5.352  -1.513  13.575  0.00  0.00           C  
ATOM     64   O  GLY Q  70      -4.324  -1.007  13.182  0.00  0.00           C  
ATOM     65   N  THR Q  71      -5.367  -2.525  14.441  0.00  0.00           C  
ATOM     65  CA  THR Q  71      -4.165  -3.072  15.029  0.00  0.00           C  
ATOM     65   C  THR Q  71      -3.802  -4.449  14.444  0.00  0.00           C  
ATOM     65   O  THR Q  71      -2.875  -5.115  14.900  0.00  0.00           C  
ATOM     65  CB  THR Q  71      -4.364  -3.256  16.536  0.00  0.00           C  
ATOM     65 OG1  THR Q  71      -5.516  -4.071  16.777  0.00  0.00           C  
ATOM     65 CG2  THR Q  71      -4.714  -1.916  17.178  0.00  0.00           C  
ATOM     66   N  GLU Q  72      -4.519  -4.872  13.424  0.00  0.00           C  
ATOM     66  CA  GLU Q  72      -4.355  -6.222  12.904  0.00  0.00           C  
ATOM     66   C  GLU Q  72      -3.658  -6.275  11.547  0.00  0.00           C  
ATOM     66   O  GLU Q  72      -4.046  -5.542  10.621  0.00  0.00           C  
ATOM     66  CB  GLU Q  72      -5.731  -6.899  12.808  0.00  0.00           C  
ATOM     66  CG  GLU Q  72      -6.426  -7.000  14.153  0.00  0.00           C  
ATOM     66  CD  GLU Q  72      -7.842  -7.560  14.041  0.00  0.00           C  
ATOM     66 OE1  GLU Q  72      -8.707  -6.924  13.413  0.00  0.00           C  
ATOM     66 OE2  GLU Q  72      -8.111  -8.615  14.644  0.00  0.00           C  
ATOM     67   N  VAL Q  73      -2.641  -7.130  11.431  0.00  0.00           C  
ATOM     67  CA  VAL Q  73      -1.825  -7.270  10.235  0.00  0.00           C  
ATOM     67   C  VAL Q  73      -2.381  -8.380   9.347  0.00  0.00           C  
ATOM     67   O  VAL Q  73      -2.750  -9.483   9.814  0.00  0.00           C  
ATOM     67  CB  VAL Q  73      -0.373  -7.580  10.586  0.00  0.00           C  
ATOM     67 CG1  VAL Q  73       0.423  -7.944   9.286  0.00  0.00           C  
ATOM     67 CG2  VAL Q  73       0.240  -6.403  11.288  0.00  0.00           C  
ATOM     68   N  HIS Q  74      -2.530  -8.059   8.069  0.00  0.00           C  
ATOM     68  CA  HIS Q  74      -2.988  -8.996   7.034  0.00  0.00           C  
ATOM     68   C  HIS Q  74      -1.906  -9.202   5.989  0.00  0.00           C  
ATOM     68   O  HIS Q  74      -1.305  -8.219   5.570  0.00  0.00           C  
ATOM     68  CB  HIS Q  74      -4.207  -8.459   6.349  0.00  0.00           C  
ATOM     68  CG  HIS Q  74      -5.395  -8.293   7.233  0.00  0.00           C  
ATOM     68 ND1  HIS Q  74      -6.498  -9.113   7.132  0.00  0.00           C  
ATOM     68 CD2  HIS Q  74      -5.666  -7.398   8.218  0.00  0.00           C  
ATOM     68 CE1  HIS Q  74      -7.401  -8.723   8.016  0.00  0.00           C  
ATOM     68 NE2  HIS Q  74      -6.933  -7.665   8.672  0.00  0.00           C  
ATOM     69   N  THR Q  75      -1.592 -10.446   5.605  0.00  0.00           C  
ATOM     69  CA  THR Q  75      -0.643 -10.766   4.570  0.00  0.00           C  
ATOM     69   C  THR Q  75      -1.366 -11.609   3.487  0.00  0.00           C  
ATOM     69   O  THR Q  75      -2.501 -12.092   3.673  0.00  0.00           C  
ATOM     69  CB  THR Q  75       0.568 -11.548   5.136  0.00  0.00           C  
ATOM     69 OG1  THR Q  75       0.130 -12.777   5.711  0.00  0.00           C  
ATOM     69 CG2  THR Q  75       1.271 -10.787   6.289  0.00  0.00           C  
ATOM     70   N  ASP Q  76      -0.697 -11.712   2.357  0.00  0.00           C  
ATOM     70  CA  ASP Q  76      -1.122 -12.415   1.165  0.00  0.00           C  
ATOM     70   C  ASP Q  76      -2.035 -11.485   0.360  0.00  0.00           C  
ATOM     70   O  ASP Q  76      -3.152 -11.163   0.781  0.00  0.00           C  
ATOM     70  CB  ASP Q  76      -1.828 -13.719   1.495  0.00  0.00           C  
ATOM     70  CG  ASP Q  76      -2.216 -14.512   0.273  0.00  0.00           C  
ATOM     70 OD1  ASP Q  76      -1.912 -15.723   0.241  0.00  0.00           C  
ATOM     70 OD2  ASP Q  76      -2.929 -14.098  -0.642  0.00  0.00           C  
ATOM     71   N  THR Q  77      -1.555 -11.034  -0.787  0.00  0.00           C  
ATOM     71  CA  THR Q  77      -2.276 -10.084  -1.598  0.00  0.00           C  
ATOM     71   C  THR Q  77      -3.704 -10.506  -1.914  0.00  0.00           C  
ATOM     71   O  THR Q  77      -4.627  -9.701  -1.798  0.00  0.00           C  
ATOM     71  CB  THR Q  77      -1.506  -9.824  -2.885  0.00  0.00           C  
ATOM     71 OG1  THR Q  77      -0.243  -9.235  -2.582  0.00  0.00           C  
ATOM     71 CG2  THR Q  77      -2.261  -8.848  -3.862  0.00  0.00           C  
ATOM     72   N  ASN Q  78      -3.924 -11.753  -2.309  0.00  0.00           C  
ATOM     72  CA  ASN Q  78      -5.290 -12.188  -2.601  0.00  0.00           C  
ATOM     72   C  ASN Q  78      -6.210 -12.129  -1.377  0.00  0.00           C  
ATOM     72   O  ASN Q  78      -7.362 -11.674  -1.481  0.00  0.00           C  
ATOM     72  CB  ASN Q  78      -5.348 -13.608  -3.184  0.00  0.00           C  
ATOM     72  CG  ASN Q  78      -4.735 -13.733  -4.571  0.00  0.00           C  
ATOM     72 OD1  ASN Q  78      -4.808 -12.843  -5.387  0.00  0.00           C  
ATOM     72 ND2  ASN Q  78      -4.156 -14.909  -4.837  0.00  0.00           C  
ATOM     73   N  LYS Q  79      -5.679 -12.539  -0.217  0.00  0.00           C  
ATOM     73  CA  LYS Q  79      -6.444 -12.510   1.022  0.00  0.00           C  
ATOM     73   C  LYS Q  79      -6.723 -11.059   1.451  0.00  0.00           C  
ATOM     73   O  LYS Q  79      -7.806 -10.745   1.865  0.00  0.00           C  
ATOM     73  CB  LYS Q  79      -5.738 -13.265   2.154  0.00  0.00           C  
ATOM     73  CG  LYS Q  79      -5.630 -14.762   1.874  0.00  0.00           C  
ATOM     73  CD  LYS Q  79      -5.173 -15.514   3.120  0.00  0.00           C  
ATOM     73  CE  LYS Q  79      -4.650 -16.933   2.693  0.00  0.00           C  
ATOM     73  NZ  LYS Q  79      -4.883 -18.082   3.602  0.00  0.00           C  
ATOM     74   N  ILE Q  80      -5.743 -10.175   1.312  0.00  0.00           C  
ATOM     74  CA  ILE Q  80      -5.944  -8.768   1.615  0.00  0.00           C  
ATOM     74   C  ILE Q  80      -7.050  -8.198   0.746  0.00  0.00           C  
ATOM     74   O  ILE Q  80      -7.947  -7.486   1.249  0.00  0.00           C  
ATOM     74  CB  ILE Q  80      -4.631  -7.986   1.465  0.00  0.00           C  
ATOM     74 CG1  ILE Q  80      -3.561  -8.424   2.498  0.00  0.00           C  
ATOM     74 CG2  ILE Q  80      -4.898  -6.475   1.591  0.00  0.00           C  
ATOM     74 CD1  ILE Q  80      -2.156  -7.974   2.130  0.00  0.00           C  
ATOM     75   N  GLU Q  81      -6.993  -8.436  -0.569  0.00  0.00           C  
ATOM     75  CA  GLU Q  81      -8.003  -7.899  -1.450  0.00  0.00           C  
ATOM     75   C  GLU Q  81      -9.405  -8.397  -1.104  0.00  0.00           C  
ATOM     75   O  GLU Q  81     -10.353  -7.622  -1.058  0.00  0.00           C  
ATOM     75  CB  GLU Q  81      -7.648  -8.253  -2.895  0.00  0.00           C  
ATOM     75  CG  GLU Q  81      -8.578  -7.624  -3.902  0.00  0.00           C  
ATOM     75  CD  GLU Q  81      -8.232  -7.891  -5.327  0.00  0.00           C  
ATOM     75 OE1  GLU Q  81      -8.705  -8.870  -5.917  0.00  0.00           C  
ATOM     75 OE2  GLU Q  81      -7.505  -7.080  -5.864  0.00  0.00           C  
ATOM     76   N  GLU Q  82      -9.523  -9.697  -0.860  0.00  0.00           C  
ATOM     76  CA  GLU Q  82     -10.804 -10.250  -0.468  0.00  0.00           C  
ATOM     76   C  GLU Q  82     -11.323  -9.614   0.838  0.00  0.00           C  
ATOM     76   O  GLU Q  82     -12.520  -9.326   0.946  0.00  0.00           C  
ATOM     76  CB  GLU Q  82     -10.670 -11.769  -0.333  0.00  0.00           C  
ATOM     76  CG  GLU Q  82     -10.547 -12.550  -1.634  0.00  0.00           C  
ATOM     76  CD  GLU Q  82     -10.786 -14.036  -1.564  0.00  0.00           C  
ATOM     76 OE1  GLU Q  82     -11.373 -14.546  -0.584  0.00  0.00           C  
ATOM     76 OE2  GLU Q  82     -10.396 -14.710  -2.544  0.00  0.00           C  
ATOM     77   N  PHE Q  83     -10.438  -9.424   1.806  0.00  0.00           C  
ATOM     77  CA  PHE Q  83     -10.796  -8.792   3.048  0.00  0.00           C  
ATOM     77   C  PHE Q  83     -11.290  -7.352   2.826  0.00  0.00           C  
ATOM     77   O  PHE Q  83     -12.350  -6.985   3.326  0.00  0.00           C  
ATOM     77  CB  PHE Q  83      -9.614  -8.835   4.012  0.00  0.00           C  
ATOM     77  CG  PHE Q  83      -9.783  -7.960   5.212  0.00  0.00           C  
ATOM     77 CD1  PHE Q  83     -10.592  -8.341   6.249  0.00  0.00           C  
ATOM     77 CD2  PHE Q  83      -9.059  -6.764   5.331  0.00  0.00           C  
ATOM     77 CE1  PHE Q  83     -10.741  -7.497   7.361  0.00  0.00           C  
ATOM     77 CE2  PHE Q  83      -9.213  -5.934   6.429  0.00  0.00           C  
ATOM     77  CZ  PHE Q  83     -10.048  -6.297   7.430  0.00  0.00           C  
ATOM     78   N  LEU Q  84     -10.536  -6.546   2.065  0.00  0.00           C  
ATOM     78  CA  LEU Q  84     -10.958  -5.187   1.764  0.00  0.00           C  
ATOM     78   C  LEU Q  84     -12.301  -5.141   1.062  0.00  0.00           C  
ATOM     78   O  LEU Q  84     -13.128  -4.272   1.358  0.00  0.00           C  
ATOM     78  CB  LEU Q  84      -9.873  -4.473   0.962  0.00  0.00           C  
ATOM     78  CG  LEU Q  84      -8.546  -4.186   1.675  0.00  0.00           C  
ATOM     78 CD1  LEU Q  84      -7.539  -3.668   0.660  0.00  0.00           C  
ATOM     78 CD2  LEU Q  84      -8.707  -3.204   2.817  0.00  0.00           C  
ATOM     79   N  GLU Q  85     -12.502  -6.009   0.077  0.00  0.00           C  
ATOM     79  CA  GLU Q  85     -13.774  -6.043  -0.601  0.00  0.00           C  
ATOM     79   C  GLU Q  85     -14.921  -6.387   0.338  0.00  0.00           C  
ATOM     79   O  GLU Q  85     -16.010  -5.800   0.284  0.00  0.00           C  
ATOM     79  CB  GLU Q  85     -13.714  -7.010  -1.788  0.00  0.00           C  
ATOM     79  CG  GLU Q  85     -15.024  -7.245  -2.538  0.00  0.00           C  
ATOM     79  CD  GLU Q  85     -15.532  -6.086  -3.404  0.00  0.00           C  
ATOM     79 OE1  GLU Q  85     -14.965  -4.994  -3.449  0.00  0.00           C  
ATOM     79 OE2  GLU Q  85     -16.522  -6.311  -4.114  0.00  0.00           C  
ATOM     80   N  ALA Q  86     -14.651  -7.268   1.278  0.00  0.00           C  
ATOM     80  CA  ALA Q  86     -15.698  -7.672   2.233  0.00  0.00           C  
ATOM     80   C  ALA Q  86     -16.033  -6.611   3.286  0.00  0.00           C  
ATOM     80   O  ALA Q  86     -17.229  -6.445   3.631  0.00  0.00           C  
ATOM     80  CB  ALA Q  86     -15.312  -8.979   2.910  0.00  0.00           C  
ATOM     81   N  VAL Q  87     -15.053  -5.918   3.818  0.00  0.00           C  
ATOM     81  CA  VAL Q  87     -15.281  -4.973   4.941  0.00  0.00           C  
ATOM     81   C  VAL Q  87     -15.522  -3.532   4.519  0.00  0.00           C  
ATOM     81   O  VAL Q  87     -16.184  -2.779   5.237  0.00  0.00           C  
ATOM     81  CB  VAL Q  87     -14.181  -5.070   6.009  0.00  0.00           C  
ATOM     81 CG1  VAL Q  87     -14.087  -6.503   6.486  0.00  0.00           C  
ATOM     81 CG2  VAL Q  87     -12.854  -4.533   5.587  0.00  0.00           C  
ATOM     82   N  LEU Q  88     -15.009  -3.139   3.358  0.00  0.00           C  
ATOM     82  CA  LEU Q  88     -15.277  -1.804   2.799  0.00  0.00           C  
ATOM     82   C  LEU Q  88     -16.352  -2.008   1.756  0.00  0.00           C  
ATOM     82   O  LEU Q  88     -16.096  -2.080   0.564  0.00  0.00           C  
ATOM     82  CB  LEU Q  88     -14.020  -1.180   2.201  0.00  0.00           C  
ATOM     82  CG  LEU Q  88     -12.846  -1.071   3.183  0.00  0.00           C  
ATOM     82 CD1  LEU Q  88     -11.617  -0.552   2.477  0.00  0.00           C  
ATOM     82 CD2  LEU Q  88     -13.151  -0.165   4.410  0.00  0.00           C  
ATOM     83   N  CYS Q  89     -17.589  -2.092   2.201  0.00  0.00           C  
ATOM     83  CA  CYS Q  89     -18.689  -2.580   1.365  0.00  0.00           C  
ATOM     83   C  CYS Q  89     -19.849  -1.614   1.395  0.00  0.00           C  
ATOM     83   O  CYS Q  89     -19.860  -0.670   2.173  0.00  0.00           C  
ATOM     83  CB  CYS Q  89     -19.117  -3.967   1.850  0.00  0.00           C  
ATOM     83  SG  CYS Q  89     -19.687  -4.016   3.565  0.00  0.00           C  
ATOM     84   N  PRO Q  90     -20.829  -1.788   0.515  0.00  0.00           C  
ATOM     84  CA  PRO Q  90     -21.991  -0.905   0.559  0.00  0.00           C  
ATOM     84   C  PRO Q  90     -22.776  -0.990   1.885  0.00  0.00           C  
ATOM     84   O  PRO Q  90     -22.736  -2.059   2.542  0.00  0.00           C  
ATOM     84  CB  PRO Q  90     -22.828  -1.393  -0.606  0.00  0.00           C  
ATOM     84  CG  PRO Q  90     -21.839  -1.968  -1.509  0.00  0.00           C  
ATOM     84  CD  PRO Q  90     -20.848  -2.696  -0.660  0.00  0.00           C  
ATOM     85   N  PRO Q  91     -23.489   0.069   2.251  0.00  0.00           C  
ATOM     85  CA  PRO Q  91     -23.666   1.288   1.462  0.00  0.00           C  
ATOM     85   C  PRO Q  91     -22.561   2.325   1.546  0.00  0.00           C  
ATOM     85   O  PRO Q  91     -22.565   3.228   0.711  0.00  0.00           C  
ATOM     85  CB  PRO Q  91     -24.917   1.928   2.098  0.00  0.00           C  
ATOM     85  CG  PRO Q  91     -24.903   1.450   3.492  0.00  0.00           C  
ATOM     85  CD  PRO Q  91     -24.301   0.095   3.495  0.00  0.00           C  
# all subject chain's atoms
ATOM      0   N  LEU S 122     -24.656   1.367   3.444  0.00  0.00           C  
ATOM      0  CA  LEU S 122     -25.123   0.561   2.283  0.00  0.00           C  
ATOM      0   C  LEU S 122     -25.337  -0.917   2.607  0.00  0.00           C  
ATOM      0   O  LEU S 122     -26.194  -1.565   2.000  0.00  0.00           C  
ATOM      0  CB  LEU S 122     -24.135   0.656   1.118  0.00  0.00           C  
ATOM      0  CG  LEU S 122     -24.083   1.968   0.355  0.00  0.00           C  
ATOM      0 CD1  LEU S 122     -23.603   3.082   1.277  0.00  0.00           C  
ATOM      0 CD2  LEU S 122     -23.144   1.810  -0.822  0.00  0.00           C  
ATOM      1   N  TYR S 123     -24.563  -1.451   3.546  0.00  0.00           C  
ATOM      1  CA  TYR S 123     -24.664  -2.861   3.938  0.00  0.00           C  
ATOM      1   C  TYR S 123     -23.724  -3.758   3.132  0.00  0.00           C  
ATOM      1   O  TYR S 123     -23.512  -3.556   1.931  0.00  0.00           C  
ATOM      1  CB  TYR S 123     -26.108  -3.391   3.830  0.00  0.00           C  
ATOM      1  CG  TYR S 123     -27.071  -2.811   4.852  0.00  0.00           C  
ATOM      1 CD1  TYR S 123     -28.237  -3.488   5.203  0.00  0.00           C  
ATOM      1 CD2  TYR S 123     -26.815  -1.586   5.465  0.00  0.00           C  
ATOM      1 CE1  TYR S 123     -29.123  -2.956   6.147  0.00  0.00           C  
ATOM      1 CE2  TYR S 123     -27.690  -1.047   6.405  0.00  0.00           C  
ATOM      1  CZ  TYR S 123     -28.838  -1.731   6.744  0.00  0.00           C  
ATOM      1  OH  TYR S 123     -29.688  -1.184   7.679  0.00  0.00           C  
ATOM      2   N  TRP S 124     -23.163  -4.747   3.820  0.00  0.00           C  
ATOM      2  CA  TRP S 124     -22.216  -5.676   3.229  0.00  0.00           C  
ATOM      2   C  TRP S 124     -22.460  -6.050   1.771  0.00  0.00           C  
ATOM      2   O  TRP S 124     -21.598  -5.801   0.920  0.00  0.00           C  
ATOM      2  CB  TRP S 124     -22.118  -6.960   4.078  0.00  0.00           C  
ATOM      2  CG  TRP S 124     -21.216  -7.992   3.456  0.00  0.00           C  
ATOM      2 CD1  TRP S 124     -21.559  -9.256   3.080  0.00  0.00           C  
ATOM      2 CD2  TRP S 124     -19.861  -7.799   3.024  0.00  0.00           C  
ATOM      2 NE1  TRP S 124     -20.510  -9.861   2.426  0.00  0.00           C  
ATOM      2 CE2  TRP S 124     -19.455  -8.988   2.378  0.00  0.00           C  
ATOM      2 CE3  TRP S 124     -18.951  -6.734   3.119  0.00  0.00           C  
ATOM      2 CZ2  TRP S 124     -18.178  -9.145   1.826  0.00  0.00           C  
ATOM      2 CZ3  TRP S 124     -17.678  -6.890   2.572  0.00  0.00           C  
ATOM      2 CH2  TRP S 124     -17.306  -8.089   1.932  0.00  0.00           C  
ATOM      3   N  ASP S 125     -23.621  -6.646   1.485  0.00  0.00           C  
ATOM      3  CA  ASP S 125     -23.942  -7.086   0.130  0.00  0.00           C  
ATOM      3   C  ASP S 125     -23.829  -6.007  -0.924  0.00  0.00           C  
ATOM      3   O  ASP S 125     -23.390  -6.272  -2.042  0.00  0.00           C  
ATOM      3  CB  ASP S 125     -25.327  -7.729   0.090  0.00  0.00           C  
ATOM      3  CG  ASP S 125     -25.317  -9.142   0.654  0.00  0.00           C  
ATOM      3 OD1  ASP S 125     -24.602 -10.003   0.089  0.00  0.00           C  
ATOM      3 OD2  ASP S 125     -26.012  -9.393   1.664  0.00  0.00           C  
ATOM      4   N  ASP S 126     -24.213  -4.787  -0.580  0.00  0.00           C  
ATOM      4  CA  ASP S 126     -24.099  -3.701  -1.534  0.00  0.00           C  
ATOM      4   C  ASP S 126     -22.633  -3.333  -1.721  0.00  0.00           C  
ATOM      4   O  ASP S 126     -22.172  -3.166  -2.853  0.00  0.00           C  
ATOM      4  CB  ASP S 126     -24.901  -2.496  -1.059  0.00  0.00           C  
ATOM      4  CG  ASP S 126     -26.385  -2.782  -1.011  0.00  0.00           C  
ATOM      4 OD1  ASP S 126     -26.935  -3.230  -2.044  0.00  0.00           C  
ATOM      4 OD2  ASP S 126     -26.997  -2.562   0.055  0.00  0.00           C  
ATOM      5   N  LEU S 127     -21.897  -3.219  -0.613  0.00  0.00           C  
ATOM      5  CA  LEU S 127     -20.473  -2.888  -0.682  0.00  0.00           C  
ATOM      5   C  LEU S 127     -19.740  -3.974  -1.466  0.00  0.00           C  
ATOM      5   O  LEU S 127     -18.932  -3.686  -2.358  0.00  0.00           C  
ATOM      5  CB  LEU S 127     -19.862  -2.777   0.723  0.00  0.00           C  
ATOM      5  CG  LEU S 127     -20.114  -1.561   1.626  0.00  0.00           C  
ATOM      5 CD1  LEU S 127     -20.000  -0.299   0.805  0.00  0.00           C  
ATOM      5 CD2  LEU S 127     -21.479  -1.639   2.260  0.00  0.00           C  
ATOM      6   N  LYS S 128     -20.027  -5.227  -1.125  0.00  0.00           C  
ATOM      6  CA  LYS S 128     -19.412  -6.360  -1.798  0.00  0.00           C  
ATOM      6   C  LYS S 128     -19.525  -6.189  -3.314  0.00  0.00           C  
ATOM      6   O  LYS S 128     -18.544  -6.347  -4.045  0.00  0.00           C  
ATOM      6  CB  LYS S 128     -20.097  -7.667  -1.372  0.00  0.00           C  
ATOM      6  CG  LYS S 128     -19.586  -8.889  -2.127  0.00  0.00           C  
ATOM      6  CD  LYS S 128     -20.430 -10.145  -1.903  0.00  0.00           C  
ATOM      6  CE  LYS S 128     -19.962 -11.261  -2.854  0.00  0.00           C  
ATOM      6  NZ  LYS S 128     -20.728 -12.545  -2.766  0.00  0.00           C  
ATOM      7   N  ARG S 129     -20.729  -5.855  -3.775  0.00  0.00           C  
ATOM      7  CA  ARG S 129     -20.992  -5.673  -5.196  0.00  0.00           C  
ATOM      7   C  ARG S 129     -20.300  -4.454  -5.780  0.00  0.00           C  
ATOM      7   O  ARG S 129     -19.672  -4.545  -6.836  0.00  0.00           C  
ATOM      7  CB  ARG S 129     -22.498  -5.581  -5.453  0.00  0.00           C  
ATOM      7  CG  ARG S 129     -23.273  -6.845  -5.088  0.00  0.00           C  
ATOM      7  CD  ARG S 129     -24.736  -6.793  -5.554  0.00  0.00           C  
ATOM      7  NE  ARG S 129     -25.486  -5.667  -4.988  0.00  0.00           C  
ATOM      7  CZ  ARG S 129     -25.471  -4.424  -5.469  0.00  0.00           C  
ATOM      7 NH1  ARG S 129     -24.743  -4.122  -6.541  0.00  0.00           C  
ATOM      7 NH2  ARG S 129     -26.184  -3.476  -4.869  0.00  0.00           C  
ATOM      8   N  LYS S 130     -20.418  -3.311  -5.113  0.00  0.00           C  
ATOM      8  CA  LYS S 130     -19.769  -2.104  -5.612  0.00  0.00           C  
ATOM      8   C  LYS S 130     -18.303  -2.420  -5.848  0.00  0.00           C  
ATOM      8   O  LYS S 130     -17.762  -2.162  -6.930  0.00  0.00           C  
ATOM      8  CB  LYS S 130     -19.888  -0.961  -4.605  0.00  0.00           C  
ATOM      8  CG  LYS S 130     -21.258  -0.304  -4.561  0.00  0.00           C  
ATOM      8  CD  LYS S 130     -21.573   0.436  -5.860  0.00  0.00           C  
ATOM      8  CE  LYS S 130     -22.906   1.178  -5.768  0.00  0.00           C  
ATOM      8  NZ  LYS S 130     -23.218   1.927  -7.015  0.00  0.00           C  
ATOM      9   N  LEU S 131     -17.664  -2.994  -4.830  0.00  0.00           C  
ATOM      9  CA  LEU S 131     -16.253  -3.350  -4.928  0.00  0.00           C  
ATOM      9   C  LEU S 131     -16.024  -4.266  -6.123  0.00  0.00           C  
ATOM      9   O  LEU S 131     -15.122  -4.043  -6.943  0.00  0.00           C  
ATOM      9  CB  LEU S 131     -15.776  -4.074  -3.659  0.00  0.00           C  
ATOM      9  CG  LEU S 131     -14.359  -4.657  -3.806  0.00  0.00           C  
ATOM      9 CD1  LEU S 131     -13.345  -3.534  -3.747  0.00  0.00           C  
ATOM      9 CD2  LEU S 131     -14.090  -5.684  -2.734  0.00  0.00           C  
ATOM     10   N  SER S 132     -16.845  -5.304  -6.207  0.00  0.00           C  
ATOM     10  CA  SER S 132     -16.717  -6.261  -7.283  0.00  0.00           C  
ATOM     10   C  SER S 132     -16.713  -5.592  -8.648  0.00  0.00           C  
ATOM     10   O  SER S 132     -15.751  -5.732  -9.396  0.00  0.00           C  
ATOM     10  CB  SER S 132     -17.830  -7.296  -7.214  0.00  0.00           C  
ATOM     10  OG  SER S 132     -17.508  -8.382  -8.063  0.00  0.00           C  
ATOM     11   N  GLU S 133     -17.771  -4.857  -8.977  0.00  0.00           C  
ATOM     11  CA  GLU S 133     -17.817  -4.195 -10.276  0.00  0.00           C  
ATOM     11   C  GLU S 133     -16.602  -3.277 -10.465  0.00  0.00           C  
ATOM     11   O  GLU S 133     -15.940  -3.328 -11.508  0.00  0.00           C  
ATOM     11  CB  GLU S 133     -19.138  -3.424 -10.439  0.00  0.00           C  
ATOM     11  CG  GLU S 133     -19.437  -2.413  -9.346  0.00  0.00           C  
ATOM     11  CD  GLU S 133     -20.824  -1.796  -9.473  0.00  0.00           C  
ATOM     11 OE1  GLU S 133     -21.825  -2.534  -9.310  0.00  0.00           C  
ATOM     11 OE2  GLU S 133     -20.905  -0.573  -9.734  0.00  0.00           C  
ATOM     12   N  LYS S 134     -16.303  -2.455  -9.457  0.00  0.00           C  
ATOM     12  CA  LYS S 134     -15.146  -1.563  -9.513  0.00  0.00           C  
ATOM     12   C  LYS S 134     -13.926  -2.346  -9.999  0.00  0.00           C  
ATOM     12   O  LYS S 134     -13.212  -1.911 -10.898  0.00  0.00           C  
ATOM     12  CB  LYS S 134     -14.852  -1.000  -8.123  0.00  0.00           C  
ATOM     12  CG  LYS S 134     -15.770   0.123  -7.670  0.00  0.00           C  
ATOM     12  CD  LYS S 134     -15.382   1.432  -8.337  0.00  0.00           C  
ATOM     12  CE  LYS S 134     -16.164   2.601  -7.773  0.00  0.00           C  
ATOM     12  NZ  LYS S 134     -15.829   3.872  -8.483  0.00  0.00           C  
ATOM     13   N  LEU S 135     -13.705  -3.510  -9.394  0.00  0.00           C  
ATOM     13  CA  LEU S 135     -12.584  -4.383  -9.740  0.00  0.00           C  
ATOM     13   C  LEU S 135     -12.596  -4.834 -11.197  0.00  0.00           C  
ATOM     13   O  LEU S 135     -11.573  -4.759 -11.885  0.00  0.00           C  
ATOM     13  CB  LEU S 135     -12.589  -5.625  -8.836  0.00  0.00           C  
ATOM     13  CG  LEU S 135     -12.343  -5.417  -7.334  0.00  0.00           C  
ATOM     13 CD1  LEU S 135     -12.717  -6.665  -6.562  0.00  0.00           C  
ATOM     13 CD2  LEU S 135     -10.880  -5.063  -7.093  0.00  0.00           C  
ATOM     14   N  ASP S 136     -13.754  -5.311 -11.655  0.00  0.00           C  
ATOM     14  CA  ASP S 136     -13.915  -5.807 -13.020  0.00  0.00           C  
ATOM     14   C  ASP S 136     -13.451  -4.829 -14.088  0.00  0.00           C  
ATOM     14   O  ASP S 136     -12.995  -5.243 -15.155  0.00  0.00           C  
ATOM     14  CB  ASP S 136     -15.372  -6.179 -13.292  0.00  0.00           C  
ATOM     14  CG  ASP S 136     -15.842  -7.353 -12.455  0.00  0.00           C  
ATOM     14 OD1  ASP S 136     -16.177  -7.150 -11.271  0.00  0.00           C  
ATOM     14 OD2  ASP S 136     -15.873  -8.485 -12.978  0.00  0.00           C  
ATOM     15   N  SER S 137     -13.566  -3.537 -13.804  0.00  0.00           C  
ATOM     15  CA  SER S 137     -13.153  -2.523 -14.764  0.00  0.00           C  
ATOM     15   C  SER S 137     -11.772  -1.959 -14.447  0.00  0.00           C  
ATOM     15   O  SER S 137     -11.394  -0.922 -14.991  0.00  0.00           C  
ATOM     15  CB  SER S 137     -14.174  -1.380 -14.801  0.00  0.00           C  
ATOM     15  OG  SER S 137     -14.201  -0.656 -13.578  0.00  0.00           C  
ATOM     16   N  THR S 138     -11.019  -2.634 -13.577  0.00  0.00           C  
ATOM     16  CA  THR S 138      -9.684  -2.170 -13.201  0.00  0.00           C  
ATOM     16   C  THR S 138      -8.569  -2.908 -13.928  0.00  0.00           C  
ATOM     16   O  THR S 138      -8.568  -4.135 -13.996  0.00  0.00           C  
ATOM     16  CB  THR S 138      -9.448  -2.313 -11.691  0.00  0.00           C  
ATOM     16 OG1  THR S 138     -10.418  -1.534 -10.979  0.00  0.00           C  
ATOM     16 CG2  THR S 138      -8.049  -1.835 -11.328  0.00  0.00           C  
ATOM     17   N  ASP S 139      -7.623  -2.148 -14.469  0.00  0.00           C  
ATOM     17  CA  ASP S 139      -6.502  -2.728 -15.194  0.00  0.00           C  
ATOM     17   C  ASP S 139      -5.244  -2.716 -14.325  0.00  0.00           C  
ATOM     17   O  ASP S 139      -4.575  -1.686 -14.188  0.00  0.00           C  
ATOM     17  CB  ASP S 139      -6.245  -1.946 -16.487  0.00  0.00           C  
ATOM     17  CG  ASP S 139      -5.385  -2.716 -17.477  0.00  0.00           C  
ATOM     17 OD1  ASP S 139      -4.278  -3.160 -17.101  0.00  0.00           C  
ATOM     17 OD2  ASP S 139      -5.818  -2.876 -18.639  0.00  0.00           C  
ATOM     18   N  PHE S 140      -4.934  -3.867 -13.735  0.00  0.00           C  
ATOM     18  CA  PHE S 140      -3.760  -4.003 -12.887  0.00  0.00           C  
ATOM     18   C  PHE S 140      -2.533  -4.156 -13.775  0.00  0.00           C  
ATOM     18   O  PHE S 140      -1.470  -3.581 -13.514  0.00  0.00           C  
ATOM     18  CB  PHE S 140      -3.914  -5.220 -11.974  0.00  0.00           C  
ATOM     18  CG  PHE S 140      -5.094  -5.134 -11.059  0.00  0.00           C  
ATOM     18 CD1  PHE S 140      -6.305  -5.713 -11.408  0.00  0.00           C  
ATOM     18 CD2  PHE S 140      -5.009  -4.423  -9.870  0.00  0.00           C  
ATOM     18 CE1  PHE S 140      -7.418  -5.579 -10.581  0.00  0.00           C  
ATOM     18 CE2  PHE S 140      -6.114  -4.283  -9.035  0.00  0.00           C  
ATOM     18  CZ  PHE S 140      -7.320  -4.860  -9.391  0.00  0.00           C  
ATOM     19   N  THR S 141      -2.707  -4.931 -14.837  0.00  0.00           C  
ATOM     19  CA  THR S 141      -1.654  -5.183 -15.804  0.00  0.00           C  
ATOM     19   C  THR S 141      -0.945  -3.903 -16.223  0.00  0.00           C  
ATOM     19   O  THR S 141       0.285  -3.851 -16.257  0.00  0.00           C  
ATOM     19  CB  THR S 141      -2.239  -5.863 -17.044  0.00  0.00           C  
ATOM     19 OG1  THR S 141      -2.621  -7.202 -16.707  0.00  0.00           C  
ATOM     19 CG2  THR S 141      -1.230  -5.881 -18.176  0.00  0.00           C  
ATOM     20   N  SER S 142      -1.724  -2.875 -16.545  0.00  0.00           C  
ATOM     20  CA  SER S 142      -1.169  -1.590 -16.964  0.00  0.00           C  
ATOM     20   C  SER S 142      -0.246  -1.011 -15.902  0.00  0.00           C  
ATOM     20   O  SER S 142       0.858  -0.561 -16.214  0.00  0.00           C  
ATOM     20  CB  SER S 142      -2.289  -0.585 -17.237  0.00  0.00           C  
ATOM     20  OG  SER S 142      -3.151  -1.040 -18.262  0.00  0.00           C  
ATOM     21   N  THR S 143      -0.708  -1.029 -14.652  0.00  0.00           C  
ATOM     21  CA  THR S 143       0.057  -0.494 -13.530  0.00  0.00           C  
ATOM     21   C  THR S 143       1.340  -1.279 -13.257  0.00  0.00           C  
ATOM     21   O  THR S 143       2.408  -0.693 -13.092  0.00  0.00           C  
ATOM     21  CB  THR S 143      -0.780  -0.485 -12.248  0.00  0.00           C  
ATOM     21 OG1  THR S 143      -2.125  -0.108 -12.558  0.00  0.00           C  
ATOM     21 CG2  THR S 143      -0.206   0.516 -11.255  0.00  0.00           C  
ATOM     22   N  ILE S 144       1.232  -2.601 -13.197  0.00  0.00           C  
ATOM     22  CA  ILE S 144       2.402  -3.430 -12.955  0.00  0.00           C  
ATOM     22   C  ILE S 144       3.461  -3.158 -14.026  0.00  0.00           C  
ATOM     22   O  ILE S 144       4.644  -2.995 -13.725  0.00  0.00           C  
ATOM     22  CB  ILE S 144       2.039  -4.925 -12.989  0.00  0.00           C  
ATOM     22 CG1  ILE S 144       1.000  -5.235 -11.917  0.00  0.00           C  
ATOM     22 CG2  ILE S 144       3.285  -5.768 -12.760  0.00  0.00           C  
ATOM     22 CD1  ILE S 144       0.599  -6.689 -11.876  0.00  0.00           C  
ATOM     23   N  LYS S 145       3.019  -3.109 -15.277  0.00  0.00           C  
ATOM     23  CA  LYS S 145       3.900  -2.866 -16.411  0.00  0.00           C  
ATOM     23   C  LYS S 145       4.465  -1.444 -16.349  0.00  0.00           C  
ATOM     23   O  LYS S 145       5.625  -1.206 -16.696  0.00  0.00           C  
ATOM     23  CB  LYS S 145       3.111  -3.087 -17.706  0.00  0.00           C  
ATOM     23  CG  LYS S 145       3.926  -3.054 -18.993  0.00  0.00           C  
ATOM     23  CD  LYS S 145       3.073  -3.513 -20.178  0.00  0.00           C  
ATOM     23  CE  LYS S 145       3.796  -3.347 -21.509  0.00  0.00           C  
ATOM     23  NZ  LYS S 145       4.018  -1.915 -21.870  0.00  0.00           C  
ATOM     24   N  LEU S 146       3.641  -0.502 -15.897  0.00  0.00           C  
ATOM     24  CA  LEU S 146       4.058   0.892 -15.782  0.00  0.00           C  
ATOM     24   C  LEU S 146       5.160   1.003 -14.739  0.00  0.00           C  
ATOM     24   O  LEU S 146       6.031   1.863 -14.823  0.00  0.00           C  
ATOM     24  CB  LEU S 146       2.855   1.761 -15.391  0.00  0.00           C  
ATOM     24  CG  LEU S 146       3.022   3.236 -15.009  0.00  0.00           C  
ATOM     24 CD1  LEU S 146       3.270   3.361 -13.517  0.00  0.00           C  
ATOM     24 CD2  LEU S 146       4.149   3.864 -15.820  0.00  0.00           C  
ATOM     25   N  LEU S 147       5.123   0.109 -13.763  0.00  0.00           C  
ATOM     25  CA  LEU S 147       6.112   0.104 -12.703  0.00  0.00           C  
ATOM     25   C  LEU S 147       7.407  -0.596 -13.099  0.00  0.00           C  
ATOM     25   O  LEU S 147       8.316  -0.721 -12.282  0.00  0.00           C  
ATOM     25  CB  LEU S 147       5.527  -0.542 -11.447  0.00  0.00           C  
ATOM     25  CG  LEU S 147       4.450   0.318 -10.779  0.00  0.00           C  
ATOM     25 CD1  LEU S 147       3.802  -0.420  -9.614  0.00  0.00           C  
ATOM     25 CD2  LEU S 147       5.089   1.605 -10.305  0.00  0.00           C  
ATOM     26   N  ASN S 148       7.496  -1.049 -14.347  0.00  0.00           C  
ATOM     26  CA  ASN S 148       8.708  -1.711 -14.824  0.00  0.00           C  
ATOM     26   C  ASN S 148       9.408  -0.962 -15.957  0.00  0.00           C  
ATOM     26   O  ASN S 148      10.307  -1.501 -16.602  0.00  0.00           C  
ATOM     26  CB  ASN S 148       8.405  -3.135 -15.283  0.00  0.00           C  
ATOM     26  CG  ASN S 148       8.188  -4.084 -14.125  0.00  0.00           C  
ATOM     26 OD1  ASN S 148       8.253  -5.302 -14.293  0.00  0.00           C  
ATOM     26 ND2  ASN S 148       7.926  -3.533 -12.940  0.00  0.00           C  
ATOM     27   N  GLU S 149       8.997   0.278 -16.197  0.00  0.00           C  
ATOM     27  CA  GLU S 149       9.599   1.082 -17.253  0.00  0.00           C  
ATOM     27   C  GLU S 149      10.940   1.598 -16.755  0.00  0.00           C  
ATOM     27   O  GLU S 149      11.123   1.787 -15.554  0.00  0.00           C  
ATOM     27  CB  GLU S 149       8.693   2.265 -17.605  0.00  0.00           C  
ATOM     27  CG  GLU S 149       7.237   1.890 -17.823  0.00  0.00           C  
ATOM     27  CD  GLU S 149       6.388   3.074 -18.253  0.00  0.00           C  
ATOM     27 OE1  GLU S 149       6.520   4.159 -17.645  0.00  0.00           C  
ATOM     27 OE2  GLU S 149       5.582   2.913 -19.195  0.00  0.00           C  
ATOM     28   N  ASN S 150      11.870   1.836 -17.677  0.00  0.00           C  
ATOM     28  CA  ASN S 150      13.195   2.326 -17.312  0.00  0.00           C  
ATOM     28   C  ASN S 150      13.134   3.446 -16.281  0.00  0.00           C  
ATOM     28   O  ASN S 150      14.123   3.744 -15.614  0.00  0.00           C  
ATOM     28  CB  ASN S 150      13.951   2.818 -18.550  0.00  0.00           C  
ATOM     28  CG  ASN S 150      14.289   1.695 -19.513  0.00  0.00           C  
ATOM     28 OD1  ASN S 150      14.850   0.668 -19.117  0.00  0.00           C  
ATOM     28 ND2  ASN S 150      13.959   1.886 -20.788  0.00  0.00           C  
ATOM     29   N  SER S 151      11.966   4.062 -16.144  0.00  0.00           C  
ATOM     29  CA  SER S 151      11.810   5.157 -15.203  0.00  0.00           C  
ATOM     29   C  SER S 151      12.046   4.690 -13.764  0.00  0.00           C  
ATOM     29   O  SER S 151      12.544   5.447 -12.925  0.00  0.00           C  
ATOM     29  CB  SER S 151      10.415   5.767 -15.355  0.00  0.00           C  
ATOM     29  OG  SER S 151      10.378   7.077 -14.813  0.00  0.00           C  
ATOM     30   N  TYR S 152      11.695   3.440 -13.484  0.00  0.00           C  
ATOM     30  CA  TYR S 152      11.874   2.885 -12.147  0.00  0.00           C  
ATOM     30   C  TYR S 152      12.477   1.481 -12.187  0.00  0.00           C  
ATOM     30   O  TYR S 152      12.330   0.724 -11.226  0.00  0.00           C  
ATOM     30  CB  TYR S 152      10.533   2.806 -11.414  0.00  0.00           C  
ATOM     30  CG  TYR S 152       9.531   3.874 -11.779  0.00  0.00           C  
ATOM     30 CD1  TYR S 152       8.581   3.656 -12.780  0.00  0.00           C  
ATOM     30 CD2  TYR S 152       9.507   5.095 -11.105  0.00  0.00           C  
ATOM     30 CE1  TYR S 152       7.627   4.627 -13.097  0.00  0.00           C  
ATOM     30 CE2  TYR S 152       8.559   6.073 -11.414  0.00  0.00           C  
ATOM     30  CZ  TYR S 152       7.623   5.830 -12.411  0.00  0.00           C  
ATOM     30  OH  TYR S 152       6.687   6.792 -12.713  0.00  0.00           C  
ATOM     31   N  VAL S 153      13.143   1.138 -13.294  0.00  0.00           C  
ATOM     31  CA  VAL S 153      13.750  -0.184 -13.476  0.00  0.00           C  
ATOM     31   C  VAL S 153      14.429  -0.693 -12.217  0.00  0.00           C  
ATOM     31   O  VAL S 153      13.777  -1.365 -11.420  0.00  0.00           C  
ATOM     31  CB  VAL S 153      14.741  -0.207 -14.662  0.00  0.00           C  
ATOM     31 CG1  VAL S 153      14.060  -0.805 -15.886  0.00  0.00           C  
ATOM     31 CG2  VAL S 153      15.241   1.206 -14.964  0.00  0.00           C  
ATOM     32   N  PRO S 154      15.737  -0.421 -12.010  0.00  0.00           C  
ATOM     32  CA  PRO S 154      16.205  -0.985 -10.741  0.00  0.00           C  
ATOM     32   C  PRO S 154      15.976   0.078  -9.673  0.00  0.00           C  
ATOM     32   O  PRO S 154      16.503   1.188  -9.775  0.00  0.00           C  
ATOM     32  CB  PRO S 154      17.675  -1.244 -11.010  0.00  0.00           C  
ATOM     32  CG  PRO S 154      18.047  -0.052 -11.826  0.00  0.00           C  
ATOM     32  CD  PRO S 154      16.879   0.098 -12.790  0.00  0.00           C  
ATOM     33   N  ARG S 155      15.170  -0.247  -8.667  0.00  0.00           C  
ATOM     33  CA  ARG S 155      14.877   0.710  -7.611  0.00  0.00           C  
ATOM     33   C  ARG S 155      15.348   0.286  -6.223  0.00  0.00           C  
ATOM     33   O  ARG S 155      14.542  -0.058  -5.348  0.00  0.00           C  
ATOM     33  CB  ARG S 155      13.371   1.058  -7.587  0.00  0.00           C  
ATOM     33  CG  ARG S 155      12.381  -0.114  -7.504  0.00  0.00           C  
ATOM     33  CD  ARG S 155      10.917   0.389  -7.582  0.00  0.00           C  
ATOM     33  NE  ARG S 155      10.187  -0.157  -8.731  0.00  0.00           C  
ATOM     33  CZ  ARG S 155       9.580  -1.344  -8.746  0.00  0.00           C  
ATOM     33 NH1  ARG S 155       9.599  -2.117  -7.674  0.00  0.00           C  
ATOM     33 NH2  ARG S 155       8.981  -1.777  -9.844  0.00  0.00           C  
ATOM     34   N  GLU S 156      16.666   0.312  -6.035  0.00  0.00           C  
ATOM     34  CA  GLU S 156      17.273  -0.022  -4.753  0.00  0.00           C  
ATOM     34   C  GLU S 156      16.881   1.050  -3.733  0.00  0.00           C  
ATOM     34   O  GLU S 156      16.863   2.241  -4.045  0.00  0.00           C  
ATOM     34  CB  GLU S 156      18.795  -0.058  -4.882  0.00  0.00           C  
ATOM     34  CG  GLU S 156      19.529  -0.028  -3.536  0.00  0.00           C  
ATOM     34  CD  GLU S 156      21.006   0.334  -3.665  0.00  0.00           C  
ATOM     34 OE1  GLU S 156      21.770  -0.465  -4.248  0.00  0.00           C  
ATOM     34 OE2  GLU S 156      21.400   1.422  -3.184  0.00  0.00           C  
ATOM     35   N  ALA S 157      16.564   0.628  -2.514  0.00  0.00           C  
ATOM     35  CA  ALA S 157      16.183   1.569  -1.469  0.00  0.00           C  
ATOM     35   C  ALA S 157      17.170   2.742  -1.413  0.00  0.00           C  
ATOM     35   O  ALA S 157      18.390   2.546  -1.404  0.00  0.00           C  
ATOM     35  CB  ALA S 157      16.140   0.859  -0.131  0.00  0.00           C  
ATOM     36   N  GLY S 158      16.633   3.960  -1.390  0.00  0.00           C  
ATOM     36  CA  GLY S 158      17.473   5.144  -1.336  0.00  0.00           C  
ATOM     36   C  GLY S 158      17.930   5.687  -2.683  0.00  0.00           C  
ATOM     36   O  GLY S 158      18.472   6.786  -2.746  0.00  0.00           C  
ATOM     37   N  SER S 159      17.719   4.931  -3.758  0.00  0.00           C  
ATOM     37  CA  SER S 159      18.128   5.368  -5.090  0.00  0.00           C  
ATOM     37   C  SER S 159      17.163   6.392  -5.682  0.00  0.00           C  
ATOM     37   O  SER S 159      16.038   6.554  -5.199  0.00  0.00           C  
ATOM     37  CB  SER S 159      18.206   4.168  -6.036  0.00  0.00           C  
ATOM     37  OG  SER S 159      16.913   3.686  -6.351  0.00  0.00           C  
ATOM     38   N  GLN S 160      17.599   7.074  -6.738  0.00  0.00           C  
ATOM     38  CA  GLN S 160      16.746   8.060  -7.381  0.00  0.00           C  
ATOM     38   C  GLN S 160      15.479   7.392  -7.883  0.00  0.00           C  
ATOM     38   O  GLN S 160      14.373   7.872  -7.631  0.00  0.00           C  
ATOM     38  CB  GLN S 160      17.466   8.735  -8.553  0.00  0.00           C  
ATOM     38  CG  GLN S 160      17.876  10.174  -8.273  0.00  0.00           C  
ATOM     38  CD  GLN S 160      16.689  11.087  -7.986  0.00  0.00           C  
ATOM     38 OE1  GLN S 160      16.843  12.140  -7.364  0.00  0.00           C  
ATOM     38 NE2  GLN S 160      15.506  10.694  -8.445  0.00  0.00           C  
ATOM     39   N  LYS S 161      15.636   6.282  -8.592  0.00  0.00           C  
ATOM     39  CA  LYS S 161      14.471   5.584  -9.113  0.00  0.00           C  
ATOM     39   C  LYS S 161      13.501   5.253  -7.988  0.00  0.00           C  
ATOM     39   O  LYS S 161      12.288   5.246  -8.187  0.00  0.00           C  
ATOM     39  CB  LYS S 161      14.892   4.322  -9.861  0.00  0.00           C  
ATOM     39  CG  LYS S 161      15.598   4.615 -11.178  0.00  0.00           C  
ATOM     39  CD  LYS S 161      15.881   3.336 -11.941  0.00  0.00           C  
ATOM     39  CE  LYS S 161      16.641   3.626 -13.214  0.00  0.00           C  
ATOM     39  NZ  LYS S 161      15.908   4.594 -14.057  0.00  0.00           C  
ATOM     40   N  ASP S 162      14.032   4.989  -6.802  0.00  0.00           C  
ATOM     40  CA  ASP S 162      13.179   4.698  -5.661  0.00  0.00           C  
ATOM     40   C  ASP S 162      12.386   5.969  -5.378  0.00  0.00           C  
ATOM     40   O  ASP S 162      11.155   5.965  -5.361  0.00  0.00           C  
ATOM     40  CB  ASP S 162      14.022   4.334  -4.427  0.00  0.00           C  
ATOM     40  CG  ASP S 162      13.170   4.126  -3.175  0.00  0.00           C  
ATOM     40 OD1  ASP S 162      13.727   4.093  -2.058  0.00  0.00           C  
ATOM     40 OD2  ASP S 162      11.940   3.992  -3.305  0.00  0.00           C  
ATOM     41   N  GLU S 163      13.113   7.059  -5.167  0.00  0.00           C  
ATOM     41  CA  GLU S 163      12.507   8.340  -4.865  0.00  0.00           C  
ATOM     41   C  GLU S 163      11.508   8.744  -5.951  0.00  0.00           C  
ATOM     41   O  GLU S 163      10.465   9.340  -5.660  0.00  0.00           C  
ATOM     41  CB  GLU S 163      13.601   9.392  -4.716  0.00  0.00           C  
ATOM     41  CG  GLU S 163      13.218  10.547  -3.821  0.00  0.00           C  
ATOM     41  CD  GLU S 163      14.367  11.502  -3.604  0.00  0.00           C  
ATOM     41 OE1  GLU S 163      14.809  12.134  -4.591  0.00  0.00           C  
ATOM     41 OE2  GLU S 163      14.834  11.615  -2.448  0.00  0.00           C  
ATOM     42   N  ASN S 164      11.823   8.421  -7.200  0.00  0.00           C  
ATOM     42  CA  ASN S 164      10.921   8.753  -8.294  0.00  0.00           C  
ATOM     42   C  ASN S 164       9.593   8.027  -8.129  0.00  0.00           C  
ATOM     42   O  ASN S 164       8.529   8.645  -8.194  0.00  0.00           C  
ATOM     42  CB  ASN S 164      11.526   8.381  -9.647  0.00  0.00           C  
ATOM     42  CG  ASN S 164      12.632   9.319 -10.068  0.00  0.00           C  
ATOM     42 OD1  ASN S 164      12.683  10.475  -9.644  0.00  0.00           C  
ATOM     42 ND2  ASN S 164      13.518   8.829 -10.928  0.00  0.00           C  
ATOM     43   N  LEU S 165       9.654   6.715  -7.921  0.00  0.00           C  
ATOM     43  CA  LEU S 165       8.445   5.929  -7.742  0.00  0.00           C  
ATOM     43   C  LEU S 165       7.666   6.390  -6.523  0.00  0.00           C  
ATOM     43   O  LEU S 165       6.444   6.293  -6.500  0.00  0.00           C  
ATOM     43  CB  LEU S 165       8.779   4.445  -7.602  0.00  0.00           C  
ATOM     43  CG  LEU S 165       7.557   3.521  -7.603  0.00  0.00           C  
ATOM     43 CD1  LEU S 165       6.604   3.928  -8.705  0.00  0.00           C  
ATOM     43 CD2  LEU S 165       7.993   2.082  -7.795  0.00  0.00           C  
ATOM     44   N  ALA S 166       8.377   6.898  -5.518  0.00  0.00           C  
ATOM     44  CA  ALA S 166       7.748   7.384  -4.288  0.00  0.00           C  
ATOM     44   C  ALA S 166       6.913   8.612  -4.600  0.00  0.00           C  
ATOM     44   O  ALA S 166       5.780   8.740  -4.139  0.00  0.00           C  
ATOM     44  CB  ALA S 166       8.808   7.731  -3.251  0.00  0.00           C  
ATOM     45   N  LEU S 167       7.486   9.515  -5.386  0.00  0.00           C  
ATOM     45  CA  LEU S 167       6.793  10.732  -5.779  0.00  0.00           C  
ATOM     45   C  LEU S 167       5.614  10.388  -6.682  0.00  0.00           C  
ATOM     45   O  LEU S 167       4.560  11.017  -6.597  0.00  0.00           C  
ATOM     45  CB  LEU S 167       7.755  11.692  -6.485  0.00  0.00           C  
ATOM     45  CG  LEU S 167       8.511  12.652  -5.556  0.00  0.00           C  
ATOM     45 CD1  LEU S 167       9.250  11.888  -4.459  0.00  0.00           C  
ATOM     45 CD2  LEU S 167       9.484  13.470  -6.380  0.00  0.00           C  
ATOM     46   N  TYR S 168       5.783   9.388  -7.538  0.00  0.00           C  
ATOM     46  CA  TYR S 168       4.695   8.981  -8.407  0.00  0.00           C  
ATOM     46   C  TYR S 168       3.499   8.544  -7.568  0.00  0.00           C  
ATOM     46   O  TYR S 168       2.366   8.950  -7.820  0.00  0.00           C  
ATOM     46  CB  TYR S 168       5.117   7.814  -9.287  0.00  0.00           C  
ATOM     46  CG  TYR S 168       3.972   7.238 -10.080  0.00  0.00           C  
ATOM     46 CD1  TYR S 168       3.504   7.872 -11.230  0.00  0.00           C  
ATOM     46 CD2  TYR S 168       3.360   6.051  -9.686  0.00  0.00           C  
ATOM     46 CE1  TYR S 168       2.456   7.328 -11.976  0.00  0.00           C  
ATOM     46 CE2  TYR S 168       2.310   5.501 -10.425  0.00  0.00           C  
ATOM     46  CZ  TYR S 168       1.868   6.144 -11.569  0.00  0.00           C  
ATOM     46  OH  TYR S 168       0.860   5.591 -12.321  0.00  0.00           C  
ATOM     47   N  VAL S 169       3.766   7.699  -6.578  0.00  0.00           C  
ATOM     47  CA  VAL S 169       2.729   7.191  -5.693  0.00  0.00           C  
ATOM     47   C  VAL S 169       2.131   8.300  -4.834  0.00  0.00           C  
ATOM     47   O  VAL S 169       0.914   8.371  -4.654  0.00  0.00           C  
ATOM     47  CB  VAL S 169       3.296   6.079  -4.775  0.00  0.00           C  
ATOM     47 CG1  VAL S 169       2.257   5.651  -3.732  0.00  0.00           C  
ATOM     47 CG2  VAL S 169       3.722   4.891  -5.627  0.00  0.00           C  
ATOM     48   N  GLU S 170       2.986   9.165  -4.303  0.00  0.00           C  
ATOM     48  CA  GLU S 170       2.506  10.251  -3.463  0.00  0.00           C  
ATOM     48   C  GLU S 170       1.567  11.142  -4.265  0.00  0.00           C  
ATOM     48   O  GLU S 170       0.643  11.743  -3.719  0.00  0.00           C  
ATOM     48  CB  GLU S 170       3.679  11.079  -2.928  0.00  0.00           C  
ATOM     48  CG  GLU S 170       3.256  12.282  -2.103  0.00  0.00           C  
ATOM     48  CD  GLU S 170       4.431  13.012  -1.478  0.00  0.00           C  
ATOM     48 OE1  GLU S 170       5.408  13.310  -2.203  0.00  0.00           C  
ATOM     48 OE2  GLU S 170       4.369  13.296  -0.261  0.00  0.00           C  
ATOM     49   N  ASN S 171       1.796  11.214  -5.570  0.00  0.00           C  
ATOM     49  CA  ASN S 171       0.972  12.050  -6.421  0.00  0.00           C  
ATOM     49   C  ASN S 171      -0.336  11.354  -6.768  0.00  0.00           C  
ATOM     49   O  ASN S 171      -1.389  11.988  -6.814  0.00  0.00           C  
ATOM     49  CB  ASN S 171       1.739  12.424  -7.687  0.00  0.00           C  
ATOM     49  CG  ASN S 171       1.331  13.773  -8.224  0.00  0.00           C  
ATOM     49 OD1  ASN S 171       0.295  13.908  -8.878  0.00  0.00           C  
ATOM     49 ND2  ASN S 171       2.131  14.794  -7.929  0.00  0.00           C  
ATOM     50   N  GLN S 172      -0.267  10.053  -7.013  0.00  0.00           C  
ATOM     50  CA  GLN S 172      -1.459   9.279  -7.313  0.00  0.00           C  
ATOM     50   C  GLN S 172      -2.403   9.384  -6.121  0.00  0.00           C  
ATOM     50   O  GLN S 172      -3.621   9.418  -6.278  0.00  0.00           C  
ATOM     50  CB  GLN S 172      -1.094   7.817  -7.529  0.00  0.00           C  
ATOM     50  CG  GLN S 172      -0.286   7.595  -8.765  0.00  0.00           C  
ATOM     50  CD  GLN S 172      -1.052   8.006  -9.984  0.00  0.00           C  
ATOM     50 OE1  GLN S 172      -1.993   7.280 -10.360  0.00  0.00           C  
ATOM     50 NE2  GLN S 172      -0.722   9.066 -10.551  0.00  0.00           C  
ATOM     51   N  PHE S 173      -1.839   9.421  -4.921  0.00  0.00           C  
ATOM     51  CA  PHE S 173      -2.663   9.521  -3.734  0.00  0.00           C  
ATOM     51   C  PHE S 173      -3.411  10.838  -3.755  0.00  0.00           C  
ATOM     51   O  PHE S 173      -4.613  10.870  -3.472  0.00  0.00           C  
ATOM     51  CB  PHE S 173      -1.809   9.395  -2.463  0.00  0.00           C  
ATOM     51  CG  PHE S 173      -1.444   7.972  -2.110  0.00  0.00           C  
ATOM     51 CD1  PHE S 173      -0.696   7.695  -0.970  0.00  0.00           C  
ATOM     51 CD2  PHE S 173      -1.853   6.908  -2.911  0.00  0.00           C  
ATOM     51 CE1  PHE S 173      -0.360   6.381  -0.633  0.00  0.00           C  
ATOM     51 CE2  PHE S 173      -1.522   5.594  -2.582  0.00  0.00           C  
ATOM     51  CZ  PHE S 173      -0.775   5.331  -1.441  0.00  0.00           C  
ATOM     52   N  ARG S 174      -2.705  11.917  -4.101  0.00  0.00           C  
ATOM     52  CA  ARG S 174      -3.318  13.246  -4.173  0.00  0.00           C  
ATOM     52   C  ARG S 174      -4.404  13.238  -5.242  0.00  0.00           C  
ATOM     52   O  ARG S 174      -5.505  13.743  -5.014  0.00  0.00           C  
ATOM     52  CB  ARG S 174      -2.275  14.316  -4.495  0.00  0.00           C  
ATOM     52  CG  ARG S 174      -1.275  14.545  -3.378  0.00  0.00           C  
ATOM     52  CD  ARG S 174      -0.152  15.489  -3.788  0.00  0.00           C  
ATOM     52  NE  ARG S 174       0.963  15.454  -2.840  0.00  0.00           C  
ATOM     52  CZ  ARG S 174       0.841  15.658  -1.528  0.00  0.00           C  
ATOM     52 NH1  ARG S 174      -0.350  15.912  -0.993  0.00  0.00           C  
ATOM     52 NH2  ARG S 174       1.910  15.601  -0.744  0.00  0.00           C  
ATOM     53   N  GLU S 175      -4.104  12.654  -6.398  0.00  0.00           C  
ATOM     53  CA  GLU S 175      -5.090  12.577  -7.470  0.00  0.00           C  
ATOM     53   C  GLU S 175      -6.347  11.851  -6.994  0.00  0.00           C  
ATOM     53   O  GLU S 175      -7.463  12.272  -7.272  0.00  0.00           C  
ATOM     53  CB  GLU S 175      -4.512  11.860  -8.693  0.00  0.00           C  
ATOM     53  CG  GLU S 175      -3.979  12.801  -9.758  0.00  0.00           C  
ATOM     53  CD  GLU S 175      -3.538  12.070 -11.017  0.00  0.00           C  
ATOM     53 OE1  GLU S 175      -4.294  11.187 -11.494  0.00  0.00           C  
ATOM     53 OE2  GLU S 175      -2.438  12.389 -11.531  0.00  0.00           C  
ATOM     54   N  PHE S 176      -6.161  10.757  -6.273  0.00  0.00           C  
ATOM     54  CA  PHE S 176      -7.288   9.985  -5.770  0.00  0.00           C  
ATOM     54   C  PHE S 176      -8.053  10.826  -4.754  0.00  0.00           C  
ATOM     54   O  PHE S 176      -9.138  10.455  -4.319  0.00  0.00           C  
ATOM     54  CB  PHE S 176      -6.787   8.693  -5.103  0.00  0.00           C  
ATOM     54  CG  PHE S 176      -5.975   7.801  -6.013  0.00  0.00           C  
ATOM     54 CD1  PHE S 176      -5.311   6.692  -5.502  0.00  0.00           C  
ATOM     54 CD2  PHE S 176      -5.875   8.059  -7.376  0.00  0.00           C  
ATOM     54 CE1  PHE S 176      -4.563   5.855  -6.336  0.00  0.00           C  
ATOM     54 CE2  PHE S 176      -5.128   7.227  -8.216  0.00  0.00           C  
ATOM     54  CZ  PHE S 176      -4.473   6.127  -7.697  0.00  0.00           C  
ATOM     55   N  LYS S 177      -7.482  11.968  -4.388  0.00  0.00           C  
ATOM     55  CA  LYS S 177      -8.107  12.842  -3.401  0.00  0.00           C  
ATOM     55   C  LYS S 177      -8.455  12.046  -2.145  0.00  0.00           C  
ATOM     55   O  LYS S 177      -9.624  11.702  -1.929  0.00  0.00           C  
ATOM     55  CB  LYS S 177      -9.388  13.467  -3.964  0.00  0.00           C  
ATOM     55  CG  LYS S 177      -9.194  14.371  -5.167  0.00  0.00           C  
ATOM     55  CD  LYS S 177     -10.543  14.842  -5.673  0.00  0.00           C  
ATOM     55  CE  LYS S 177     -10.417  15.700  -6.912  0.00  0.00           C  
ATOM     55  NZ  LYS S 177     -11.769  16.067  -7.424  0.00  0.00           C  
ATOM     56   N  LEU S 178      -7.444  11.740  -1.330  0.00  0.00           C  
ATOM     56  CA  LEU S 178      -7.668  10.995  -0.097  0.00  0.00           C  
ATOM     56   C  LEU S 178      -7.698  12.013   1.037  0.00  0.00           C  
ATOM     56   O  LEU S 178      -7.096  13.083   0.919  0.00  0.00           C  
ATOM     56  CB  LEU S 178      -6.545   9.992   0.130  0.00  0.00           C  
ATOM     56  CG  LEU S 178      -6.214   8.979  -0.969  0.00  0.00           C  
ATOM     56 CD1  LEU S 178      -5.043   8.110  -0.492  0.00  0.00           C  
ATOM     56 CD2  LEU S 178      -7.421   8.103  -1.282  0.00  0.00           C  
ATOM     57   N  SER S 179      -8.395  11.698   2.124  0.00  0.00           C  
ATOM     57  CA  SER S 179      -8.493  12.630   3.243  0.00  0.00           C  
ATOM     57   C  SER S 179      -7.197  13.398   3.452  0.00  0.00           C  
ATOM     57   O  SER S 179      -7.202  14.605   3.690  0.00  0.00           C  
ATOM     57  CB  SER S 179      -8.847  11.892   4.529  0.00  0.00           C  
ATOM     57  OG  SER S 179     -10.080  11.223   4.395  0.00  0.00           C  
ATOM     58   N  LYS S 180      -6.081  12.685   3.356  0.00  0.00           C  
ATOM     58  CA  LYS S 180      -4.776  13.301   3.540  0.00  0.00           C  
ATOM     58   C  LYS S 180      -3.692  12.376   3.033  0.00  0.00           C  
ATOM     58   O  LYS S 180      -3.815  11.151   3.124  0.00  0.00           C  
ATOM     58  CB  LYS S 180      -4.535  13.603   5.017  0.00  0.00           C  
ATOM     58  CG  LYS S 180      -3.273  14.379   5.271  0.00  0.00           C  
ATOM     58  CD  LYS S 180      -3.302  15.038   6.633  0.00  0.00           C  
ATOM     58  CE  LYS S 180      -2.056  15.907   6.814  0.00  0.00           C  
ATOM     58  NZ  LYS S 180      -2.090  16.700   8.085  0.00  0.00           C  
ATOM     59   N  VAL S 181      -2.637  12.961   2.483  0.00  0.00           C  
ATOM     59  CA  VAL S 181      -1.524  12.179   1.978  0.00  0.00           C  
ATOM     59   C  VAL S 181      -0.253  12.857   2.452  0.00  0.00           C  
ATOM     59   O  VAL S 181      -0.045  14.045   2.205  0.00  0.00           C  
ATOM     59  CB  VAL S 181      -1.568  12.064   0.435  0.00  0.00           C  
ATOM     59 CG1  VAL S 181      -2.127  13.319  -0.162  0.00  0.00           C  
ATOM     59 CG2  VAL S 181      -0.180  11.807  -0.114  0.00  0.00           C  
ATOM     60   N  TRP S 182       0.581  12.099   3.159  0.00  0.00           C  
ATOM     60  CA  TRP S 182       1.825  12.624   3.701  0.00  0.00           C  
ATOM     60   C  TRP S 182       2.959  11.632   3.549  0.00  0.00           C  
ATOM     60   O  TRP S 182       2.750  10.508   3.097  0.00  0.00           C  
ATOM     60  CB  TRP S 182       1.643  12.961   5.178  0.00  0.00           C  
ATOM     60  CG  TRP S 182       1.582  11.764   6.085  0.00  0.00           C  
ATOM     60 CD1  TRP S 182       2.506  11.406   7.022  0.00  0.00           C  
ATOM     60 CD2  TRP S 182       0.508  10.817   6.204  0.00  0.00           C  
ATOM     60 NE1  TRP S 182       2.074  10.303   7.726  0.00  0.00           C  
ATOM     60 CE2  TRP S 182       0.851   9.922   7.243  0.00  0.00           C  
ATOM     60 CE3  TRP S 182      -0.711  10.641   5.538  0.00  0.00           C  
ATOM     60 CZ2  TRP S 182       0.019   8.867   7.632  0.00  0.00           C  
ATOM     60 CZ3  TRP S 182      -1.542   9.585   5.927  0.00  0.00           C  
ATOM     60 CH2  TRP S 182      -1.170   8.714   6.965  0.00  0.00           C  
ATOM     61   N  ARG S 183       4.161  12.052   3.927  0.00  0.00           C  
ATOM     61  CA  ARG S 183       5.320  11.181   3.828  0.00  0.00           C  
ATOM     61   C  ARG S 183       6.234  11.300   5.031  0.00  0.00           C  
ATOM     61   O  ARG S 183       6.283  12.339   5.687  0.00  0.00           C  
ATOM     61  CB  ARG S 183       6.099  11.464   2.533  0.00  0.00           C  
ATOM     61  CG  ARG S 183       6.797  12.807   2.441  0.00  0.00           C  
ATOM     61  CD  ARG S 183       7.001  13.145   0.970  0.00  0.00           C  
ATOM     61  NE  ARG S 183       8.388  13.414   0.605  0.00  0.00           C  
ATOM     61  CZ  ARG S 183       8.851  13.352  -0.642  0.00  0.00           C  
ATOM     61 NH1  ARG S 183       8.037  13.034  -1.645  0.00  0.00           C  
ATOM     61 NH2  ARG S 183      10.135  13.587  -0.893  0.00  0.00           C  
ATOM     62   N  ASP S 184       6.927  10.207   5.326  0.00  0.00           C  
ATOM     62  CA  ASP S 184       7.871  10.144   6.433  0.00  0.00           C  
ATOM     62   C  ASP S 184       9.232   9.985   5.785  0.00  0.00           C  
ATOM     62   O  ASP S 184       9.348   9.334   4.739  0.00  0.00           C  
ATOM     62  CB  ASP S 184       7.594   8.932   7.308  0.00  0.00           C  
ATOM     62  CG  ASP S 184       7.074   9.309   8.670  0.00  0.00           C  
ATOM     62 OD1  ASP S 184       7.721  10.140   9.335  0.00  0.00           C  
ATOM     62 OD2  ASP S 184       6.026   8.768   9.082  0.00  0.00           C  
ATOM     63   N  GLN S 185      10.257  10.579   6.386  0.00  0.00           C  
ATOM     63  CA  GLN S 185      11.606  10.483   5.830  0.00  0.00           C  
ATOM     63   C  GLN S 185      12.605   9.955   6.857  0.00  0.00           C  
ATOM     63   O  GLN S 185      12.768  10.524   7.944  0.00  0.00           C  
ATOM     63  CB  GLN S 185      12.046  11.846   5.318  0.00  0.00           C  
ATOM     63  CG  GLN S 185      13.469  11.920   4.841  0.00  0.00           C  
ATOM     63  CD  GLN S 185      13.780  13.263   4.218  0.00  0.00           C  
ATOM     63 OE1  GLN S 185      13.293  13.592   3.127  0.00  0.00           C  
ATOM     63 NE2  GLN S 185      14.581  14.060   4.915  0.00  0.00           C  
ATOM     64   N  HIS S 186      13.274   8.861   6.505  0.00  0.00           C  
ATOM     64  CA  HIS S 186      14.235   8.232   7.405  0.00  0.00           C  
ATOM     64   C  HIS S 186      15.631   8.147   6.839  0.00  0.00           C  
ATOM     64   O  HIS S 186      15.808   8.012   5.624  0.00  0.00           C  
ATOM     64  CB  HIS S 186      13.808   6.802   7.734  0.00  0.00           C  
ATOM     64  CG  HIS S 186      12.582   6.702   8.579  0.00  0.00           C  
ATOM     64 ND1  HIS S 186      12.575   7.012   9.923  0.00  0.00           C  
ATOM     64 CD2  HIS S 186      11.333   6.274   8.282  0.00  0.00           C  
ATOM     64 CE1  HIS S 186      11.375   6.770  10.421  0.00  0.00           C  
ATOM     64 NE2  HIS S 186      10.602   6.323   9.446  0.00  0.00           C  
ATOM     65   N  PHE S 187      16.618   8.213   7.730  0.00  0.00           C  
ATOM     65  CA  PHE S 187      18.013   8.067   7.338  0.00  0.00           C  
ATOM     65   C  PHE S 187      18.481   6.783   8.001  0.00  0.00           C  
ATOM     65   O  PHE S 187      18.678   6.734   9.213  0.00  0.00           C  
ATOM     65  CB  PHE S 187      18.855   9.259   7.804  0.00  0.00           C  
ATOM     65  CG  PHE S 187      18.708  10.472   6.934  0.00  0.00           C  
ATOM     65 CD1  PHE S 187      17.992  11.584   7.377  0.00  0.00           C  
ATOM     65 CD2  PHE S 187      19.229  10.476   5.644  0.00  0.00           C  
ATOM     65 CE1  PHE S 187      17.793  12.676   6.546  0.00  0.00           C  
ATOM     65 CE2  PHE S 187      19.035  11.559   4.803  0.00  0.00           C  
ATOM     65  CZ  PHE S 187      18.315  12.663   5.252  0.00  0.00           C  
ATOM     66   N  VAL S 188      18.630   5.733   7.201  0.00  0.00           C  
ATOM     66  CA  VAL S 188      19.050   4.430   7.711  0.00  0.00           C  
ATOM     66   C  VAL S 188      20.357   3.953   7.091  0.00  0.00           C  
ATOM     66   O  VAL S 188      20.784   4.459   6.043  0.00  0.00           C  
ATOM     66  CB  VAL S 188      17.966   3.349   7.433  0.00  0.00           C  
ATOM     66 CG1  VAL S 188      16.628   3.763   8.048  0.00  0.00           C  
ATOM     66 CG2  VAL S 188      17.819   3.140   5.939  0.00  0.00           C  
ATOM     67   N  LYS S 189      20.984   2.966   7.730  0.00  0.00           C  
ATOM     67  CA  LYS S 189      22.241   2.414   7.229  0.00  0.00           C  
ATOM     67   C  LYS S 189      22.037   1.042   6.606  0.00  0.00           C  
ATOM     67   O  LYS S 189      21.672   0.092   7.296  0.00  0.00           C  
ATOM     67  CB  LYS S 189      23.274   2.295   8.356  0.00  0.00           C  
ATOM     67  CG  LYS S 189      23.644   3.605   9.055  0.00  0.00           C  
ATOM     67  CD  LYS S 189      24.883   3.416   9.949  0.00  0.00           C  
ATOM     67  CE  LYS S 189      25.230   4.672  10.771  0.00  0.00           C  
ATOM     67  NZ  LYS S 189      24.281   4.942  11.905  0.00  0.00           C  
ATOM     68   N  GLU S 383      24.859   5.084   4.391  0.00  0.00           C  
ATOM     68  CA  GLU S 383      23.700   5.747   4.971  0.00  0.00           C  
ATOM     68   C  GLU S 383      22.875   6.273   3.807  0.00  0.00           C  
ATOM     68   O  GLU S 383      23.421   6.837   2.858  0.00  0.00           C  
ATOM     68  CB  GLU S 383      24.138   6.896   5.879  0.00  0.00           C  
ATOM     68  CG  GLU S 383      23.006   7.546   6.645  0.00  0.00           C  
ATOM     68  CD  GLU S 383      23.491   8.317   7.869  0.00  0.00           C  
ATOM     68 OE1  GLU S 383      24.357   9.208   7.707  0.00  0.00           C  
ATOM     68 OE2  GLU S 383      23.002   8.033   8.991  0.00  0.00           C  
ATOM     69   N  ILE S 384      21.564   6.059   3.860  0.00  0.00           C  
ATOM     69  CA  ILE S 384      20.673   6.524   2.801  0.00  0.00           C  
ATOM     69   C  ILE S 384      19.400   7.157   3.344  0.00  0.00           C  
ATOM     69   O  ILE S 384      19.068   7.040   4.531  0.00  0.00           C  
ATOM     69  CB  ILE S 384      20.264   5.380   1.860  0.00  0.00           C  
ATOM     69 CG1  ILE S 384      19.536   4.291   2.646  0.00  0.00           C  
ATOM     69 CG2  ILE S 384      21.483   4.813   1.177  0.00  0.00           C  
ATOM     69 CD1  ILE S 384      18.985   3.196   1.768  0.00  0.00           C  
ATOM     70   N  LYS S 385      18.682   7.828   2.450  0.00  0.00           C  
ATOM     70  CA  LYS S 385      17.434   8.480   2.806  0.00  0.00           C  
ATOM     70   C  LYS S 385      16.295   7.639   2.260  0.00  0.00           C  
ATOM     70   O  LYS S 385      16.226   7.394   1.061  0.00  0.00           C  
ATOM     70  CB  LYS S 385      17.385   9.878   2.193  0.00  0.00           C  
ATOM     70  CG  LYS S 385      16.137  10.685   2.542  0.00  0.00           C  
ATOM     70  CD  LYS S 385      16.129  12.041   1.831  0.00  0.00           C  
ATOM     70  CE  LYS S 385      16.012  11.882   0.315  0.00  0.00           C  
ATOM     70  NZ  LYS S 385      16.069  13.189  -0.404  0.00  0.00           C  
ATOM     71   N  ILE S 386      15.423   7.181   3.152  0.00  0.00           C  
ATOM     71  CA  ILE S 386      14.267   6.377   2.775  0.00  0.00           C  
ATOM     71   C  ILE S 386      12.994   7.223   2.832  0.00  0.00           C  
ATOM     71   O  ILE S 386      12.852   8.105   3.687  0.00  0.00           C  
ATOM     71  CB  ILE S 386      14.023   5.214   3.748  0.00  0.00           C  
ATOM     71 CG1  ILE S 386      15.188   4.256   3.778  0.00  0.00           C  
ATOM     71 CG2  ILE S 386      12.809   4.419   3.307  0.00  0.00           C  
ATOM     71 CD1  ILE S 386      14.923   3.132   4.762  0.00  0.00           C  
ATOM     72   N  LEU S 387      12.063   6.934   1.935  0.00  0.00           C  
ATOM     72  CA  LEU S 387      10.791   7.638   1.928  0.00  0.00           C  
ATOM     72   C  LEU S 387       9.601   6.694   2.046  0.00  0.00           C  
ATOM     72   O  LEU S 387       9.428   5.796   1.221  0.00  0.00           C  
ATOM     72  CB  LEU S 387      10.624   8.469   0.649  0.00  0.00           C  
ATOM     72  CG  LEU S 387      11.476   9.732   0.591  0.00  0.00           C  
ATOM     72 CD1  LEU S 387      11.344  10.379  -0.770  0.00  0.00           C  
ATOM     72 CD2  LEU S 387      11.053  10.672   1.724  0.00  0.00           C  
ATOM     73   N  ASN S 388       8.800   6.890   3.089  0.00  0.00           C  
ATOM     73  CA  ASN S 388       7.580   6.120   3.276  0.00  0.00           C  
ATOM     73   C  ASN S 388       6.422   7.054   2.864  0.00  0.00           C  
ATOM     73   O  ASN S 388       6.208   8.097   3.496  0.00  0.00           C  
ATOM     73  CB  ASN S 388       7.387   5.728   4.745  0.00  0.00           C  
ATOM     73  CG  ASN S 388       8.279   4.577   5.186  0.00  0.00           C  
ATOM     73 OD1  ASN S 388       8.504   3.609   4.455  0.00  0.00           C  
ATOM     73 ND2  ASN S 388       8.764   4.665   6.411  0.00  0.00           C  
ATOM     74   N  ILE S 389       5.698   6.701   1.802  0.00  0.00           C  
ATOM     74  CA  ILE S 389       4.573   7.513   1.343  0.00  0.00           C  
ATOM     74   C  ILE S 389       3.255   6.965   1.908  0.00  0.00           C  
ATOM     74   O  ILE S 389       2.935   5.782   1.733  0.00  0.00           C  
ATOM     74  CB  ILE S 389       4.501   7.541  -0.202  0.00  0.00           C  
ATOM     74 CG1  ILE S 389       5.460   8.594  -0.752  0.00  0.00           C  
ATOM     74 CG2  ILE S 389       3.098   7.868  -0.659  0.00  0.00           C  
ATOM     74 CD1  ILE S 389       6.900   8.307  -0.494  0.00  0.00           C  
ATOM     75   N  PHE S 390       2.499   7.824   2.589  0.00  0.00           C  
ATOM     75  CA  PHE S 390       1.227   7.408   3.174  0.00  0.00           C  
ATOM     75   C  PHE S 390       0.005   8.103   2.580  0.00  0.00           C  
ATOM     75   O  PHE S 390       0.093   9.196   2.013  0.00  0.00           C  
ATOM     75  CB  PHE S 390       1.194   7.671   4.684  0.00  0.00           C  
ATOM     75  CG  PHE S 390       2.336   7.078   5.444  0.00  0.00           C  
ATOM     75 CD1  PHE S 390       3.558   7.742   5.520  0.00  0.00           C  
ATOM     75 CD2  PHE S 390       2.183   5.879   6.129  0.00  0.00           C  
ATOM     75 CE1  PHE S 390       4.609   7.223   6.271  0.00  0.00           C  
ATOM     75 CE2  PHE S 390       3.232   5.349   6.885  0.00  0.00           C  
ATOM     75  CZ  PHE S 390       4.443   6.025   6.956  0.00  0.00           C  
ATOM     76   N  GLY S 391      -1.144   7.459   2.747  0.00  0.00           C  
ATOM     76  CA  GLY S 391      -2.397   8.016   2.286  0.00  0.00           C  
ATOM     76   C  GLY S 391      -3.481   7.518   3.222  0.00  0.00           C  
ATOM     76   O  GLY S 391      -3.496   6.334   3.562  0.00  0.00           C  
ATOM     77   N  VAL S 392      -4.368   8.396   3.676  0.00  0.00           C  
ATOM     77  CA  VAL S 392      -5.449   7.943   4.540  0.00  0.00           C  
ATOM     77   C  VAL S 392      -6.828   8.372   4.041  0.00  0.00           C  
ATOM     77   O  VAL S 392      -6.981   9.426   3.421  0.00  0.00           C  
ATOM     77  CB  VAL S 392      -5.292   8.454   5.983  0.00  0.00           C  
ATOM     77 CG1  VAL S 392      -5.298   9.966   6.000  0.00  0.00           C  
ATOM     77 CG2  VAL S 392      -6.430   7.907   6.857  0.00  0.00           C  
ATOM     78   N  ILE S 393      -7.816   7.523   4.306  0.00  0.00           C  
ATOM     78  CA  ILE S 393      -9.215   7.769   3.977  0.00  0.00           C  
ATOM     78   C  ILE S 393      -9.874   7.821   5.351  0.00  0.00           C  
ATOM     78   O  ILE S 393     -10.173   6.779   5.934  0.00  0.00           C  
ATOM     78  CB  ILE S 393      -9.830   6.597   3.158  0.00  0.00           C  
ATOM     78 CG1  ILE S 393      -9.252   6.592   1.730  0.00  0.00           C  
ATOM     78 CG2  ILE S 393     -11.362   6.709   3.131  0.00  0.00           C  
ATOM     78 CD1  ILE S 393      -9.744   5.423   0.853  0.00  0.00           C  
ATOM     79   N  LYS S 394     -10.076   9.023   5.886  0.00  0.00           C  
ATOM     79  CA  LYS S 394     -10.674   9.160   7.220  0.00  0.00           C  
ATOM     79   C  LYS S 394     -12.021   8.453   7.386  0.00  0.00           C  
ATOM     79   O  LYS S 394     -12.852   8.444   6.477  0.00  0.00           C  
ATOM     79  CB  LYS S 394     -10.823  10.640   7.611  0.00  0.00           C  
ATOM     79  CG  LYS S 394      -9.516  11.366   7.853  0.00  0.00           C  
ATOM     79  CD  LYS S 394      -9.716  12.700   8.585  0.00  0.00           C  
ATOM     79  CE  LYS S 394      -8.431  13.527   8.554  0.00  0.00           C  
ATOM     79  NZ  LYS S 394      -8.534  14.843   9.232  0.00  0.00           C  
ATOM     80   N  GLY S 395     -12.219   7.859   8.559  0.00  0.00           C  
ATOM     80  CA  GLY S 395     -13.451   7.153   8.845  0.00  0.00           C  
ATOM     80   C  GLY S 395     -14.563   8.123   9.189  0.00  0.00           C  
ATOM     80   O  GLY S 395     -14.297   9.288   9.510  0.00  0.00           C  
ATOM     81   N  PHE S 396     -15.807   7.639   9.141  0.00  0.00           C  
ATOM     81  CA  PHE S 396     -16.971   8.475   9.421  0.00  0.00           C  
ATOM     81   C  PHE S 396     -17.503   8.453  10.842  0.00  0.00           C  
ATOM     81   O  PHE S 396     -18.375   9.244  11.181  0.00  0.00           C  
ATOM     81  CB  PHE S 396     -18.117   8.119   8.472  0.00  0.00           C  
ATOM     81  CG  PHE S 396     -17.840   8.457   7.038  0.00  0.00           C  
ATOM     81 CD1  PHE S 396     -16.978   7.672   6.279  0.00  0.00           C  
ATOM     81 CD2  PHE S 396     -18.425   9.578   6.449  0.00  0.00           C  
ATOM     81 CE1  PHE S 396     -16.700   7.997   4.953  0.00  0.00           C  
ATOM     81 CE2  PHE S 396     -18.153   9.913   5.126  0.00  0.00           C  
ATOM     81  CZ  PHE S 396     -17.287   9.122   4.374  0.00  0.00           C  
ATOM     82   N  VAL S 397     -16.987   7.568  11.681  0.00  0.00           C  
ATOM     82  CA  VAL S 397     -17.486   7.493  13.046  0.00  0.00           C  
ATOM     82   C  VAL S 397     -16.382   7.533  14.083  0.00  0.00           C  
ATOM     82   O  VAL S 397     -16.464   8.274  15.059  0.00  0.00           C  
ATOM     82  CB  VAL S 397     -18.294   6.210  13.241  0.00  0.00           C  
ATOM     82 CG1  VAL S 397     -18.949   6.207  14.623  0.00  0.00           C  
ATOM     82 CG2  VAL S 397     -19.319   6.081  12.114  0.00  0.00           C  
ATOM     83   N  GLU S 398     -15.367   6.702  13.874  0.00  0.00           C  
ATOM     83  CA  GLU S 398     -14.211   6.622  14.763  0.00  0.00           C  
ATOM     83   C  GLU S 398     -13.019   6.668  13.823  0.00  0.00           C  
ATOM     83   O  GLU S 398     -12.439   5.640  13.478  0.00  0.00           C  
ATOM     83  CB  GLU S 398     -14.180   5.292  15.519  0.00  0.00           C  
ATOM     83  CG  GLU S 398     -15.520   4.789  16.027  0.00  0.00           C  
ATOM     83  CD  GLU S 398     -15.436   3.346  16.513  0.00  0.00           C  
ATOM     83 OE1  GLU S 398     -14.727   3.100  17.515  0.00  0.00           C  
ATOM     83 OE2  GLU S 398     -16.069   2.462  15.887  0.00  0.00           C  
ATOM     84   N  PRO S 399     -12.645   7.867  13.377  0.00  0.00           C  
ATOM     84  CA  PRO S 399     -11.507   7.974  12.463  0.00  0.00           C  
ATOM     84   C  PRO S 399     -10.197   7.662  13.184  0.00  0.00           C  
ATOM     84   O  PRO S 399      -9.224   7.263  12.555  0.00  0.00           C  
ATOM     84  CB  PRO S 399     -11.564   9.430  12.002  0.00  0.00           C  
ATOM     84  CG  PRO S 399     -12.916   9.939  12.486  0.00  0.00           C  
ATOM     84  CD  PRO S 399     -13.153   9.194  13.745  0.00  0.00           C  
ATOM     85   N  ASP S 400     -10.187   7.852  14.504  0.00  0.00           C  
ATOM     85  CA  ASP S 400      -9.004   7.611  15.326  0.00  0.00           C  
ATOM     85   C  ASP S 400      -8.536   6.147  15.344  0.00  0.00           C  
ATOM     85   O  ASP S 400      -7.431   5.842  15.779  0.00  0.00           C  
ATOM     85  CB  ASP S 400      -9.254   8.115  16.752  0.00  0.00           C  
ATOM     85  CG  ASP S 400     -10.476   7.500  17.382  0.00  0.00           C  
ATOM     85 OD1  ASP S 400     -11.536   7.494  16.729  0.00  0.00           C  
ATOM     85 OD2  ASP S 400     -10.384   7.033  18.535  0.00  0.00           C  
ATOM     86   N  HIS S 401      -9.387   5.247  14.875  0.00  0.00           C  
ATOM     86  CA  HIS S 401      -9.041   3.842  14.796  0.00  0.00           C  
ATOM     86   C  HIS S 401      -8.871   3.556  13.320  0.00  0.00           C  
ATOM     86   O  HIS S 401      -9.569   4.137  12.497  0.00  0.00           C  
ATOM     86  CB  HIS S 401     -10.150   2.981  15.383  0.00  0.00           C  
ATOM     86  CG  HIS S 401     -10.224   3.044  16.875  0.00  0.00           C  
ATOM     86 ND1  HIS S 401     -11.160   2.343  17.606  0.00  0.00           C  
ATOM     86 CD2  HIS S 401      -9.480   3.724  17.775  0.00  0.00           C  
ATOM     86 CE1  HIS S 401     -10.987   2.593  18.892  0.00  0.00           C  
ATOM     86 NE2  HIS S 401      -9.975   3.428  19.023  0.00  0.00           C  
ATOM     87   N  TYR S 402      -7.954   2.666  12.969  0.00  0.00           C  
ATOM     87  CA  TYR S 402      -7.737   2.416  11.564  0.00  0.00           C  
ATOM     87   C  TYR S 402      -7.021   1.143  11.207  0.00  0.00           C  
ATOM     87   O  TYR S 402      -6.433   0.479  12.043  0.00  0.00           C  
ATOM     87  CB  TYR S 402      -6.986   3.604  10.949  0.00  0.00           C  
ATOM     87  CG  TYR S 402      -5.779   4.054  11.744  0.00  0.00           C  
ATOM     87 CD1  TYR S 402      -4.481   3.707  11.354  0.00  0.00           C  
ATOM     87 CD2  TYR S 402      -5.936   4.809  12.906  0.00  0.00           C  
ATOM     87 CE1  TYR S 402      -3.367   4.102  12.107  0.00  0.00           C  
ATOM     87 CE2  TYR S 402      -4.836   5.202  13.663  0.00  0.00           C  
ATOM     87  CZ  TYR S 402      -3.555   4.848  13.259  0.00  0.00           C  
ATOM     87  OH  TYR S 402      -2.476   5.258  14.008  0.00  0.00           C  
ATOM     88   N  VAL S 403      -7.083   0.840   9.922  0.00  0.00           C  
ATOM     88  CA  VAL S 403      -6.463  -0.313   9.324  0.00  0.00           C  
ATOM     88   C  VAL S 403      -5.292   0.241   8.525  0.00  0.00           C  
ATOM     88   O  VAL S 403      -5.321   1.396   8.086  0.00  0.00           C  
ATOM     88  CB  VAL S 403      -7.445  -0.986   8.360  0.00  0.00           C  
ATOM     88 CG1  VAL S 403      -6.776  -2.117   7.621  0.00  0.00           C  
ATOM     88 CG2  VAL S 403      -8.638  -1.482   9.128  0.00  0.00           C  
ATOM     89   N  VAL S 404      -4.253  -0.562   8.350  0.00  0.00           C  
ATOM     89  CA  VAL S 404      -3.111  -0.117   7.567  0.00  0.00           C  
ATOM     89   C  VAL S 404      -2.887  -1.152   6.486  0.00  0.00           C  
ATOM     89   O  VAL S 404      -2.838  -2.352   6.762  0.00  0.00           C  
ATOM     89  CB  VAL S 404      -1.807  -0.003   8.415  0.00  0.00           C  
ATOM     89 CG1  VAL S 404      -0.681   0.580   7.550  0.00  0.00           C  
ATOM     89 CG2  VAL S 404      -2.044   0.866   9.666  0.00  0.00           C  
ATOM     90   N  VAL S 405      -2.769  -0.693   5.252  0.00  0.00           C  
ATOM     90  CA  VAL S 405      -2.534  -1.591   4.131  0.00  0.00           C  
ATOM     90   C  VAL S 405      -1.263  -1.108   3.472  0.00  0.00           C  
ATOM     90   O  VAL S 405      -1.144   0.074   3.148  0.00  0.00           C  
ATOM     90  CB  VAL S 405      -3.701  -1.536   3.117  0.00  0.00           C  
ATOM     90 CG1  VAL S 405      -3.388  -2.391   1.896  0.00  0.00           C  
ATOM     90 CG2  VAL S 405      -4.982  -2.021   3.785  0.00  0.00           C  
ATOM     91   N  GLY S 406      -0.308  -2.005   3.273  0.00  0.00           C  
ATOM     91  CA  GLY S 406       0.936  -1.572   2.673  0.00  0.00           C  
ATOM     91   C  GLY S 406       1.657  -2.523   1.740  0.00  0.00           C  
ATOM     91   O  GLY S 406       1.318  -3.706   1.626  0.00  0.00           C  
ATOM     92   N  ALA S 407       2.670  -1.980   1.071  0.00  0.00           C  
ATOM     92  CA  ALA S 407       3.480  -2.741   0.144  0.00  0.00           C  
ATOM     92   C  ALA S 407       4.875  -2.139  -0.046  0.00  0.00           C  
ATOM     92   O  ALA S 407       5.066  -0.917  -0.023  0.00  0.00           C  
ATOM     92  CB  ALA S 407       2.775  -2.839  -1.185  0.00  0.00           C  
ATOM     93   N  GLN S 408       5.841  -3.027  -0.236  0.00  0.00           C  
ATOM     93  CA  GLN S 408       7.234  -2.667  -0.451  0.00  0.00           C  
ATOM     93   C  GLN S 408       7.408  -2.024  -1.826  0.00  0.00           C  
ATOM     93   O  GLN S 408       6.838  -2.490  -2.814  0.00  0.00           C  
ATOM     93  CB  GLN S 408       8.090  -3.924  -0.362  0.00  0.00           C  
ATOM     93  CG  GLN S 408       9.561  -3.717  -0.617  0.00  0.00           C  
ATOM     93  CD  GLN S 408      10.303  -5.025  -0.649  0.00  0.00           C  
ATOM     93 OE1  GLN S 408      10.102  -5.880   0.211  0.00  0.00           C  
ATOM     93 NE2  GLN S 408      11.169  -5.192  -1.641  0.00  0.00           C  
ATOM     94   N  ARG S 409       8.209  -0.966  -1.894  0.00  0.00           C  
ATOM     94  CA  ARG S 409       8.429  -0.264  -3.155  0.00  0.00           C  
ATOM     94   C  ARG S 409       9.815  -0.519  -3.741  0.00  0.00           C  
ATOM     94   O  ARG S 409       9.980  -0.572  -4.962  0.00  0.00           C  
ATOM     94  CB  ARG S 409       8.234   1.242  -2.949  0.00  0.00           C  
ATOM     94  CG  ARG S 409       8.172   2.086  -4.226  0.00  0.00           C  
ATOM     94  CD  ARG S 409       8.556   3.521  -3.879  0.00  0.00           C  
ATOM     94  NE  ARG S 409       8.008   3.862  -2.570  0.00  0.00           C  
ATOM     94  CZ  ARG S 409       8.678   4.467  -1.598  0.00  0.00           C  
ATOM     94 NH1  ARG S 409       9.945   4.827  -1.762  0.00  0.00           C  
ATOM     94 NH2  ARG S 409       8.078   4.681  -0.437  0.00  0.00           C  
ATOM     95   N  ASP S 410      10.805  -0.676  -2.868  0.00  0.00           C  
ATOM     95  CA  ASP S 410      12.177  -0.895  -3.307  0.00  0.00           C  
ATOM     95   C  ASP S 410      12.391  -2.296  -3.821  0.00  0.00           C  
ATOM     95   O  ASP S 410      11.607  -3.195  -3.549  0.00  0.00           C  
ATOM     95  CB  ASP S 410      13.158  -0.625  -2.167  0.00  0.00           C  
ATOM     95  CG  ASP S 410      12.959  -1.564  -0.996  0.00  0.00           C  
ATOM     95 OD1  ASP S 410      11.904  -1.470  -0.333  0.00  0.00           C  
ATOM     95 OD2  ASP S 410      13.855  -2.400  -0.741  0.00  0.00           C  
ATOM     96   N  ALA S 411      13.474  -2.472  -4.564  0.00  0.00           C  
ATOM     96  CA  ALA S 411      13.816  -3.765  -5.133  0.00  0.00           C  
ATOM     96   C  ALA S 411      15.264  -3.725  -5.593  0.00  0.00           C  
ATOM     96   O  ALA S 411      15.754  -2.673  -6.001  0.00  0.00           C  
ATOM     96  CB  ALA S 411      12.910  -4.066  -6.308  0.00  0.00           C  
ATOM     97   N  TRP S 412      15.947  -4.866  -5.526  0.00  0.00           C  
ATOM     97  CA  TRP S 412      17.339  -4.925  -5.943  0.00  0.00           C  
ATOM     97   C  TRP S 412      17.433  -4.839  -7.462  0.00  0.00           C  
ATOM     97   O  TRP S 412      18.226  -4.063  -8.005  0.00  0.00           C  
ATOM     97  CB  TRP S 412      17.998  -6.213  -5.462  0.00  0.00           C  
ATOM     97  CG  TRP S 412      19.444  -6.265  -5.824  0.00  0.00           C  
ATOM     97 CD1  TRP S 412      20.423  -5.407  -5.414  0.00  0.00           C  
ATOM     97 CD2  TRP S 412      20.072  -7.201  -6.695  0.00  0.00           C  
ATOM     97 NE1  TRP S 412      21.626  -5.752  -5.979  0.00  0.00           C  
ATOM     97 CE2  TRP S 412      21.438  -6.852  -6.772  0.00  0.00           C  
ATOM     97 CE3  TRP S 412      19.614  -8.303  -7.420  0.00  0.00           C  
ATOM     97 CZ2  TRP S 412      22.354  -7.568  -7.547  0.00  0.00           C  
ATOM     97 CZ3  TRP S 412      20.523  -9.018  -8.193  0.00  0.00           C  
ATOM     97 CH2  TRP S 412      21.880  -8.645  -8.250  0.00  0.00           C  
ATOM     98   N  GLY S 413      16.636  -5.644  -8.150  0.00  0.00           C  
ATOM     98  CA  GLY S 413      16.648  -5.593  -9.602  0.00  0.00           C  
ATOM     98   C  GLY S 413      15.396  -4.878 -10.080  0.00  0.00           C  
ATOM     98   O  GLY S 413      15.116  -3.758  -9.648  0.00  0.00           C  
ATOM     99   N  PRO S 414      14.634  -5.492 -10.993  0.00  0.00           C  
ATOM     99  CA  PRO S 414      13.394  -4.924 -11.534  0.00  0.00           C  
ATOM     99   C  PRO S 414      12.299  -5.067 -10.479  0.00  0.00           C  
ATOM     99   O  PRO S 414      11.384  -4.244 -10.377  0.00  0.00           C  
ATOM     99  CB  PRO S 414      13.122  -5.797 -12.756  0.00  0.00           C  
ATOM     99  CG  PRO S 414      14.496  -6.257 -13.166  0.00  0.00           C  
ATOM     99  CD  PRO S 414      15.108  -6.600 -11.840  0.00  0.00           C  
ATOM    100   N  GLY S 415      12.406  -6.139  -9.704  0.00  0.00           C  
ATOM    100  CA  GLY S 415      11.457  -6.404  -8.639  0.00  0.00           C  
ATOM    100   C  GLY S 415       9.996  -6.396  -9.025  0.00  0.00           C  
ATOM    100   O  GLY S 415       9.154  -5.966  -8.247  0.00  0.00           C  
ATOM    101   N  ALA S 416       9.687  -6.879 -10.218  0.00  0.00           C  
ATOM    101  CA  ALA S 416       8.306  -6.917 -10.680  0.00  0.00           C  
ATOM    101   C  ALA S 416       7.393  -7.607  -9.665  0.00  0.00           C  
ATOM    101   O  ALA S 416       6.465  -7.001  -9.142  0.00  0.00           C  
ATOM    101  CB  ALA S 416       8.234  -7.633 -12.019  0.00  0.00           C  
ATOM    102   N  ALA S 417       7.669  -8.879  -9.393  0.00  0.00           C  
ATOM    102  CA  ALA S 417       6.880  -9.665  -8.453  0.00  0.00           C  
ATOM    102   C  ALA S 417       7.125  -9.291  -6.986  0.00  0.00           C  
ATOM    102   O  ALA S 417       6.188  -9.264  -6.173  0.00  0.00           C  
ATOM    102  CB  ALA S 417       7.166 -11.155  -8.661  0.00  0.00           C  
ATOM    103   N  LYS S 418       8.377  -9.003  -6.640  0.00  0.00           C  
ATOM    103  CA  LYS S 418       8.693  -8.671  -5.258  0.00  0.00           C  
ATOM    103   C  LYS S 418       8.209  -7.291  -4.836  0.00  0.00           C  
ATOM    103   O  LYS S 418       7.878  -7.070  -3.661  0.00  0.00           C  
ATOM    103  CB  LYS S 418      10.203  -8.766  -4.998  0.00  0.00           C  
ATOM    103  CG  LYS S 418      10.533  -8.682  -3.505  0.00  0.00           C  
ATOM    103  CD  LYS S 418      11.982  -8.331  -3.222  0.00  0.00           C  
ATOM    103  CE  LYS S 418      12.925  -9.500  -3.449  0.00  0.00           C  
ATOM    103  NZ  LYS S 418      14.340  -9.084  -3.204  0.00  0.00           C  
ATOM    104   N  SER S 419       8.153  -6.370  -5.793  0.00  0.00           C  
ATOM    104  CA  SER S 419       7.754  -5.005  -5.483  0.00  0.00           C  
ATOM    104   C  SER S 419       6.623  -4.440  -6.339  0.00  0.00           C  
ATOM    104   O  SER S 419       5.690  -3.833  -5.817  0.00  0.00           C  
ATOM    104  CB  SER S 419       8.977  -4.097  -5.597  0.00  0.00           C  
ATOM    104  OG  SER S 419       8.694  -2.796  -5.131  0.00  0.00           C  
ATOM    105   N  GLY S 420       6.715  -4.634  -7.649  0.00  0.00           C  
ATOM    105  CA  GLY S 420       5.703  -4.123  -8.554  0.00  0.00           C  
ATOM    105   C  GLY S 420       4.268  -4.517  -8.244  0.00  0.00           C  
ATOM    105   O  GLY S 420       3.437  -3.660  -7.932  0.00  0.00           C  
ATOM    106   N  VAL S 421       3.966  -5.809  -8.334  0.00  0.00           C  
ATOM    106  CA  VAL S 421       2.617  -6.288  -8.069  0.00  0.00           C  
ATOM    106   C  VAL S 421       2.044  -5.683  -6.797  0.00  0.00           C  
ATOM    106   O  VAL S 421       0.924  -5.179  -6.791  0.00  0.00           C  
ATOM    106  CB  VAL S 421       2.594  -7.820  -7.955  0.00  0.00           C  
ATOM    106 CG1  VAL S 421       1.180  -8.309  -7.650  0.00  0.00           C  
ATOM    106 CG2  VAL S 421       3.099  -8.423  -9.246  0.00  0.00           C  
ATOM    107   N  GLY S 422       2.815  -5.740  -5.718  0.00  0.00           C  
ATOM    107  CA  GLY S 422       2.355  -5.187  -4.460  0.00  0.00           C  
ATOM    107   C  GLY S 422       2.000  -3.721  -4.600  0.00  0.00           C  
ATOM    107   O  GLY S 422       0.873  -3.325  -4.325  0.00  0.00           C  
ATOM    108   N  THR S 423       2.958  -2.912  -5.034  0.00  0.00           C  
ATOM    108  CA  THR S 423       2.717  -1.489  -5.191  0.00  0.00           C  
ATOM    108   C  THR S 423       1.568  -1.214  -6.157  0.00  0.00           C  
ATOM    108   O  THR S 423       0.802  -0.267  -5.966  0.00  0.00           C  
ATOM    108  CB  THR S 423       3.987  -0.770  -5.658  0.00  0.00           C  
ATOM    108 OG1  THR S 423       4.965  -0.829  -4.611  0.00  0.00           C  
ATOM    108 CG2  THR S 423       3.689   0.686  -5.998  0.00  0.00           C  
ATOM    109   N  ALA S 424       1.441  -2.034  -7.193  0.00  0.00           C  
ATOM    109  CA  ALA S 424       0.341  -1.853  -8.137  0.00  0.00           C  
ATOM    109   C  ALA S 424      -0.969  -2.040  -7.361  0.00  0.00           C  
ATOM    109   O  ALA S 424      -1.881  -1.219  -7.449  0.00  0.00           C  
ATOM    109  CB  ALA S 424       0.437  -2.874  -9.281  0.00  0.00           C  
ATOM    110   N  LEU S 425      -1.050  -3.117  -6.587  0.00  0.00           C  
ATOM    110  CA  LEU S 425      -2.240  -3.396  -5.796  0.00  0.00           C  
ATOM    110   C  LEU S 425      -2.564  -2.243  -4.859  0.00  0.00           C  
ATOM    110   O  LEU S 425      -3.729  -1.860  -4.711  0.00  0.00           C  
ATOM    110  CB  LEU S 425      -2.054  -4.676  -4.975  0.00  0.00           C  
ATOM    110  CG  LEU S 425      -2.042  -6.005  -5.737  0.00  0.00           C  
ATOM    110 CD1  LEU S 425      -1.922  -7.145  -4.741  0.00  0.00           C  
ATOM    110 CD2  LEU S 425      -3.319  -6.158  -6.555  0.00  0.00           C  
ATOM    111   N  LEU S 426      -1.529  -1.691  -4.232  0.00  0.00           C  
ATOM    111  CA  LEU S 426      -1.717  -0.600  -3.292  0.00  0.00           C  
ATOM    111   C  LEU S 426      -2.344   0.593  -3.994  0.00  0.00           C  
ATOM    111   O  LEU S 426      -3.313   1.181  -3.492  0.00  0.00           C  
ATOM    111  CB  LEU S 426      -0.381  -0.183  -2.658  0.00  0.00           C  
ATOM    111  CG  LEU S 426      -0.511   0.894  -1.567  0.00  0.00           C  
ATOM    111 CD1  LEU S 426      -0.961   0.250  -0.263  0.00  0.00           C  
ATOM    111 CD2  LEU S 426       0.803   1.616  -1.377  0.00  0.00           C  
ATOM    112   N  LEU S 427      -1.792   0.952  -5.150  0.00  0.00           C  
ATOM    112  CA  LEU S 427      -2.314   2.086  -5.909  0.00  0.00           C  
ATOM    112   C  LEU S 427      -3.788   1.889  -6.257  0.00  0.00           C  
ATOM    112   O  LEU S 427      -4.617   2.753  -5.958  0.00  0.00           C  
ATOM    112  CB  LEU S 427      -1.491   2.309  -7.186  0.00  0.00           C  
ATOM    112  CG  LEU S 427      -0.092   2.902  -6.967  0.00  0.00           C  
ATOM    112 CD1  LEU S 427       0.728   2.812  -8.240  0.00  0.00           C  
ATOM    112 CD2  LEU S 427      -0.217   4.350  -6.503  0.00  0.00           C  
ATOM    113   N  LYS S 428      -4.114   0.751  -6.866  0.00  0.00           C  
ATOM    113  CA  LYS S 428      -5.492   0.470  -7.246  0.00  0.00           C  
ATOM    113   C  LYS S 428      -6.434   0.499  -6.057  0.00  0.00           C  
ATOM    113   O  LYS S 428      -7.426   1.225  -6.063  0.00  0.00           C  
ATOM    113  CB  LYS S 428      -5.599  -0.883  -7.947  0.00  0.00           C  
ATOM    113  CG  LYS S 428      -4.863  -0.972  -9.280  0.00  0.00           C  
ATOM    113  CD  LYS S 428      -5.234   0.134 -10.266  0.00  0.00           C  
ATOM    113  CE  LYS S 428      -4.472   1.423  -9.985  0.00  0.00           C  
ATOM    113  NZ  LYS S 428      -4.739   2.477 -11.001  0.00  0.00           C  
ATOM    114   N  LEU S 429      -6.128  -0.289  -5.038  0.00  0.00           C  
ATOM    114  CA  LEU S 429      -6.971  -0.325  -3.853  0.00  0.00           C  
ATOM    114   C  LEU S 429      -7.263   1.083  -3.334  0.00  0.00           C  
ATOM    114   O  LEU S 429      -8.408   1.414  -3.034  0.00  0.00           C  
ATOM    114  CB  LEU S 429      -6.301  -1.157  -2.757  0.00  0.00           C  
ATOM    114  CG  LEU S 429      -6.285  -2.668  -2.986  0.00  0.00           C  
ATOM    114 CD1  LEU S 429      -5.212  -3.302  -2.140  0.00  0.00           C  
ATOM    114 CD2  LEU S 429      -7.638  -3.249  -2.649  0.00  0.00           C  
ATOM    115   N  ALA S 430      -6.227   1.911  -3.241  0.00  0.00           C  
ATOM    115  CA  ALA S 430      -6.398   3.274  -2.743  0.00  0.00           C  
ATOM    115   C  ALA S 430      -7.345   4.055  -3.637  0.00  0.00           C  
ATOM    115   O  ALA S 430      -8.074   4.934  -3.178  0.00  0.00           C  
ATOM    115  CB  ALA S 430      -5.043   3.982  -2.657  0.00  0.00           C  
ATOM    116   N  GLN S 431      -7.330   3.725  -4.919  0.00  0.00           C  
ATOM    116  CA  GLN S 431      -8.185   4.392  -5.885  0.00  0.00           C  
ATOM    116   C  GLN S 431      -9.629   3.930  -5.700  0.00  0.00           C  
ATOM    116   O  GLN S 431     -10.505   4.730  -5.377  0.00  0.00           C  
ATOM    116  CB  GLN S 431      -7.697   4.069  -7.287  0.00  0.00           C  
ATOM    116  CG  GLN S 431      -8.337   4.865  -8.381  0.00  0.00           C  
ATOM    116  CD  GLN S 431      -7.663   4.624  -9.721  0.00  0.00           C  
ATOM    116 OE1  GLN S 431      -7.604   3.488 -10.212  0.00  0.00           C  
ATOM    116 NE2  GLN S 431      -7.143   5.691 -10.320  0.00  0.00           C  
ATOM    117   N  MET S 432      -9.870   2.635  -5.886  0.00  0.00           C  
ATOM    117  CA  MET S 432     -11.207   2.080  -5.725  0.00  0.00           C  
ATOM    117   C  MET S 432     -11.909   2.526  -4.450  0.00  0.00           C  
ATOM    117   O  MET S 432     -13.094   2.860  -4.473  0.00  0.00           C  
ATOM    117  CB  MET S 432     -11.163   0.559  -5.742  0.00  0.00           C  
ATOM    117  CG  MET S 432     -10.831  -0.018  -7.085  0.00  0.00           C  
ATOM    117  SD  MET S 432     -10.876  -1.805  -7.023  0.00  0.00           C  
ATOM    117  CE  MET S 432      -9.122  -2.181  -7.172  0.00  0.00           C  
ATOM    118   N  PHE S 433     -11.200   2.527  -3.331  0.00  0.00           C  
ATOM    118  CA  PHE S 433     -11.853   2.931  -2.102  0.00  0.00           C  
ATOM    118   C  PHE S 433     -12.091   4.426  -2.040  0.00  0.00           C  
ATOM    118   O  PHE S 433     -12.961   4.884  -1.300  0.00  0.00           C  
ATOM    118  CB  PHE S 433     -11.062   2.466  -0.882  0.00  0.00           C  
ATOM    118  CG  PHE S 433     -11.189   1.003  -0.613  0.00  0.00           C  
ATOM    118 CD1  PHE S 433     -10.295   0.101  -1.169  0.00  0.00           C  
ATOM    118 CD2  PHE S 433     -12.230   0.521   0.168  0.00  0.00           C  
ATOM    118 CE1  PHE S 433     -10.434  -1.262  -0.951  0.00  0.00           C  
ATOM    118 CE2  PHE S 433     -12.380  -0.843   0.391  0.00  0.00           C  
ATOM    118  CZ  PHE S 433     -11.479  -1.737  -0.171  0.00  0.00           C  
ATOM    119   N  SER S 434     -11.327   5.196  -2.808  0.00  0.00           C  
ATOM    119  CA  SER S 434     -11.531   6.638  -2.801  0.00  0.00           C  
ATOM    119   C  SER S 434     -12.831   6.917  -3.547  0.00  0.00           C  
ATOM    119   O  SER S 434     -13.647   7.733  -3.104  0.00  0.00           C  
ATOM    119  CB  SER S 434     -10.374   7.367  -3.474  0.00  0.00           C  
ATOM    119  OG  SER S 434     -10.392   8.740  -3.105  0.00  0.00           C  
ATOM    120   N  ASP S 435     -13.018   6.231  -4.676  0.00  0.00           C  
ATOM    120  CA  ASP S 435     -14.237   6.376  -5.457  0.00  0.00           C  
ATOM    120   C  ASP S 435     -15.399   5.964  -4.579  0.00  0.00           C  
ATOM    120   O  ASP S 435     -16.236   6.787  -4.221  0.00  0.00           C  
ATOM    120  CB  ASP S 435     -14.226   5.473  -6.689  0.00  0.00           C  
ATOM    120  CG  ASP S 435     -13.321   5.984  -7.776  0.00  0.00           C  
ATOM    120 OD1  ASP S 435     -13.127   7.217  -7.844  0.00  0.00           C  
ATOM    120 OD2  ASP S 435     -12.819   5.158  -8.570  0.00  0.00           C  
ATOM    121   N  MET S 436     -15.441   4.682  -4.228  0.00  0.00           C  
ATOM    121  CA  MET S 436     -16.512   4.165  -3.389  0.00  0.00           C  
ATOM    121   C  MET S 436     -16.928   5.152  -2.321  0.00  0.00           C  
ATOM    121   O  MET S 436     -18.101   5.280  -2.019  0.00  0.00           C  
ATOM    121  CB  MET S 436     -16.100   2.854  -2.722  0.00  0.00           C  
ATOM    121  CG  MET S 436     -16.083   1.671  -3.661  0.00  0.00           C  
ATOM    121  SD  MET S 436     -16.209   0.142  -2.740  0.00  0.00           C  
ATOM    121  CE  MET S 436     -14.539  -0.417  -2.841  0.00  0.00           C  
ATOM    122   N  VAL S 437     -15.968   5.857  -1.745  0.00  0.00           C  
ATOM    122  CA  VAL S 437     -16.291   6.823  -0.710  0.00  0.00           C  
ATOM    122   C  VAL S 437     -16.848   8.109  -1.296  0.00  0.00           C  
ATOM    122   O  VAL S 437     -17.853   8.626  -0.813  0.00  0.00           C  
ATOM    122  CB  VAL S 437     -15.046   7.135   0.158  0.00  0.00           C  
ATOM    122 CG1  VAL S 437     -15.272   8.385   0.989  0.00  0.00           C  
ATOM    122 CG2  VAL S 437     -14.764   5.960   1.081  0.00  0.00           C  
ATOM    123   N  LEU S 438     -16.205   8.611  -2.346  0.00  0.00           C  
ATOM    123  CA  LEU S 438     -16.624   9.858  -2.978  0.00  0.00           C  
ATOM    123   C  LEU S 438     -17.795   9.731  -3.950  0.00  0.00           C  
ATOM    123   O  LEU S 438     -18.583  10.663  -4.093  0.00  0.00           C  
ATOM    123  CB  LEU S 438     -15.427  10.520  -3.674  0.00  0.00           C  
ATOM    123  CG  LEU S 438     -14.251  10.865  -2.742  0.00  0.00           C  
ATOM    123 CD1  LEU S 438     -13.091  11.431  -3.553  0.00  0.00           C  
ATOM    123 CD2  LEU S 438     -14.696  11.865  -1.677  0.00  0.00           C  
ATOM    124   N  LYS S 439     -17.918   8.592  -4.619  0.00  0.00           C  
ATOM    124  CA  LYS S 439     -19.022   8.389  -5.555  0.00  0.00           C  
ATOM    124   C  LYS S 439     -20.109   7.502  -4.959  0.00  0.00           C  
ATOM    124   O  LYS S 439     -21.132   7.997  -4.503  0.00  0.00           C  
ATOM    124  CB  LYS S 439     -18.529   7.755  -6.850  0.00  0.00           C  
ATOM    124  CG  LYS S 439     -17.629   8.635  -7.683  0.00  0.00           C  
ATOM    124  CD  LYS S 439     -17.146   7.861  -8.899  0.00  0.00           C  
ATOM    124  CE  LYS S 439     -16.186   8.674  -9.749  0.00  0.00           C  
ATOM    124  NZ  LYS S 439     -15.661   7.863 -10.888  0.00  0.00           C  
ATOM    125   N  ASP S 440     -19.872   6.195  -4.958  0.00  0.00           C  
ATOM    125  CA  ASP S 440     -20.821   5.208  -4.446  0.00  0.00           C  
ATOM    125   C  ASP S 440     -21.299   5.408  -3.010  0.00  0.00           C  
ATOM    125   O  ASP S 440     -22.025   4.568  -2.475  0.00  0.00           C  
ATOM    125  CB  ASP S 440     -20.220   3.817  -4.592  0.00  0.00           C  
ATOM    125  CG  ASP S 440     -19.664   3.583  -5.976  0.00  0.00           C  
ATOM    125 OD1  ASP S 440     -20.454   3.577  -6.938  0.00  0.00           C  
ATOM    125 OD2  ASP S 440     -18.435   3.418  -6.110  0.00  0.00           C  
ATOM    126   N  GLY S 441     -20.886   6.508  -2.387  0.00  0.00           C  
ATOM    126  CA  GLY S 441     -21.297   6.796  -1.020  0.00  0.00           C  
ATOM    126   C  GLY S 441     -20.969   5.766   0.058  0.00  0.00           C  
ATOM    126   O  GLY S 441     -21.798   5.503   0.933  0.00  0.00           C  
ATOM    127   N  PHE S 442     -19.774   5.177  -0.002  0.00  0.00           C  
ATOM    127  CA  PHE S 442     -19.329   4.206   0.996  0.00  0.00           C  
ATOM    127   C  PHE S 442     -18.950   5.034   2.225  0.00  0.00           C  
ATOM    127   O  PHE S 442     -18.386   6.124   2.089  0.00  0.00           C  
ATOM    127  CB  PHE S 442     -18.121   3.430   0.455  0.00  0.00           C  
ATOM    127  CG  PHE S 442     -17.347   2.664   1.503  0.00  0.00           C  
ATOM    127 CD1  PHE S 442     -17.999   1.934   2.492  0.00  0.00           C  
ATOM    127 CD2  PHE S 442     -15.954   2.644   1.472  0.00  0.00           C  
ATOM    127 CE1  PHE S 442     -17.272   1.203   3.429  0.00  0.00           C  
ATOM    127 CE2  PHE S 442     -15.225   1.912   2.407  0.00  0.00           C  
ATOM    127  CZ  PHE S 442     -15.884   1.194   3.381  0.00  0.00           C  
ATOM    128   N  GLN S 443     -19.273   4.538   3.417  0.00  0.00           C  
ATOM    128  CA  GLN S 443     -18.970   5.279   4.634  0.00  0.00           C  
ATOM    128   C  GLN S 443     -18.368   4.469   5.769  0.00  0.00           C  
ATOM    128   O  GLN S 443     -19.040   4.180   6.765  0.00  0.00           C  
ATOM    128  CB  GLN S 443     -20.220   5.985   5.146  0.00  0.00           C  
ATOM    128  CG  GLN S 443     -20.573   7.243   4.388  0.00  0.00           C  
ATOM    128  CD  GLN S 443     -21.830   7.891   4.925  0.00  0.00           C  
ATOM    128 OE1  GLN S 443     -21.934   8.171   6.119  0.00  0.00           C  
ATOM    128 NE2  GLN S 443     -22.796   8.133   4.046  0.00  0.00           C  
ATOM    129   N  PRO S 444     -17.079   4.120   5.647  0.00  0.00           C  
ATOM    129  CA  PRO S 444     -16.357   3.344   6.656  0.00  0.00           C  
ATOM    129   C  PRO S 444     -16.343   4.044   8.018  0.00  0.00           C  
ATOM    129   O  PRO S 444     -16.030   5.234   8.113  0.00  0.00           C  
ATOM    129  CB  PRO S 444     -14.963   3.233   6.058  0.00  0.00           C  
ATOM    129  CG  PRO S 444     -14.831   4.523   5.289  0.00  0.00           C  
ATOM    129  CD  PRO S 444     -16.163   4.584   4.591  0.00  0.00           C  
ATOM    130   N  SER S 445     -16.686   3.309   9.072  0.00  0.00           C  
ATOM    130  CA  SER S 445     -16.701   3.889  10.410  0.00  0.00           C  
ATOM    130   C  SER S 445     -15.295   4.245  10.855  0.00  0.00           C  
ATOM    130   O  SER S 445     -15.093   5.210  11.592  0.00  0.00           C  
ATOM    130  CB  SER S 445     -17.288   2.912  11.418  0.00  0.00           C  
ATOM    130  OG  SER S 445     -18.641   2.631  11.130  0.00  0.00           C  
ATOM    131   N  ARG S 446     -14.327   3.454  10.398  0.00  0.00           C  
ATOM    131  CA  ARG S 446     -12.935   3.654  10.761  0.00  0.00           C  
ATOM    131   C  ARG S 446     -12.075   4.018   9.561  0.00  0.00           C  
ATOM    131   O  ARG S 446     -12.475   3.803   8.414  0.00  0.00           C  
ATOM    131  CB  ARG S 446     -12.422   2.389  11.430  0.00  0.00           C  
ATOM    131  CG  ARG S 446     -13.308   1.997  12.578  0.00  0.00           C  
ATOM    131  CD  ARG S 446     -13.040   0.606  13.055  0.00  0.00           C  
ATOM    131  NE  ARG S 446     -14.241   0.075  13.682  0.00  0.00           C  
ATOM    131  CZ  ARG S 446     -15.104  -0.720  13.066  0.00  0.00           C  
ATOM    131 NH1  ARG S 446     -14.889  -1.082  11.807  0.00  0.00           C  
ATOM    131 NH2  ARG S 446     -16.186  -1.135  13.703  0.00  0.00           C  
ATOM    132   N  SER S 447     -10.885   4.553   9.831  0.00  0.00           C  
ATOM    132  CA  SER S 447      -9.994   4.984   8.764  0.00  0.00           C  
ATOM    132   C  SER S 447      -9.214   3.866   8.082  0.00  0.00           C  
ATOM    132   O  SER S 447      -9.131   2.746   8.576  0.00  0.00           C  
ATOM    132  CB  SER S 447      -9.027   6.030   9.306  0.00  0.00           C  
ATOM    132  OG  SER S 447      -9.719   6.990  10.089  0.00  0.00           C  
ATOM    133   N  ILE S 448      -8.642   4.197   6.934  0.00  0.00           C  
ATOM    133  CA  ILE S 448      -7.850   3.261   6.155  0.00  0.00           C  
ATOM    133   C  ILE S 448      -6.581   3.997   5.739  0.00  0.00           C  
ATOM    133   O  ILE S 448      -6.654   5.076   5.150  0.00  0.00           C  
ATOM    133  CB  ILE S 448      -8.577   2.848   4.876  0.00  0.00           C  
ATOM    133 CG1  ILE S 448      -9.933   2.253   5.227  0.00  0.00           C  
ATOM    133 CG2  ILE S 448      -7.725   1.866   4.068  0.00  0.00           C  
ATOM    133 CD1  ILE S 448     -10.741   1.877   4.002  0.00  0.00           C  
ATOM    134   N  ILE S 449      -5.426   3.423   6.062  0.00  0.00           C  
ATOM    134  CA  ILE S 449      -4.154   4.015   5.691  0.00  0.00           C  
ATOM    134   C  ILE S 449      -3.505   3.183   4.595  0.00  0.00           C  
ATOM    134   O  ILE S 449      -3.470   1.954   4.668  0.00  0.00           C  
ATOM    134  CB  ILE S 449      -3.173   4.075   6.883  0.00  0.00           C  
ATOM    134 CG1  ILE S 449      -3.652   5.091   7.920  0.00  0.00           C  
ATOM    134 CG2  ILE S 449      -1.776   4.458   6.380  0.00  0.00           C  
ATOM    134 CD1  ILE S 449      -2.638   5.360   9.023  0.00  0.00           C  
ATOM    135   N  PHE S 450      -3.001   3.853   3.571  0.00  0.00           C  
ATOM    135  CA  PHE S 450      -2.311   3.165   2.488  0.00  0.00           C  
ATOM    135   C  PHE S 450      -0.866   3.594   2.603  0.00  0.00           C  
ATOM    135   O  PHE S 450      -0.571   4.787   2.628  0.00  0.00           C  
ATOM    135  CB  PHE S 450      -2.874   3.562   1.125  0.00  0.00           C  
ATOM    135  CG  PHE S 450      -4.299   3.154   0.928  0.00  0.00           C  
ATOM    135 CD1  PHE S 450      -5.333   3.899   1.486  0.00  0.00           C  
ATOM    135 CD2  PHE S 450      -4.607   1.993   0.232  0.00  0.00           C  
ATOM    135 CE1  PHE S 450      -6.653   3.493   1.356  0.00  0.00           C  
ATOM    135 CE2  PHE S 450      -5.927   1.575   0.094  0.00  0.00           C  
ATOM    135  CZ  PHE S 450      -6.953   2.327   0.658  0.00  0.00           C  
ATOM    136   N  ALA S 451       0.037   2.624   2.688  0.00  0.00           C  
ATOM    136  CA  ALA S 451       1.441   2.946   2.835  0.00  0.00           C  
ATOM    136   C  ALA S 451       2.354   2.237   1.859  0.00  0.00           C  
ATOM    136   O  ALA S 451       2.228   1.040   1.633  0.00  0.00           C  
ATOM    136  CB  ALA S 451       1.891   2.646   4.260  0.00  0.00           C  
ATOM    137   N  SER S 452       3.270   3.000   1.272  0.00  0.00           C  
ATOM    137  CA  SER S 452       4.252   2.443   0.365  0.00  0.00           C  
ATOM    137   C  SER S 452       5.596   2.571   1.094  0.00  0.00           C  
ATOM    137   O  SER S 452       6.109   3.683   1.241  0.00  0.00           C  
ATOM    137  CB  SER S 452       4.294   3.240  -0.925  0.00  0.00           C  
ATOM    137  OG  SER S 452       5.157   2.613  -1.857  0.00  0.00           C  
ATOM    138   N  TRP S 453       6.159   1.454   1.567  0.00  0.00           C  
ATOM    138  CA  TRP S 453       7.436   1.520   2.281  0.00  0.00           C  
ATOM    138   C  TRP S 453       8.644   1.204   1.424  0.00  0.00           C  
ATOM    138   O  TRP S 453       8.532   0.581   0.368  0.00  0.00           C  
ATOM    138  CB  TRP S 453       7.498   0.562   3.466  0.00  0.00           C  
ATOM    138  CG  TRP S 453       6.229   0.102   4.052  0.00  0.00           C  
ATOM    138 CD1  TRP S 453       5.539  -1.030   3.724  0.00  0.00           C  
ATOM    138 CD2  TRP S 453       5.564   0.667   5.180  0.00  0.00           C  
ATOM    138 NE1  TRP S 453       4.492  -1.217   4.596  0.00  0.00           C  
ATOM    138 CE2  TRP S 453       4.483  -0.189   5.499  0.00  0.00           C  
ATOM    138 CE3  TRP S 453       5.781   1.811   5.961  0.00  0.00           C  
ATOM    138 CZ2  TRP S 453       3.621   0.063   6.564  0.00  0.00           C  
ATOM    138 CZ3  TRP S 453       4.919   2.063   7.027  0.00  0.00           C  
ATOM    138 CH2  TRP S 453       3.851   1.190   7.317  0.00  0.00           C  
ATOM    139   N  SER S 454       9.809   1.628   1.906  0.00  0.00           C  
ATOM    139  CA  SER S 454      11.064   1.369   1.207  0.00  0.00           C  
ATOM    139   C  SER S 454      12.027   0.613   2.129  0.00  0.00           C  
ATOM    139   O  SER S 454      11.764   0.473   3.332  0.00  0.00           C  
ATOM    139  CB  SER S 454      11.702   2.683   0.753  0.00  0.00           C  
ATOM    139  OG  SER S 454      12.880   2.432   0.006  0.00  0.00           C  
ATOM    140   N  ALA S 455      13.131   0.131   1.558  0.00  0.00           C  
ATOM    140  CA  ALA S 455      14.152  -0.617   2.295  0.00  0.00           C  
ATOM    140   C  ALA S 455      13.585  -1.924   2.843  0.00  0.00           C  
ATOM    140   O  ALA S 455      13.957  -2.376   3.935  0.00  0.00           C  
ATOM    140  CB  ALA S 455      14.724   0.234   3.439  0.00  0.00           C  
ATOM    141   N  GLY S 456      12.668  -2.515   2.081  0.00  0.00           C  
ATOM    141  CA  GLY S 456      12.056  -3.767   2.482  0.00  0.00           C  
ATOM    141   C  GLY S 456      13.007  -4.908   2.205  0.00  0.00           C  
ATOM    141   O  GLY S 456      13.017  -5.910   2.915  0.00  0.00           C  
ATOM    142   N  ASP S 457      13.817  -4.749   1.165  0.00  0.00           C  
ATOM    142  CA  ASP S 457      14.786  -5.768   0.802  0.00  0.00           C  
ATOM    142   C  ASP S 457      15.827  -5.985   1.896  0.00  0.00           C  
ATOM    142   O  ASP S 457      16.485  -7.025   1.934  0.00  0.00           C  
ATOM    142  CB  ASP S 457      15.481  -5.400  -0.511  0.00  0.00           C  
ATOM    142  CG  ASP S 457      14.887  -6.128  -1.698  0.00  0.00           C  
ATOM    142 OD1  ASP S 457      14.113  -7.081  -1.472  0.00  0.00           C  
ATOM    142 OD2  ASP S 457      15.202  -5.767  -2.850  0.00  0.00           C  
ATOM    143   N  PHE S 458      15.963  -5.010   2.789  0.00  0.00           C  
ATOM    143  CA  PHE S 458      16.932  -5.103   3.869  0.00  0.00           C  
ATOM    143   C  PHE S 458      16.285  -5.516   5.181  0.00  0.00           C  
ATOM    143   O  PHE S 458      16.923  -5.475   6.251  0.00  0.00           C  
ATOM    143  CB  PHE S 458      17.674  -3.772   4.037  0.00  0.00           C  
ATOM    143  CG  PHE S 458      18.413  -3.341   2.808  0.00  0.00           C  
ATOM    143 CD1  PHE S 458      17.728  -2.815   1.718  0.00  0.00           C  
ATOM    143 CD2  PHE S 458      19.789  -3.499   2.718  0.00  0.00           C  
ATOM    143 CE1  PHE S 458      18.407  -2.457   0.552  0.00  0.00           C  
ATOM    143 CE2  PHE S 458      20.483  -3.144   1.555  0.00  0.00           C  
ATOM    143  CZ  PHE S 458      19.790  -2.626   0.474  0.00  0.00           C  
ATOM    144   N  GLY S 459      15.014  -5.910   5.098  0.00  0.00           C  
ATOM    144  CA  GLY S 459      14.307  -6.368   6.281  0.00  0.00           C  
ATOM    144   C  GLY S 459      13.165  -5.527   6.785  0.00  0.00           C  
ATOM    144   O  GLY S 459      13.126  -5.192   7.981  0.00  0.00           C  
ATOM    145   N  SER S 460      12.234  -5.198   5.888  0.00  0.00           C  
ATOM    145  CA  SER S 460      11.059  -4.401   6.246  0.00  0.00           C  
ATOM    145   C  SER S 460      11.514  -3.196   7.072  0.00  0.00           C  
ATOM    145   O  SER S 460      10.920  -2.891   8.121  0.00  0.00           C  
ATOM    145  CB  SER S 460      10.079  -5.250   7.082  0.00  0.00           C  
ATOM    145  OG  SER S 460       9.997  -6.595   6.622  0.00  0.00           C  
ATOM    146   N  VAL S 461      12.567  -2.521   6.600  0.00  0.00           C  
ATOM    146  CA  VAL S 461      13.116  -1.368   7.305  0.00  0.00           C  
ATOM    146   C  VAL S 461      12.167  -0.175   7.401  0.00  0.00           C  
ATOM    146   O  VAL S 461      11.899   0.323   8.501  0.00  0.00           C  
ATOM    146  CB  VAL S 461      14.444  -0.911   6.667  0.00  0.00           C  
ATOM    146 CG1  VAL S 461      15.015   0.270   7.439  0.00  0.00           C  
ATOM    146 CG2  VAL S 461      15.448  -2.061   6.680  0.00  0.00           C  
ATOM    147   N  GLY S 462      11.662   0.282   6.258  0.00  0.00           C  
ATOM    147  CA  GLY S 462      10.748   1.405   6.270  0.00  0.00           C  
ATOM    147   C  GLY S 462       9.600   1.162   7.235  0.00  0.00           C  
ATOM    147   O  GLY S 462       9.289   1.993   8.102  0.00  0.00           C  
ATOM    148   N  ALA S 463       8.965   0.008   7.090  0.00  0.00           C  
ATOM    148  CA  ALA S 463       7.845  -0.336   7.950  0.00  0.00           C  
ATOM    148   C  ALA S 463       8.230  -0.403   9.431  0.00  0.00           C  
ATOM    148   O  ALA S 463       7.507   0.108  10.295  0.00  0.00           C  
ATOM    148  CB  ALA S 463       7.253  -1.660   7.507  0.00  0.00           C  
ATOM    149   N  THR S 464       9.364  -1.026   9.739  0.00  0.00           C  
ATOM    149  CA  THR S 464       9.762  -1.142  11.138  0.00  0.00           C  
ATOM    149   C  THR S 464      10.053   0.232  11.746  0.00  0.00           C  
ATOM    149   O  THR S 464       9.680   0.525  12.900  0.00  0.00           C  
ATOM    149  CB  THR S 464      11.008  -2.054  11.306  0.00  0.00           C  
ATOM    149 OG1  THR S 464      10.732  -3.364  10.797  0.00  0.00           C  
ATOM    149 CG2  THR S 464      11.363  -2.185  12.768  0.00  0.00           C  
ATOM    150   N  GLU S 465      10.703   1.087  10.966  0.00  0.00           C  
ATOM    150  CA  GLU S 465      11.027   2.421  11.455  0.00  0.00           C  
ATOM    150   C  GLU S 465       9.765   3.208  11.751  0.00  0.00           C  
ATOM    150   O  GLU S 465       9.732   4.010  12.681  0.00  0.00           C  
ATOM    150  CB  GLU S 465      11.902   3.166  10.446  0.00  0.00           C  
ATOM    150  CG  GLU S 465      13.271   2.527  10.280  0.00  0.00           C  
ATOM    150  CD  GLU S 465      13.973   2.326  11.625  0.00  0.00           C  
ATOM    150 OE1  GLU S 465      14.647   1.279  11.782  0.00  0.00           C  
ATOM    150 OE2  GLU S 465      13.859   3.211  12.519  0.00  0.00           C  
ATOM    151   N  TRP S 466       8.720   2.964  10.967  0.00  0.00           C  
ATOM    151  CA  TRP S 466       7.448   3.643  11.185  0.00  0.00           C  
ATOM    151   C  TRP S 466       6.860   3.186  12.518  0.00  0.00           C  
ATOM    151   O  TRP S 466       6.504   4.012  13.365  0.00  0.00           C  
ATOM    151  CB  TRP S 466       6.472   3.317  10.057  0.00  0.00           C  
ATOM    151  CG  TRP S 466       5.212   4.135  10.100  0.00  0.00           C  
ATOM    151 CD1  TRP S 466       5.121   5.489   9.983  0.00  0.00           C  
ATOM    151 CD2  TRP S 466       3.869   3.652  10.250  0.00  0.00           C  
ATOM    151 NE1  TRP S 466       3.812   5.884  10.046  0.00  0.00           C  
ATOM    151 CE2  TRP S 466       3.018   4.780  10.211  0.00  0.00           C  
ATOM    151 CE3  TRP S 466       3.302   2.379  10.414  0.00  0.00           C  
ATOM    151 CZ2  TRP S 466       1.623   4.676  10.332  0.00  0.00           C  
ATOM    151 CZ3  TRP S 466       1.916   2.270  10.533  0.00  0.00           C  
ATOM    151 CH2  TRP S 466       1.092   3.418  10.492  0.00  0.00           C  
ATOM    152   N  LEU S 467       6.766   1.868  12.698  0.00  0.00           C  
ATOM    152  CA  LEU S 467       6.220   1.301  13.921  0.00  0.00           C  
ATOM    152   C  LEU S 467       6.995   1.736  15.158  0.00  0.00           C  
ATOM    152   O  LEU S 467       6.398   1.998  16.206  0.00  0.00           C  
ATOM    152  CB  LEU S 467       6.206  -0.223  13.831  0.00  0.00           C  
ATOM    152  CG  LEU S 467       5.280  -0.827  12.775  0.00  0.00           C  
ATOM    152 CD1  LEU S 467       5.552  -2.325  12.590  0.00  0.00           C  
ATOM    152 CD2  LEU S 467       3.846  -0.592  13.222  0.00  0.00           C  
ATOM    153   N  GLU S 468       8.321   1.816  15.053  0.00  0.00           C  
ATOM    153  CA  GLU S 468       9.108   2.225  16.214  0.00  0.00           C  
ATOM    153   C  GLU S 468       9.004   3.721  16.414  0.00  0.00           C  
ATOM    153   O  GLU S 468       9.066   4.206  17.540  0.00  0.00           C  
ATOM    153  CB  GLU S 468      10.578   1.821  16.063  0.00  0.00           C  
ATOM    153  CG  GLU S 468      10.771   0.335  15.827  0.00  0.00           C  
ATOM    153  CD  GLU S 468      12.228  -0.079  15.651  0.00  0.00           C  
ATOM    153 OE1  GLU S 468      12.983   0.619  14.942  0.00  0.00           C  
ATOM    153 OE2  GLU S 468      12.616  -1.128  16.208  0.00  0.00           C  
ATOM    154   N  GLY S 469       8.849   4.450  15.311  0.00  0.00           C  
ATOM    154  CA  GLY S 469       8.724   5.890  15.384  0.00  0.00           C  
ATOM    154   C  GLY S 469       7.392   6.318  15.970  0.00  0.00           C  
ATOM    154   O  GLY S 469       7.362   7.101  16.919  0.00  0.00           C  
ATOM    155   N  TYR S 470       6.290   5.786  15.437  0.00  0.00           C  
ATOM    155  CA  TYR S 470       4.975   6.186  15.916  0.00  0.00           C  
ATOM    155   C  TYR S 470       4.265   5.230  16.857  0.00  0.00           C  
ATOM    155   O  TYR S 470       3.035   5.201  16.945  0.00  0.00           C  
ATOM    155  CB  TYR S 470       4.097   6.533  14.719  0.00  0.00           C  
ATOM    155  CG  TYR S 470       4.763   7.582  13.877  0.00  0.00           C  
ATOM    155 CD1  TYR S 470       5.402   7.243  12.684  0.00  0.00           C  
ATOM    155 CD2  TYR S 470       4.831   8.906  14.313  0.00  0.00           C  
ATOM    155 CE1  TYR S 470       6.095   8.198  11.947  0.00  0.00           C  
ATOM    155 CE2  TYR S 470       5.521   9.865  13.587  0.00  0.00           C  
ATOM    155  CZ  TYR S 470       6.150   9.505  12.407  0.00  0.00           C  
ATOM    155  OH  TYR S 470       6.841  10.450  11.693  0.00  0.00           C  
ATOM    156   N  LEU S 471       5.062   4.472  17.590  0.00  0.00           C  
ATOM    156  CA  LEU S 471       4.552   3.523  18.557  0.00  0.00           C  
ATOM    156   C  LEU S 471       3.359   4.069  19.348  0.00  0.00           C  
ATOM    156   O  LEU S 471       2.249   3.549  19.257  0.00  0.00           C  
ATOM    156  CB  LEU S 471       5.671   3.159  19.526  0.00  0.00           C  
ATOM    156  CG  LEU S 471       5.227   2.376  20.753  0.00  0.00           C  
ATOM    156 CD1  LEU S 471       5.215   0.883  20.429  0.00  0.00           C  
ATOM    156 CD2  LEU S 471       6.157   2.694  21.901  0.00  0.00           C  
ATOM    157   N  SER S 472       3.604   5.121  20.123  0.00  0.00           C  
ATOM    157  CA  SER S 472       2.579   5.733  20.966  0.00  0.00           C  
ATOM    157   C  SER S 472       1.297   6.157  20.245  0.00  0.00           C  
ATOM    157   O  SER S 472       0.226   6.214  20.867  0.00  0.00           C  
ATOM    157  CB  SER S 472       3.178   6.938  21.689  0.00  0.00           C  
ATOM    157  OG  SER S 472       3.819   7.784  20.747  0.00  0.00           C  
ATOM    158   N  SER S 473       1.406   6.451  18.948  0.00  0.00           C  
ATOM    158  CA  SER S 473       0.246   6.879  18.173  0.00  0.00           C  
ATOM    158   C  SER S 473      -0.573   5.715  17.649  0.00  0.00           C  
ATOM    158   O  SER S 473      -1.760   5.866  17.374  0.00  0.00           C  
ATOM    158  CB  SER S 473       0.670   7.738  16.983  0.00  0.00           C  
ATOM    158  OG  SER S 473       1.163   8.983  17.410  0.00  0.00           C  
ATOM    159   N  LEU S 474       0.070   4.561  17.504  0.00  0.00           C  
ATOM    159  CA  LEU S 474      -0.592   3.374  16.987  0.00  0.00           C  
ATOM    159   C  LEU S 474      -1.219   2.517  18.076  0.00  0.00           C  
ATOM    159   O  LEU S 474      -2.205   1.825  17.844  0.00  0.00           C  
ATOM    159  CB  LEU S 474       0.408   2.543  16.192  0.00  0.00           C  
ATOM    159  CG  LEU S 474       0.807   3.018  14.797  0.00  0.00           C  
ATOM    159 CD1  LEU S 474       1.196   4.465  14.839  0.00  0.00           C  
ATOM    159 CD2  LEU S 474       1.955   2.173  14.280  0.00  0.00           C  
ATOM    160   N  HIS S 475      -0.658   2.578  19.272  0.00  0.00           C  
ATOM    160  CA  HIS S 475      -1.145   1.767  20.382  0.00  0.00           C  
ATOM    160   C  HIS S 475      -2.667   1.749  20.544  0.00  0.00           C  
ATOM    160   O  HIS S 475      -3.274   2.759  20.897  0.00  0.00           C  
ATOM    160  CB  HIS S 475      -0.468   2.226  21.680  0.00  0.00           C  
ATOM    160  CG  HIS S 475      -0.855   1.437  22.889  0.00  0.00           C  
ATOM    160 ND1  HIS S 475      -0.805   0.059  22.930  0.00  0.00           C  
ATOM    160 CD2  HIS S 475      -1.278   1.836  24.114  0.00  0.00           C  
ATOM    160 CE1  HIS S 475      -1.184  -0.360  24.127  0.00  0.00           C  
ATOM    160 NE2  HIS S 475      -1.474   0.698  24.866  0.00  0.00           C  
ATOM    161   N  LEU S 476      -3.273   0.589  20.291  0.00  0.00           C  
ATOM    161  CA  LEU S 476      -4.718   0.428  20.424  0.00  0.00           C  
ATOM    161   C  LEU S 476      -5.521   1.305  19.458  0.00  0.00           C  
ATOM    161   O  LEU S 476      -6.710   1.529  19.658  0.00  0.00           C  
ATOM    161  CB  LEU S 476      -5.143   0.718  21.868  0.00  0.00           C  
ATOM    161  CG  LEU S 476      -4.396  -0.126  22.904  0.00  0.00           C  
ATOM    161 CD1  LEU S 476      -5.000   0.073  24.294  0.00  0.00           C  
ATOM    161 CD2  LEU S 476      -4.481  -1.588  22.510  0.00  0.00           C  
ATOM    162   N  LYS S 477      -4.870   1.793  18.409  0.00  0.00           C  
ATOM    162  CA  LYS S 477      -5.540   2.629  17.428  0.00  0.00           C  
ATOM    162   C  LYS S 477      -5.483   1.920  16.086  0.00  0.00           C  
ATOM    162   O  LYS S 477      -6.499   1.801  15.398  0.00  0.00           C  
ATOM    162  CB  LYS S 477      -4.866   3.999  17.339  0.00  0.00           C  
ATOM    162  CG  LYS S 477      -5.032   4.849  18.587  0.00  0.00           C  
ATOM    162  CD  LYS S 477      -6.485   5.113  18.892  0.00  0.00           C  
ATOM    162  CE  LYS S 477      -6.651   6.051  20.077  0.00  0.00           C  
ATOM    162  NZ  LYS S 477      -8.084   6.111  20.489  0.00  0.00           C  
ATOM    163   N  ALA S 478      -4.291   1.472  15.705  0.00  0.00           C  
ATOM    163  CA  ALA S 478      -4.123   0.727  14.461  0.00  0.00           C  
ATOM    163   C  ALA S 478      -4.548  -0.666  14.910  0.00  0.00           C  
ATOM    163   O  ALA S 478      -3.934  -1.241  15.810  0.00  0.00           C  
ATOM    163  CB  ALA S 478      -2.679   0.741  14.040  0.00  0.00           C  
ATOM    164   N  PHE S 479      -5.607  -1.205  14.309  0.00  0.00           C  
ATOM    164  CA  PHE S 479      -6.109  -2.501  14.752  0.00  0.00           C  
ATOM    164   C  PHE S 479      -5.939  -3.699  13.822  0.00  0.00           C  
ATOM    164   O  PHE S 479      -6.321  -4.809  14.191  0.00  0.00           C  
ATOM    164  CB  PHE S 479      -7.573  -2.357  15.189  0.00  0.00           C  
ATOM    164  CG  PHE S 479      -8.506  -2.037  14.071  0.00  0.00           C  
ATOM    164 CD1  PHE S 479      -9.083  -3.057  13.317  0.00  0.00           C  
ATOM    164 CD2  PHE S 479      -8.769  -0.720  13.735  0.00  0.00           C  
ATOM    164 CE1  PHE S 479      -9.908  -2.760  12.243  0.00  0.00           C  
ATOM    164 CE2  PHE S 479      -9.588  -0.414  12.663  0.00  0.00           C  
ATOM    164  CZ  PHE S 479     -10.160  -1.430  11.912  0.00  0.00           C  
ATOM    165   N  THR S 480      -5.380  -3.473  12.631  0.00  0.00           C  
ATOM    165  CA  THR S 480      -5.096  -4.559  11.697  0.00  0.00           C  
ATOM    165   C  THR S 480      -4.190  -4.080  10.574  0.00  0.00           C  
ATOM    165   O  THR S 480      -4.275  -2.924  10.133  0.00  0.00           C  
ATOM    165  CB  THR S 480      -6.387  -5.191  11.079  0.00  0.00           C  
ATOM    165 OG1  THR S 480      -6.982  -6.086  12.026  0.00  0.00           C  
ATOM    165 CG2  THR S 480      -6.052  -6.005   9.831  0.00  0.00           C  
ATOM    166   N  TYR S 481      -3.305  -4.966  10.123  0.00  0.00           C  
ATOM    166  CA  TYR S 481      -2.405  -4.604   9.049  0.00  0.00           C  
ATOM    166   C  TYR S 481      -2.539  -5.631   7.961  0.00  0.00           C  
ATOM    166   O  TYR S 481      -2.625  -6.829   8.234  0.00  0.00           C  
ATOM    166  CB  TYR S 481      -0.953  -4.542   9.546  0.00  0.00           C  
ATOM    166  CG  TYR S 481       0.054  -4.295   8.444  0.00  0.00           C  
ATOM    166 CD1  TYR S 481       0.215  -3.026   7.880  0.00  0.00           C  
ATOM    166 CD2  TYR S 481       0.786  -5.356   7.901  0.00  0.00           C  
ATOM    166 CE1  TYR S 481       1.084  -2.827   6.786  0.00  0.00           C  
ATOM    166 CE2  TYR S 481       1.646  -5.173   6.814  0.00  0.00           C  
ATOM    166  CZ  TYR S 481       1.785  -3.915   6.261  0.00  0.00           C  
ATOM    166  OH  TYR S 481       2.585  -3.777   5.157  0.00  0.00           C  
ATOM    167   N  ILE S 482      -2.574  -5.154   6.726  0.00  0.00           C  
ATOM    167  CA  ILE S 482      -2.693  -6.046   5.589  0.00  0.00           C  
ATOM    167   C  ILE S 482      -1.521  -5.782   4.677  0.00  0.00           C  
ATOM    167   O  ILE S 482      -1.319  -4.650   4.221  0.00  0.00           C  
ATOM    167  CB  ILE S 482      -4.000  -5.804   4.798  0.00  0.00           C  
ATOM    167 CG1  ILE S 482      -5.213  -6.032   5.703  0.00  0.00           C  
ATOM    167 CG2  ILE S 482      -4.046  -6.738   3.608  0.00  0.00           C  
ATOM    167 CD1  ILE S 482      -6.511  -5.602   5.088  0.00  0.00           C  
ATOM    168   N  ASN S 483      -0.752  -6.831   4.411  0.00  0.00           C  
ATOM    168  CA  ASN S 483       0.408  -6.701   3.558  0.00  0.00           C  
ATOM    168   C  ASN S 483       0.071  -7.150   2.153  0.00  0.00           C  
ATOM    168   O  ASN S 483      -0.651  -8.126   1.980  0.00  0.00           C  
ATOM    168  CB  ASN S 483       1.554  -7.527   4.128  0.00  0.00           C  
ATOM    168  CG  ASN S 483       2.893  -7.085   3.603  0.00  0.00           C  
ATOM    168 OD1  ASN S 483       3.540  -7.809   2.844  0.00  0.00           C  
ATOM    168 ND2  ASN S 483       3.319  -5.874   3.991  0.00  0.00           C  
ATOM    169   N  LEU S 484       0.596  -6.445   1.153  0.00  0.00           C  
ATOM    169  CA  LEU S 484       0.313  -6.784  -0.239  0.00  0.00           C  
ATOM    169   C  LEU S 484       1.512  -7.308  -1.026  0.00  0.00           C  
ATOM    169   O  LEU S 484       1.393  -7.646  -2.205  0.00  0.00           C  
ATOM    169  CB  LEU S 484      -0.274  -5.563  -0.955  0.00  0.00           C  
ATOM    169  CG  LEU S 484      -1.599  -5.039  -0.390  0.00  0.00           C  
ATOM    169 CD1  LEU S 484      -1.972  -3.719  -1.045  0.00  0.00           C  
ATOM    169 CD2  LEU S 484      -2.670  -6.083  -0.606  0.00  0.00           C  
ATOM    170   N  ASP S 485       2.666  -7.384  -0.376  0.00  0.00           C  
ATOM    170  CA  ASP S 485       3.882  -7.856  -1.039  0.00  0.00           C  
ATOM    170   C  ASP S 485       3.782  -9.292  -1.526  0.00  0.00           C  
ATOM    170   O  ASP S 485       3.136 -10.127  -0.895  0.00  0.00           C  
ATOM    170  CB  ASP S 485       5.081  -7.711  -0.100  0.00  0.00           C  
ATOM    170  CG  ASP S 485       5.370  -6.259   0.251  0.00  0.00           C  
ATOM    170 OD1  ASP S 485       5.411  -5.422  -0.693  0.00  0.00           C  
ATOM    170 OD2  ASP S 485       5.555  -5.968   1.461  0.00  0.00           C  
ATOM    171   N  LYS S 486       4.421  -9.564  -2.660  0.00  0.00           C  
ATOM    171  CA  LYS S 486       4.431 -10.897  -3.262  0.00  0.00           C  
ATOM    171   C  LYS S 486       3.066 -11.576  -3.217  0.00  0.00           C  
ATOM    171   O  LYS S 486       2.975 -12.765  -2.915  0.00  0.00           C  
ATOM    171  CB  LYS S 486       5.453 -11.798  -2.552  0.00  0.00           C  
ATOM    171  CG  LYS S 486       6.884 -11.289  -2.582  0.00  0.00           C  
ATOM    171  CD  LYS S 486       7.879 -12.420  -2.339  0.00  0.00           C  
ATOM    171  CE  LYS S 486       7.810 -12.980  -0.920  0.00  0.00           C  
ATOM    171  NZ  LYS S 486       8.400 -12.041   0.085  0.00  0.00           C  
ATOM    172   N  ALA S 487       2.014 -10.821  -3.518  0.00  0.00           C  
ATOM    172  CA  ALA S 487       0.652 -11.349  -3.503  0.00  0.00           C  
ATOM    172   C  ALA S 487       0.344 -12.283  -4.678  0.00  0.00           C  
ATOM    172   O  ALA S 487      -0.550 -13.128  -4.583  0.00  0.00           C  
ATOM    172  CB  ALA S 487      -0.343 -10.200  -3.476  0.00  0.00           C  
ATOM    173   N  VAL S 488       1.081 -12.141  -5.774  0.00  0.00           C  
ATOM    173  CA  VAL S 488       0.859 -12.978  -6.947  0.00  0.00           C  
ATOM    173   C  VAL S 488       2.161 -13.589  -7.423  0.00  0.00           C  
ATOM    173   O  VAL S 488       3.035 -12.886  -7.915  0.00  0.00           C  
ATOM    173  CB  VAL S 488       0.260 -12.165  -8.112  0.00  0.00           C  
ATOM    173 CG1  VAL S 488       0.036 -13.073  -9.306  0.00  0.00           C  
ATOM    173 CG2  VAL S 488      -1.044 -11.506  -7.680  0.00  0.00           C  
ATOM    174   N  LEU S 489       2.278 -14.902  -7.289  0.00  0.00           C  
ATOM    174  CA  LEU S 489       3.488 -15.602  -7.697  0.00  0.00           C  
ATOM    174   C  LEU S 489       3.145 -16.860  -8.486  0.00  0.00           C  
ATOM    174   O  LEU S 489       4.029 -17.541  -9.016  0.00  0.00           C  
ATOM    174  CB  LEU S 489       4.298 -15.989  -6.458  0.00  0.00           C  
ATOM    174  CG  LEU S 489       4.747 -14.853  -5.541  0.00  0.00           C  
ATOM    174 CD1  LEU S 489       5.366 -15.422  -4.273  0.00  0.00           C  
ATOM    174 CD2  LEU S 489       5.734 -13.968  -6.293  0.00  0.00           C  
ATOM    175   N  GLY S 490       1.854 -17.169  -8.547  0.00  0.00           C  
ATOM    175  CA  GLY S 490       1.406 -18.346  -9.263  0.00  0.00           C  
ATOM    175   C  GLY S 490      -0.102 -18.414  -9.394  0.00  0.00           C  
ATOM    175   O  GLY S 490      -0.785 -17.384  -9.353  0.00  0.00           C  
ATOM    176   N  THR S 491      -0.632 -19.627  -9.533  0.00  0.00           C  
ATOM    176  CA  THR S 491      -2.070 -19.808  -9.700  0.00  0.00           C  
ATOM    176   C  THR S 491      -2.627 -20.983  -8.912  0.00  0.00           C  
ATOM    176   O  THR S 491      -3.708 -20.894  -8.332  0.00  0.00           C  
ATOM    176  CB  THR S 491      -2.413 -20.010 -11.186  0.00  0.00           C  
ATOM    176 OG1  THR S 491      -2.093 -18.819 -11.917  0.00  0.00           C  
ATOM    176 CG2  THR S 491      -3.887 -20.326 -11.355  0.00  0.00           C  
ATOM    177   N  SER S 492      -1.881 -22.080  -8.892  0.00  0.00           C  
ATOM    177  CA  SER S 492      -2.297 -23.290  -8.189  0.00  0.00           C  
ATOM    177   C  SER S 492      -2.887 -23.078  -6.800  0.00  0.00           C  
ATOM    177   O  SER S 492      -4.011 -23.507  -6.524  0.00  0.00           C  
ATOM    177  CB  SER S 492      -1.118 -24.262  -8.075  0.00  0.00           C  
ATOM    177  OG  SER S 492      -0.577 -24.542  -9.354  0.00  0.00           C  
ATOM    178   N  ASN S 493      -2.139 -22.411  -5.929  0.00  0.00           C  
ATOM    178  CA  ASN S 493      -2.612 -22.222  -4.569  0.00  0.00           C  
ATOM    178   C  ASN S 493      -2.860 -20.807  -4.108  0.00  0.00           C  
ATOM    178   O  ASN S 493      -2.481 -19.832  -4.750  0.00  0.00           C  
ATOM    178  CB  ASN S 493      -1.639 -22.872  -3.592  0.00  0.00           C  
ATOM    178  CG  ASN S 493      -1.187 -24.235  -4.052  0.00  0.00           C  
ATOM    178 OD1  ASN S 493      -2.005 -25.102  -4.362  0.00  0.00           C  
ATOM    178 ND2  ASN S 493       0.126 -24.438  -4.096  0.00  0.00           C  
ATOM    179   N  PHE S 494      -3.520 -20.729  -2.965  0.00  0.00           C  
ATOM    179  CA  PHE S 494      -3.824 -19.475  -2.313  0.00  0.00           C  
ATOM    179   C  PHE S 494      -3.436 -19.745  -0.862  0.00  0.00           C  
ATOM    179   O  PHE S 494      -4.149 -20.454  -0.145  0.00  0.00           C  
ATOM    179  CB  PHE S 494      -5.315 -19.154  -2.416  0.00  0.00           C  
ATOM    179  CG  PHE S 494      -5.736 -17.963  -1.605  0.00  0.00           C  
ATOM    179 CD1  PHE S 494      -5.367 -16.678  -1.986  0.00  0.00           C  
ATOM    179 CD2  PHE S 494      -6.490 -18.129  -0.446  0.00  0.00           C  
ATOM    179 CE1  PHE S 494      -5.743 -15.570  -1.216  0.00  0.00           C  
ATOM    179 CE2  PHE S 494      -6.873 -17.023   0.332  0.00  0.00           C  
ATOM    179  CZ  PHE S 494      -6.498 -15.744  -0.055  0.00  0.00           C  
ATOM    180   N  LYS S 495      -2.287 -19.217  -0.444  0.00  0.00           C  
ATOM    180  CA  LYS S 495      -1.823 -19.419   0.921  0.00  0.00           C  
ATOM    180   C  LYS S 495      -2.102 -18.201   1.762  0.00  0.00           C  
ATOM    180   O  LYS S 495      -2.333 -17.112   1.236  0.00  0.00           C  
ATOM    180  CB  LYS S 495      -0.325 -19.719   0.965  0.00  0.00           C  
ATOM    180  CG  LYS S 495       0.081 -21.094   0.450  0.00  0.00           C  
ATOM    180  CD  LYS S 495       0.203 -21.086  -1.063  0.00  0.00           C  
ATOM    180  CE  LYS S 495       0.983 -22.290  -1.574  0.00  0.00           C  
ATOM    180  NZ  LYS S 495       1.281 -22.175  -3.035  0.00  0.00           C  
ATOM    181   N  VAL S 496      -2.066 -18.387   3.075  0.00  0.00           C  
ATOM    181  CA  VAL S 496      -2.322 -17.300   4.007  0.00  0.00           C  
ATOM    181   C  VAL S 496      -1.581 -17.451   5.340  0.00  0.00           C  
ATOM    181   O  VAL S 496      -1.492 -18.547   5.904  0.00  0.00           C  
ATOM    181  CB  VAL S 496      -3.838 -17.182   4.260  0.00  0.00           C  
ATOM    181 CG1  VAL S 496      -4.127 -16.714   5.672  0.00  0.00           C  
ATOM    181 CG2  VAL S 496      -4.429 -16.223   3.264  0.00  0.00           C  
ATOM    182   N  SER S 497      -1.041 -16.338   5.827  0.00  0.00           C  
ATOM    182  CA  SER S 497      -0.333 -16.300   7.106  0.00  0.00           C  
ATOM    182   C  SER S 497      -0.850 -15.083   7.843  0.00  0.00           C  
ATOM    182   O  SER S 497      -0.834 -13.975   7.297  0.00  0.00           C  
ATOM    182  CB  SER S 497       1.175 -16.155   6.898  0.00  0.00           C  
ATOM    182  OG  SER S 497       1.816 -17.400   6.689  0.00  0.00           C  
ATOM    183   N  ALA S 498      -1.303 -15.269   9.079  0.00  0.00           C  
ATOM    183  CA  ALA S 498      -1.830 -14.134   9.811  0.00  0.00           C  
ATOM    183   C  ALA S 498      -2.185 -14.476  11.236  0.00  0.00           C  
ATOM    183   O  ALA S 498      -2.148 -15.637  11.624  0.00  0.00           C  
ATOM    183  CB  ALA S 498      -3.060 -13.607   9.095  0.00  0.00           C  
ATOM    184   N  SER S 499      -2.513 -13.449  12.013  0.00  0.00           C  
ATOM    184  CA  SER S 499      -2.921 -13.634  13.393  0.00  0.00           C  
ATOM    184   C  SER S 499      -4.208 -14.451  13.428  0.00  0.00           C  
ATOM    184   O  SER S 499      -5.073 -14.305  12.565  0.00  0.00           C  
ATOM    184  CB  SER S 499      -3.191 -12.287  14.067  0.00  0.00           C  
ATOM    184  OG  SER S 499      -4.022 -12.472  15.208  0.00  0.00           C  
ATOM    185   N  PRO S 500      -4.358 -15.317  14.435  0.00  0.00           C  
ATOM    185  CA  PRO S 500      -5.584 -16.112  14.497  0.00  0.00           C  
ATOM    185   C  PRO S 500      -6.828 -15.211  14.546  0.00  0.00           C  
ATOM    185   O  PRO S 500      -7.908 -15.626  14.137  0.00  0.00           C  
ATOM    185  CB  PRO S 500      -5.402 -16.918  15.777  0.00  0.00           C  
ATOM    185  CG  PRO S 500      -3.918 -17.057  15.874  0.00  0.00           C  
ATOM    185  CD  PRO S 500      -3.445 -15.675  15.532  0.00  0.00           C  
ATOM    186   N  LEU S 501      -6.674 -13.981  15.036  0.00  0.00           C  
ATOM    186  CA  LEU S 501      -7.796 -13.050  15.133  0.00  0.00           C  
ATOM    186   C  LEU S 501      -8.435 -12.738  13.784  0.00  0.00           C  
ATOM    186   O  LEU S 501      -9.568 -12.251  13.726  0.00  0.00           C  
ATOM    186  CB  LEU S 501      -7.346 -11.739  15.773  0.00  0.00           C  
ATOM    186  CG  LEU S 501      -7.026 -11.742  17.266  0.00  0.00           C  
ATOM    186 CD1  LEU S 501      -6.383 -10.427  17.656  0.00  0.00           C  
ATOM    186 CD2  LEU S 501      -8.300 -11.969  18.057  0.00  0.00           C  
ATOM    187   N  LEU S 502      -7.707 -12.999  12.703  0.00  0.00           C  
ATOM    187  CA  LEU S 502      -8.228 -12.744  11.370  0.00  0.00           C  
ATOM    187   C  LEU S 502      -8.605 -14.011  10.613  0.00  0.00           C  
ATOM    187   O  LEU S 502      -8.876 -13.956   9.420  0.00  0.00           C  
ATOM    187  CB  LEU S 502      -7.204 -11.991  10.537  0.00  0.00           C  
ATOM    187  CG  LEU S 502      -6.665 -10.661  11.043  0.00  0.00           C  
ATOM    187 CD1  LEU S 502      -5.592 -10.169  10.067  0.00  0.00           C  
ATOM    187 CD2  LEU S 502      -7.777  -9.661  11.157  0.00  0.00           C  
ATOM    188   N  TYR S 503      -8.611 -15.157  11.287  0.00  0.00           C  
ATOM    188  CA  TYR S 503      -8.954 -16.413  10.610  0.00  0.00           C  
ATOM    188   C  TYR S 503     -10.390 -16.429  10.072  0.00  0.00           C  
ATOM    188   O  TYR S 503     -10.617 -16.672   8.874  0.00  0.00           C  
ATOM    188  CB  TYR S 503      -8.723 -17.608  11.543  0.00  0.00           C  
ATOM    188  CG  TYR S 503      -7.263 -17.970  11.709  0.00  0.00           C  
ATOM    188 CD1  TYR S 503      -6.270 -17.281  11.017  0.00  0.00           C  
ATOM    188 CD2  TYR S 503      -6.871 -19.011  12.552  0.00  0.00           C  
ATOM    188 CE1  TYR S 503      -4.921 -17.618  11.158  0.00  0.00           C  
ATOM    188 CE2  TYR S 503      -5.527 -19.354  12.697  0.00  0.00           C  
ATOM    188  CZ  TYR S 503      -4.561 -18.654  11.996  0.00  0.00           C  
ATOM    188  OH  TYR S 503      -3.240 -19.003  12.111  0.00  0.00           C  
ATOM    189   N  THR S 504     -11.350 -16.167  10.954  0.00  0.00           C  
ATOM    189  CA  THR S 504     -12.743 -16.131  10.561  0.00  0.00           C  
ATOM    189   C  THR S 504     -12.952 -15.167   9.387  0.00  0.00           C  
ATOM    189   O  THR S 504     -13.576 -15.519   8.389  0.00  0.00           C  
ATOM    189  CB  THR S 504     -13.615 -15.704  11.724  0.00  0.00           C  
ATOM    189 OG1  THR S 504     -13.362 -16.559  12.848  0.00  0.00           C  
ATOM    189 CG2  THR S 504     -15.060 -15.802  11.335  0.00  0.00           C  
ATOM    190   N  LEU S 505     -12.419 -13.955   9.497  0.00  0.00           C  
ATOM    190  CA  LEU S 505     -12.556 -12.995   8.413  0.00  0.00           C  
ATOM    190   C  LEU S 505     -11.970 -13.579   7.133  0.00  0.00           C  
ATOM    190   O  LEU S 505     -12.569 -13.480   6.066  0.00  0.00           C  
ATOM    190  CB  LEU S 505     -11.859 -11.677   8.772  0.00  0.00           C  
ATOM    190  CG  LEU S 505     -11.540 -10.716   7.620  0.00  0.00           C  
ATOM    190 CD1  LEU S 505     -12.764 -10.480   6.738  0.00  0.00           C  
ATOM    190 CD2  LEU S 505     -11.044  -9.413   8.208  0.00  0.00           C  
ATOM    191   N  ILE S 506     -10.799 -14.200   7.246  0.00  0.00           C  
ATOM    191  CA  ILE S 506     -10.143 -14.802   6.087  0.00  0.00           C  
ATOM    191   C  ILE S 506     -11.003 -15.931   5.522  0.00  0.00           C  
ATOM    191   O  ILE S 506     -11.078 -16.118   4.308  0.00  0.00           C  
ATOM    191  CB  ILE S 506      -8.737 -15.360   6.461  0.00  0.00           C  
ATOM    191 CG1  ILE S 506      -7.786 -14.202   6.759  0.00  0.00           C  
ATOM    191 CG2  ILE S 506      -8.158 -16.188   5.316  0.00  0.00           C  
ATOM    191 CD1  ILE S 506      -6.454 -14.640   7.252  0.00  0.00           C  
ATOM    192   N  GLU S 507     -11.657 -16.677   6.405  0.00  0.00           C  
ATOM    192  CA  GLU S 507     -12.495 -17.793   5.976  0.00  0.00           C  
ATOM    192   C  GLU S 507     -13.689 -17.313   5.155  0.00  0.00           C  
ATOM    192   O  GLU S 507     -13.866 -17.711   3.993  0.00  0.00           C  
ATOM    192  CB  GLU S 507     -12.996 -18.562   7.189  0.00  0.00           C  
ATOM    192  CG  GLU S 507     -13.713 -19.833   6.847  0.00  0.00           C  
ATOM    192  CD  GLU S 507     -13.853 -20.718   8.052  0.00  0.00           C  
ATOM    192 OE1  GLU S 507     -14.551 -20.313   9.005  0.00  0.00           C  
ATOM    192 OE2  GLU S 507     -13.253 -21.811   8.058  0.00  0.00           C  
ATOM    193   N  LYS S 508     -14.505 -16.463   5.776  0.00  0.00           C  
ATOM    193  CA  LYS S 508     -15.674 -15.910   5.119  0.00  0.00           C  
ATOM    193   C  LYS S 508     -15.263 -15.357   3.769  0.00  0.00           C  
ATOM    193   O  LYS S 508     -15.943 -15.560   2.775  0.00  0.00           C  
ATOM    193  CB  LYS S 508     -16.283 -14.795   5.962  0.00  0.00           C  
ATOM    193  CG  LYS S 508     -16.810 -15.255   7.313  0.00  0.00           C  
ATOM    193  CD  LYS S 508     -17.477 -14.113   8.047  0.00  0.00           C  
ATOM    193  CE  LYS S 508     -17.878 -14.534   9.445  0.00  0.00           C  
ATOM    193  NZ  LYS S 508     -18.623 -15.827   9.430  0.00  0.00           C  
ATOM    194   N  THR S 509     -14.131 -14.677   3.727  0.00  0.00           C  
ATOM    194  CA  THR S 509     -13.657 -14.106   2.478  0.00  0.00           C  
ATOM    194   C  THR S 509     -13.346 -15.179   1.447  0.00  0.00           C  
ATOM    194   O  THR S 509     -13.573 -14.986   0.258  0.00  0.00           C  
ATOM    194  CB  THR S 509     -12.405 -13.240   2.705  0.00  0.00           C  
ATOM    194 OG1  THR S 509     -12.746 -12.142   3.553  0.00  0.00           C  
ATOM    194 CG2  THR S 509     -11.879 -12.693   1.394  0.00  0.00           C  
ATOM    195   N  MET S 510     -12.838 -16.317   1.893  0.00  0.00           C  
ATOM    195  CA  MET S 510     -12.501 -17.373   0.956  0.00  0.00           C  
ATOM    195   C  MET S 510     -13.740 -18.063   0.449  0.00  0.00           C  
ATOM    195   O  MET S 510     -13.731 -18.661  -0.624  0.00  0.00           C  
ATOM    195  CB  MET S 510     -11.596 -18.407   1.607  0.00  0.00           C  
ATOM    195  CG  MET S 510     -10.179 -17.935   1.876  0.00  0.00           C  
ATOM    195  SD  MET S 510      -9.193 -19.363   2.332  0.00  0.00           C  
ATOM    195  CE  MET S 510      -9.923 -19.737   3.989  0.00  0.00           C  
ATOM    196   N  GLN S 511     -14.806 -17.973   1.232  0.00  0.00           C  
ATOM    196  CA  GLN S 511     -16.062 -18.603   0.873  0.00  0.00           C  
ATOM    196   C  GLN S 511     -16.841 -17.809  -0.169  0.00  0.00           C  
ATOM    196   O  GLN S 511     -17.680 -18.369  -0.882  0.00  0.00           C  
ATOM    196  CB  GLN S 511     -16.903 -18.820   2.129  0.00  0.00           C  
ATOM    196  CG  GLN S 511     -16.167 -19.665   3.149  0.00  0.00           C  
ATOM    196  CD  GLN S 511     -16.950 -19.913   4.419  0.00  0.00           C  
ATOM    196 OE1  GLN S 511     -17.599 -19.009   4.955  0.00  0.00           C  
ATOM    196 NE2  GLN S 511     -16.870 -21.144   4.926  0.00  0.00           C  
ATOM    197   N  ASN S 512     -16.548 -16.519  -0.290  0.00  0.00           C  
ATOM    197  CA  ASN S 512     -17.265 -15.707  -1.260  0.00  0.00           C  
ATOM    197   C  ASN S 512     -16.400 -15.099  -2.374  0.00  0.00           C  
ATOM    197   O  ASN S 512     -16.899 -14.351  -3.215  0.00  0.00           C  
ATOM    197  CB  ASN S 512     -18.047 -14.618  -0.525  0.00  0.00           C  
ATOM    197  CG  ASN S 512     -17.272 -13.346  -0.386  0.00  0.00           C  
ATOM    197 OD1  ASN S 512     -17.062 -12.625  -1.358  0.00  0.00           C  
ATOM    197 ND2  ASN S 512     -16.835 -13.054   0.827  0.00  0.00           C  
ATOM    198   N  VAL S 513     -15.110 -15.415  -2.381  0.00  0.00           C  
ATOM    198  CA  VAL S 513     -14.227 -14.908  -3.426  0.00  0.00           C  
ATOM    198   C  VAL S 513     -13.861 -16.084  -4.310  0.00  0.00           C  
ATOM    198   O  VAL S 513     -13.614 -17.180  -3.810  0.00  0.00           C  
ATOM    198  CB  VAL S 513     -12.945 -14.294  -2.844  0.00  0.00           C  
ATOM    198 CG1  VAL S 513     -12.012 -13.868  -3.971  0.00  0.00           C  
ATOM    198 CG2  VAL S 513     -13.299 -13.093  -1.990  0.00  0.00           C  
ATOM    199   N  LYS S 514     -13.818 -15.865  -5.620  0.00  0.00           C  
ATOM    199  CA  LYS S 514     -13.524 -16.962  -6.532  0.00  0.00           C  
ATOM    199   C  LYS S 514     -12.137 -16.976  -7.161  0.00  0.00           C  
ATOM    199   O  LYS S 514     -11.614 -15.943  -7.581  0.00  0.00           C  
ATOM    199  CB  LYS S 514     -14.590 -17.015  -7.641  0.00  0.00           C  
ATOM    199  CG  LYS S 514     -16.031 -17.089  -7.117  0.00  0.00           C  
ATOM    199  CD  LYS S 514     -16.910 -18.041  -7.938  0.00  0.00           C  
ATOM    199  CE  LYS S 514     -17.214 -17.525  -9.345  0.00  0.00           C  
ATOM    199  NZ  LYS S 514     -18.197 -16.400  -9.351  0.00  0.00           C  
ATOM    200   N  HIS S 515     -11.559 -18.171  -7.224  0.00  0.00           C  
ATOM    200  CA  HIS S 515     -10.242 -18.377  -7.815  0.00  0.00           C  
ATOM    200   C  HIS S 515     -10.236 -17.846  -9.249  0.00  0.00           C  
ATOM    200   O  HIS S 515     -11.066 -18.226 -10.066  0.00  0.00           C  
ATOM    200  CB  HIS S 515      -9.914 -19.873  -7.799  0.00  0.00           C  
ATOM    200  CG  HIS S 515      -8.546 -20.207  -8.313  0.00  0.00           C  
ATOM    200 ND1  HIS S 515      -7.714 -21.099  -7.672  0.00  0.00           C  
ATOM    200 CD2  HIS S 515      -7.887 -19.815  -9.430  0.00  0.00           C  
ATOM    200 CE1  HIS S 515      -6.604 -21.245  -8.374  0.00  0.00           C  
ATOM    200 NE2  HIS S 515      -6.684 -20.477  -9.445  0.00  0.00           C  
ATOM    201   N  PRO S 516      -9.275 -16.978  -9.580  0.00  0.00           C  
ATOM    201  CA  PRO S 516      -9.166 -16.391 -10.919  0.00  0.00           C  
ATOM    201   C  PRO S 516      -9.107 -17.364 -12.097  0.00  0.00           C  
ATOM    201   O  PRO S 516      -9.318 -16.966 -13.242  0.00  0.00           C  
ATOM    201  CB  PRO S 516      -7.907 -15.534 -10.811  0.00  0.00           C  
ATOM    201  CG  PRO S 516      -7.073 -16.313  -9.854  0.00  0.00           C  
ATOM    201  CD  PRO S 516      -8.081 -16.663  -8.782  0.00  0.00           C  
ATOM    202   N  VAL S 517      -8.818 -18.629 -11.834  0.00  0.00           C  
ATOM    202  CA  VAL S 517      -8.754 -19.602 -12.916  0.00  0.00           C  
ATOM    202   C  VAL S 517      -9.756 -20.734 -12.724  0.00  0.00           C  
ATOM    202   O  VAL S 517     -10.525 -21.057 -13.624  0.00  0.00           C  
ATOM    202  CB  VAL S 517      -7.348 -20.197 -13.037  0.00  0.00           C  
ATOM    202 CG1  VAL S 517      -7.364 -21.381 -13.979  0.00  0.00           C  
ATOM    202 CG2  VAL S 517      -6.397 -19.141 -13.552  0.00  0.00           C  
ATOM    203   N  THR S 518      -9.743 -21.329 -11.541  0.00  0.00           C  
ATOM    203  CA  THR S 518     -10.647 -22.421 -11.213  0.00  0.00           C  
ATOM    203   C  THR S 518     -12.100 -21.977 -11.217  0.00  0.00           C  
ATOM    203   O  THR S 518     -13.003 -22.796 -11.356  0.00  0.00           C  
ATOM    203  CB  THR S 518     -10.326 -22.996  -9.820  0.00  0.00           C  
ATOM    203 OG1  THR S 518      -9.013 -23.566  -9.832  0.00  0.00           C  
ATOM    203 CG2  THR S 518     -11.325 -24.066  -9.433  0.00  0.00           C  
ATOM    204   N  GLY S 519     -12.330 -20.680 -11.060  0.00  0.00           C  
ATOM    204  CA  GLY S 519     -13.691 -20.185 -11.036  0.00  0.00           C  
ATOM    204   C  GLY S 519     -14.387 -20.606  -9.753  0.00  0.00           C  
ATOM    204   O  GLY S 519     -15.400 -20.028  -9.378  0.00  0.00           C  
ATOM    205   N  GLN S 520     -13.843 -21.614  -9.077  0.00  0.00           C  
ATOM    205  CA  GLN S 520     -14.412 -22.107  -7.824  0.00  0.00           C  
ATOM    205   C  GLN S 520     -14.107 -21.164  -6.663  0.00  0.00           C  
ATOM    205   O  GLN S 520     -13.289 -20.247  -6.784  0.00  0.00           C  
ATOM    205  CB  GLN S 520     -13.844 -23.494  -7.497  0.00  0.00           C  
ATOM    205  CG  GLN S 520     -14.313 -24.599  -8.416  0.00  0.00           C  
ATOM    205  CD  GLN S 520     -15.780 -24.914  -8.224  0.00  0.00           C  
ATOM    205 OE1  GLN S 520     -16.181 -25.439  -7.183  0.00  0.00           C  
ATOM    205 NE2  GLN S 520     -16.594 -24.586  -9.224  0.00  0.00           C  
ATOM    206   N  PHE S 521     -14.771 -21.397  -5.535  0.00  0.00           C  
ATOM    206  CA  PHE S 521     -14.552 -20.592  -4.335  0.00  0.00           C  
ATOM    206   C  PHE S 521     -13.190 -20.935  -3.732  0.00  0.00           C  
ATOM    206   O  PHE S 521     -12.709 -22.065  -3.863  0.00  0.00           C  
ATOM    206  CB  PHE S 521     -15.646 -20.871  -3.304  0.00  0.00           C  
ATOM    206  CG  PHE S 521     -16.947 -20.185  -3.597  0.00  0.00           C  
ATOM    206 CD1  PHE S 521     -18.146 -20.726  -3.142  0.00  0.00           C  
ATOM    206 CD2  PHE S 521     -16.975 -18.980  -4.295  0.00  0.00           C  
ATOM    206 CE1  PHE S 521     -19.352 -20.081  -3.376  0.00  0.00           C  
ATOM    206 CE2  PHE S 521     -18.178 -18.325  -4.534  0.00  0.00           C  
ATOM    206  CZ  PHE S 521     -19.369 -18.877  -4.073  0.00  0.00           C  
ATOM    207   N  LEU S 522     -12.563 -19.963  -3.076  0.00  0.00           C  
ATOM    207  CA  LEU S 522     -11.266 -20.200  -2.458  0.00  0.00           C  
ATOM    207   C  LEU S 522     -11.400 -21.218  -1.328  0.00  0.00           C  
ATOM    207   O  LEU S 522     -10.547 -22.091  -1.169  0.00  0.00           C  
ATOM    207  CB  LEU S 522     -10.674 -18.888  -1.938  0.00  0.00           C  
ATOM    207  CG  LEU S 522     -10.235 -17.934  -3.057  0.00  0.00           C  
ATOM    207 CD1  LEU S 522      -9.628 -16.664  -2.471  0.00  0.00           C  
ATOM    207 CD2  LEU S 522      -9.229 -18.638  -3.953  0.00  0.00           C  
ATOM    208   N  TYR S 523     -12.477 -21.121  -0.556  0.00  0.00           C  
ATOM    208  CA  TYR S 523     -12.698 -22.057   0.539  0.00  0.00           C  
ATOM    208   C  TYR S 523     -12.912 -23.458  -0.010  0.00  0.00           C  
ATOM    208   O  TYR S 523     -14.011 -23.803  -0.437  0.00  0.00           C  
ATOM    208  CB  TYR S 523     -13.924 -21.660   1.338  0.00  0.00           C  
ATOM    208  CG  TYR S 523     -14.109 -22.475   2.590  0.00  0.00           C  
ATOM    208 CD1  TYR S 523     -13.387 -22.186   3.738  0.00  0.00           C  
ATOM    208 CD2  TYR S 523     -15.043 -23.497   2.648  0.00  0.00           C  
ATOM    208 CE1  TYR S 523     -13.599 -22.882   4.919  0.00  0.00           C  
ATOM    208 CE2  TYR S 523     -15.263 -24.205   3.828  0.00  0.00           C  
ATOM    208  CZ  TYR S 523     -14.540 -23.888   4.960  0.00  0.00           C  
ATOM    208  OH  TYR S 523     -14.756 -24.558   6.141  0.00  0.00           C  
ATOM    209   N  GLN S 524     -11.866 -24.271   0.007  0.00  0.00           C  
ATOM    209  CA  GLN S 524     -11.975 -25.623  -0.510  0.00  0.00           C  
ATOM    209   C  GLN S 524     -11.603 -26.660   0.538  0.00  0.00           C  
ATOM    209   O  GLN S 524     -11.986 -27.824   0.444  0.00  0.00           C  
ATOM    209  CB  GLN S 524     -11.085 -25.771  -1.739  0.00  0.00           C  
ATOM    209  CG  GLN S 524     -11.795 -26.414  -2.909  0.00  0.00           C  
ATOM    209  CD  GLN S 524     -13.155 -25.793  -3.159  0.00  0.00           C  
ATOM    209 OE1  GLN S 524     -13.265 -24.602  -3.451  0.00  0.00           C  
ATOM    209 NE2  GLN S 524     -14.202 -26.598  -3.035  0.00  0.00           C  
ATOM    210   N  ASP S 525     -10.851 -26.227   1.540  0.00  0.00           C  
ATOM    210  CA  ASP S 525     -10.424 -27.100   2.623  0.00  0.00           C  
ATOM    210   C  ASP S 525     -10.954 -26.507   3.928  0.00  0.00           C  
ATOM    210   O  ASP S 525     -10.660 -25.368   4.265  0.00  0.00           C  
ATOM    210  CB  ASP S 525      -8.895 -27.184   2.626  0.00  0.00           C  
ATOM    210  CG  ASP S 525      -8.343 -27.862   3.862  0.00  0.00           C  
ATOM    210 OD1  ASP S 525      -9.128 -28.447   4.640  0.00  0.00           C  
ATOM    210 OD2  ASP S 525      -7.110 -27.813   4.051  0.00  0.00           C  
ATOM    211   N  SER S 526     -11.751 -27.277   4.652  0.00  0.00           C  
ATOM    211  CA  SER S 526     -12.329 -26.798   5.895  0.00  0.00           C  
ATOM    211   C  SER S 526     -11.367 -26.915   7.068  0.00  0.00           C  
ATOM    211   O  SER S 526     -11.717 -26.581   8.199  0.00  0.00           C  
ATOM    211  CB  SER S 526     -13.610 -27.571   6.214  0.00  0.00           C  
ATOM    211  OG  SER S 526     -13.308 -28.887   6.650  0.00  0.00           C  
ATOM    212   N  ASN S 527     -10.161 -27.406   6.808  0.00  0.00           C  
ATOM    212  CA  ASN S 527      -9.165 -27.531   7.863  0.00  0.00           C  
ATOM    212   C  ASN S 527      -8.000 -26.600   7.597  0.00  0.00           C  
ATOM    212   O  ASN S 527      -6.973 -26.676   8.269  0.00  0.00           C  
ATOM    212  CB  ASN S 527      -8.655 -28.964   7.959  0.00  0.00           C  
ATOM    212  CG  ASN S 527      -9.675 -29.893   8.556  0.00  0.00           C  
ATOM    212 OD1  ASN S 527     -10.194 -29.637   9.641  0.00  0.00           C  
ATOM    212 ND2  ASN S 527      -9.972 -30.980   7.854  0.00  0.00           C  
ATOM    213   N  TRP S 528      -8.175 -25.719   6.618  0.00  0.00           C  
ATOM    213  CA  TRP S 528      -7.142 -24.769   6.231  0.00  0.00           C  
ATOM    213   C  TRP S 528      -6.512 -24.070   7.439  0.00  0.00           C  
ATOM    213   O  TRP S 528      -5.294 -23.922   7.508  0.00  0.00           C  
ATOM    213  CB  TRP S 528      -7.729 -23.717   5.287  0.00  0.00           C  
ATOM    213  CG  TRP S 528      -8.628 -22.765   5.989  0.00  0.00           C  
ATOM    213 CD1  TRP S 528      -9.924 -22.974   6.356  0.00  0.00           C  
ATOM    213 CD2  TRP S 528      -8.260 -21.492   6.529  0.00  0.00           C  
ATOM    213 NE1  TRP S 528     -10.386 -21.912   7.101  0.00  0.00           C  
ATOM    213 CE2  TRP S 528      -9.381 -20.989   7.223  0.00  0.00           C  
ATOM    213 CE3  TRP S 528      -7.086 -20.730   6.498  0.00  0.00           C  
ATOM    213 CZ2  TRP S 528      -9.362 -19.767   7.879  0.00  0.00           C  
ATOM    213 CZ3  TRP S 528      -7.069 -19.521   7.147  0.00  0.00           C  
ATOM    213 CH2  TRP S 528      -8.200 -19.047   7.830  0.00  0.00           C  
ATOM    214   N  ALA S 529      -7.342 -23.655   8.393  0.00  0.00           C  
ATOM    214  CA  ALA S 529      -6.856 -22.947   9.574  0.00  0.00           C  
ATOM    214   C  ALA S 529      -5.797 -23.691  10.388  0.00  0.00           C  
ATOM    214   O  ALA S 529      -4.895 -23.074  10.952  0.00  0.00           C  
ATOM    214  CB  ALA S 529      -8.031 -22.570  10.476  0.00  0.00           C  
ATOM    215   N  SER S 530      -5.901 -25.009  10.457  0.00  0.00           C  
ATOM    215  CA  SER S 530      -4.941 -25.795  11.227  0.00  0.00           C  
ATOM    215   C  SER S 530      -3.671 -26.089  10.438  0.00  0.00           C  
ATOM    215   O  SER S 530      -2.814 -26.844  10.899  0.00  0.00           C  
ATOM    215  CB  SER S 530      -5.571 -27.121  11.647  0.00  0.00           C  
ATOM    215  OG  SER S 530      -5.782 -27.954  10.513  0.00  0.00           C  
ATOM    216   N  LYS S 531      -3.559 -25.500   9.251  0.00  0.00           C  
ATOM    216  CA  LYS S 531      -2.407 -25.704   8.382  0.00  0.00           C  
ATOM    216   C  LYS S 531      -1.731 -24.352   8.105  0.00  0.00           C  
ATOM    216   O  LYS S 531      -0.762 -24.250   7.338  0.00  0.00           C  
ATOM    216  CB  LYS S 531      -2.872 -26.414   7.086  0.00  0.00           C  
ATOM    216  CG  LYS S 531      -2.125 -26.064   5.785  0.00  0.00           C  
ATOM    216  CD  LYS S 531      -2.602 -24.721   5.180  0.00  0.00           C  
ATOM    216  CE  LYS S 531      -1.768 -24.301   3.958  0.00  0.00           C  
ATOM    216  NZ  LYS S 531      -2.193 -22.989   3.371  0.00  0.00           C  
ATOM    217   N  VAL S 532      -2.232 -23.310   8.757  0.00  0.00           C  
ATOM    217  CA  VAL S 532      -1.666 -21.980   8.575  0.00  0.00           C  
ATOM    217   C  VAL S 532      -0.249 -21.889   9.135  0.00  0.00           C  
ATOM    217   O  VAL S 532      -0.001 -22.180  10.307  0.00  0.00           C  
ATOM    217  CB  VAL S 532      -2.523 -20.891   9.256  0.00  0.00           C  
ATOM    217 CG1  VAL S 532      -1.882 -19.527   9.039  0.00  0.00           C  
ATOM    217 CG2  VAL S 532      -3.934 -20.913   8.690  0.00  0.00           C  
ATOM    218   N  GLU S 533       0.675 -21.474   8.281  0.00  0.00           C  
ATOM    218  CA  GLU S 533       2.073 -21.321   8.660  0.00  0.00           C  
ATOM    218   C  GLU S 533       2.270 -19.903   9.204  0.00  0.00           C  
ATOM    218   O  GLU S 533       1.803 -18.930   8.603  0.00  0.00           C  
ATOM    218  CB  GLU S 533       2.928 -21.522   7.430  0.00  0.00           C  
ATOM    218  CG  GLU S 533       4.135 -22.366   7.652  0.00  0.00           C  
ATOM    218  CD  GLU S 533       4.198 -23.504   6.670  0.00  0.00           C  
ATOM    218 OE1  GLU S 533       3.598 -24.560   6.974  0.00  0.00           C  
ATOM    218 OE2  GLU S 533       4.826 -23.336   5.595  0.00  0.00           C  
ATOM    219   N  LYS S 534       2.963 -19.763  10.326  0.00  0.00           C  
ATOM    219  CA  LYS S 534       3.142 -18.434  10.890  0.00  0.00           C  
ATOM    219   C  LYS S 534       4.031 -17.466  10.107  0.00  0.00           C  
ATOM    219   O  LYS S 534       4.861 -17.863   9.277  0.00  0.00           C  
ATOM    219  CB  LYS S 534       3.643 -18.523  12.321  0.00  0.00           C  
ATOM    219  CG  LYS S 534       5.070 -19.009  12.490  0.00  0.00           C  
ATOM    219  CD  LYS S 534       5.403 -18.907  13.968  0.00  0.00           C  
ATOM    219  CE  LYS S 534       6.696 -19.568  14.339  0.00  0.00           C  
ATOM    219  NZ  LYS S 534       6.998 -19.281  15.766  0.00  0.00           C  
ATOM    220   N  LEU S 535       3.822 -16.180  10.384  0.00  0.00           C  
ATOM    220  CA  LEU S 535       4.559 -15.098   9.755  0.00  0.00           C  
ATOM    220   C  LEU S 535       6.055 -15.220  10.036  0.00  0.00           C  
ATOM    220   O  LEU S 535       6.454 -15.526  11.157  0.00  0.00           C  
ATOM    220  CB  LEU S 535       4.039 -13.762  10.294  0.00  0.00           C  
ATOM    220  CG  LEU S 535       3.068 -12.922   9.462  0.00  0.00           C  
ATOM    220 CD1  LEU S 535       2.446 -13.761   8.392  0.00  0.00           C  
ATOM    220 CD2  LEU S 535       2.012 -12.307  10.381  0.00  0.00           C  
ATOM    221   N  THR S 536       6.871 -14.962   9.018  0.00  0.00           C  
ATOM    221  CA  THR S 536       8.328 -15.039   9.149  0.00  0.00           C  
ATOM    221   C  THR S 536       9.030 -13.678   8.995  0.00  0.00           C  
ATOM    221   O  THR S 536       8.458 -12.725   8.450  0.00  0.00           C  
ATOM    221  CB  THR S 536       8.912 -16.000   8.112  0.00  0.00           C  
ATOM    221 OG1  THR S 536       8.723 -15.459   6.799  0.00  0.00           C  
ATOM    221 CG2  THR S 536       8.215 -17.347   8.196  0.00  0.00           C  
ATOM    222   N  LEU S 537      10.271 -13.604   9.478  0.00  0.00           C  
ATOM    222  CA  LEU S 537      11.071 -12.380   9.424  0.00  0.00           C  
ATOM    222   C  LEU S 537      11.101 -11.640   8.098  0.00  0.00           C  
ATOM    222   O  LEU S 537      11.203 -10.412   8.077  0.00  0.00           C  
ATOM    222  CB  LEU S 537      12.514 -12.664   9.793  0.00  0.00           C  
ATOM    222  CG  LEU S 537      12.947 -12.800  11.238  0.00  0.00           C  
ATOM    222 CD1  LEU S 537      14.455 -12.941  11.211  0.00  0.00           C  
ATOM    222 CD2  LEU S 537      12.535 -11.595  12.057  0.00  0.00           C  
ATOM    223   N  ASP S 538      11.035 -12.365   6.987  0.00  0.00           C  
ATOM    223  CA  ASP S 538      11.084 -11.688   5.702  0.00  0.00           C  
ATOM    223   C  ASP S 538       9.751 -11.056   5.297  0.00  0.00           C  
ATOM    223   O  ASP S 538       9.663 -10.377   4.265  0.00  0.00           C  
ATOM    223  CB  ASP S 538      11.567 -12.654   4.626  0.00  0.00           C  
ATOM    223  CG  ASP S 538      10.710 -13.889   4.538  0.00  0.00           C  
ATOM    223 OD1  ASP S 538      10.510 -14.535   5.588  0.00  0.00           C  
ATOM    223 OD2  ASP S 538      10.243 -14.209   3.421  0.00  0.00           C  
ATOM    224   N  ASN S 539       8.720 -11.263   6.112  0.00  0.00           C  
ATOM    224  CA  ASN S 539       7.426 -10.696   5.807  0.00  0.00           C  
ATOM    224   C  ASN S 539       7.184  -9.390   6.550  0.00  0.00           C  
ATOM    224   O  ASN S 539       7.289  -9.338   7.769  0.00  0.00           C  
ATOM    224  CB  ASN S 539       6.310 -11.675   6.149  0.00  0.00           C  
ATOM    224  CG  ASN S 539       5.028 -11.333   5.439  0.00  0.00           C  
ATOM    224 OD1  ASN S 539       4.662 -11.994   4.473  0.00  0.00           C  
ATOM    224 ND2  ASN S 539       4.354 -10.268   5.888  0.00  0.00           C  
ATOM    225   N  ALA S 540       6.842  -8.344   5.802  0.00  0.00           C  
ATOM    225  CA  ALA S 540       6.582  -7.030   6.375  0.00  0.00           C  
ATOM    225   C  ALA S 540       5.482  -7.072   7.433  0.00  0.00           C  
ATOM    225   O  ALA S 540       5.377  -6.164   8.258  0.00  0.00           C  
ATOM    225  CB  ALA S 540       6.206  -6.069   5.276  0.00  0.00           C  
ATOM    226   N  ALA S 541       4.663  -8.121   7.411  0.00  0.00           C  
ATOM    226  CA  ALA S 541       3.580  -8.246   8.387  0.00  0.00           C  
ATOM    226   C  ALA S 541       4.121  -8.723   9.726  0.00  0.00           C  
ATOM    226   O  ALA S 541       3.517  -8.496  10.778  0.00  0.00           C  
ATOM    226  CB  ALA S 541       2.517  -9.223   7.884  0.00  0.00           C  
ATOM    227   N  PHE S 542       5.267  -9.391   9.682  0.00  0.00           C  
ATOM    227  CA  PHE S 542       5.864  -9.904  10.900  0.00  0.00           C  
ATOM    227   C  PHE S 542       6.078  -8.847  11.979  0.00  0.00           C  
ATOM    227   O  PHE S 542       5.664  -9.031  13.121  0.00  0.00           C  
ATOM    227  CB  PHE S 542       7.193 -10.598  10.604  0.00  0.00           C  
ATOM    227  CG  PHE S 542       7.840 -11.165  11.825  0.00  0.00           C  
ATOM    227 CD1  PHE S 542       7.321 -12.305  12.429  0.00  0.00           C  
ATOM    227 CD2  PHE S 542       8.892 -10.496  12.447  0.00  0.00           C  
ATOM    227 CE1  PHE S 542       7.829 -12.769  13.639  0.00  0.00           C  
ATOM    227 CE2  PHE S 542       9.413 -10.952  13.661  0.00  0.00           C  
ATOM    227  CZ  PHE S 542       8.877 -12.088  14.259  0.00  0.00           C  
ATOM    228   N  PRO S 543       6.711  -7.716  11.638  0.00  0.00           C  
ATOM    228  CA  PRO S 543       6.925  -6.695  12.669  0.00  0.00           C  
ATOM    228   C  PRO S 543       5.615  -6.198  13.290  0.00  0.00           C  
ATOM    228   O  PRO S 543       5.518  -6.055  14.517  0.00  0.00           C  
ATOM    228  CB  PRO S 543       7.666  -5.579  11.922  0.00  0.00           C  
ATOM    228  CG  PRO S 543       8.263  -6.274  10.725  0.00  0.00           C  
ATOM    228  CD  PRO S 543       7.187  -7.245  10.327  0.00  0.00           C  
ATOM    229   N  PHE S 544       4.610  -5.941  12.449  0.00  0.00           C  
ATOM    229  CA  PHE S 544       3.328  -5.449  12.945  0.00  0.00           C  
ATOM    229   C  PHE S 544       2.722  -6.332  14.040  0.00  0.00           C  
ATOM    229   O  PHE S 544       2.245  -5.844  15.077  0.00  0.00           C  
ATOM    229  CB  PHE S 544       2.332  -5.323  11.805  0.00  0.00           C  
ATOM    229  CG  PHE S 544       2.509  -4.092  10.979  0.00  0.00           C  
ATOM    229 CD1  PHE S 544       3.360  -4.095   9.875  0.00  0.00           C  
ATOM    229 CD2  PHE S 544       1.841  -2.920  11.317  0.00  0.00           C  
ATOM    229 CE1  PHE S 544       3.547  -2.950   9.120  0.00  0.00           C  
ATOM    229 CE2  PHE S 544       2.020  -1.764  10.573  0.00  0.00           C  
ATOM    229  CZ  PHE S 544       2.875  -1.773   9.473  0.00  0.00           C  
ATOM    230   N  LEU S 545       2.751  -7.637  13.815  0.00  0.00           C  
ATOM    230  CA  LEU S 545       2.183  -8.563  14.781  0.00  0.00           C  
ATOM    230   C  LEU S 545       3.093  -8.859  15.973  0.00  0.00           C  
ATOM    230   O  LEU S 545       2.677  -8.728  17.126  0.00  0.00           C  
ATOM    230  CB  LEU S 545       1.807  -9.866  14.064  0.00  0.00           C  
ATOM    230  CG  LEU S 545       1.227 -11.023  14.876  0.00  0.00           C  
ATOM    230 CD1  LEU S 545       0.006 -10.568  15.645  0.00  0.00           C  
ATOM    230 CD2  LEU S 545       0.894 -12.161  13.928  0.00  0.00           C  
ATOM    231   N  ALA S 546       4.337  -9.239  15.687  0.00  0.00           C  
ATOM    231  CA  ALA S 546       5.301  -9.611  16.724  0.00  0.00           C  
ATOM    231   C  ALA S 546       5.819  -8.485  17.614  0.00  0.00           C  
ATOM    231   O  ALA S 546       6.065  -8.702  18.801  0.00  0.00           C  
ATOM    231  CB  ALA S 546       6.478 -10.336  16.087  0.00  0.00           C  
ATOM    232   N  TYR S 547       5.992  -7.300  17.036  0.00  0.00           C  
ATOM    232  CA  TYR S 547       6.485  -6.142  17.775  0.00  0.00           C  
ATOM    232   C  TYR S 547       5.363  -5.188  18.198  0.00  0.00           C  
ATOM    232   O  TYR S 547       5.223  -4.871  19.373  0.00  0.00           C  
ATOM    232  CB  TYR S 547       7.518  -5.393  16.909  0.00  0.00           C  
ATOM    232  CG  TYR S 547       7.834  -3.989  17.372  0.00  0.00           C  
ATOM    232 CD1  TYR S 547       8.486  -3.769  18.570  0.00  0.00           C  
ATOM    232 CD2  TYR S 547       7.469  -2.880  16.608  0.00  0.00           C  
ATOM    232 CE1  TYR S 547       8.774  -2.493  19.009  0.00  0.00           C  
ATOM    232 CE2  TYR S 547       7.753  -1.588  17.040  0.00  0.00           C  
ATOM    232  CZ  TYR S 547       8.409  -1.410  18.248  0.00  0.00           C  
ATOM    232  OH  TYR S 547       8.707  -0.158  18.713  0.00  0.00           C  
ATOM    233   N  SER S 548       4.557  -4.744  17.233  0.00  0.00           C  
ATOM    233  CA  SER S 548       3.478  -3.803  17.510  0.00  0.00           C  
ATOM    233   C  SER S 548       2.245  -4.335  18.214  0.00  0.00           C  
ATOM    233   O  SER S 548       1.584  -3.579  18.920  0.00  0.00           C  
ATOM    233  CB  SER S 548       3.050  -3.114  16.222  0.00  0.00           C  
ATOM    233  OG  SER S 548       4.094  -2.304  15.718  0.00  0.00           C  
ATOM    234   N  GLY S 549       1.925  -5.614  18.023  0.00  0.00           C  
ATOM    234  CA  GLY S 549       0.742  -6.168  18.656  0.00  0.00           C  
ATOM    234   C  GLY S 549      -0.485  -5.847  17.821  0.00  0.00           C  
ATOM    234   O  GLY S 549      -1.604  -5.761  18.330  0.00  0.00           C  
ATOM    235   N  ILE S 550      -0.263  -5.661  16.526  0.00  0.00           C  
ATOM    235  CA  ILE S 550      -1.332  -5.334  15.588  0.00  0.00           C  
ATOM    235   C  ILE S 550      -1.653  -6.568  14.758  0.00  0.00           C  
ATOM    235   O  ILE S 550      -0.821  -7.023  13.970  0.00  0.00           C  
ATOM    235  CB  ILE S 550      -0.894  -4.219  14.606  0.00  0.00           C  
ATOM    235 CG1  ILE S 550      -0.521  -2.949  15.367  0.00  0.00           C  
ATOM    235 CG2  ILE S 550      -1.996  -3.947  13.595  0.00  0.00           C  
ATOM    235 CD1  ILE S 550      -0.041  -1.833  14.452  0.00  0.00           C  
ATOM    236   N  PRO S 551      -2.858  -7.136  14.913  0.00  0.00           C  
ATOM    236  CA  PRO S 551      -3.127  -8.318  14.096  0.00  0.00           C  
ATOM    236   C  PRO S 551      -2.837  -8.041  12.627  0.00  0.00           C  
ATOM    236   O  PRO S 551      -3.303  -7.059  12.068  0.00  0.00           C  
ATOM    236  CB  PRO S 551      -4.594  -8.630  14.394  0.00  0.00           C  
ATOM    236  CG  PRO S 551      -5.103  -7.468  15.212  0.00  0.00           C  
ATOM    236  CD  PRO S 551      -3.913  -6.934  15.915  0.00  0.00           C  
ATOM    237   N  ALA S 552      -2.037  -8.895  12.010  0.00  0.00           C  
ATOM    237  CA  ALA S 552      -1.664  -8.696  10.619  0.00  0.00           C  
ATOM    237   C  ALA S 552      -1.917  -9.923   9.765  0.00  0.00           C  
ATOM    237   O  ALA S 552      -2.122 -11.020  10.284  0.00  0.00           C  
ATOM    237  CB  ALA S 552      -0.194  -8.301  10.525  0.00  0.00           C  
ATOM    238   N  VAL S 553      -1.865  -9.734   8.449  0.00  0.00           C  
ATOM    238  CA  VAL S 553      -2.128 -10.814   7.512  0.00  0.00           C  
ATOM    238   C  VAL S 553      -1.375 -10.625   6.214  0.00  0.00           C  
ATOM    238   O  VAL S 553      -1.128  -9.498   5.785  0.00  0.00           C  
ATOM    238  CB  VAL S 553      -3.649 -10.896   7.179  0.00  0.00           C  
ATOM    238 CG1  VAL S 553      -4.098  -9.604   6.523  0.00  0.00           C  
ATOM    238 CG2  VAL S 553      -3.940 -12.072   6.259  0.00  0.00           C  
ATOM    239   N  SER S 554      -1.012 -11.747   5.600  0.00  0.00           C  
ATOM    239  CA  SER S 554      -0.307 -11.776   4.323  0.00  0.00           C  
ATOM    239   C  SER S 554      -0.903 -12.943   3.561  0.00  0.00           C  
ATOM    239   O  SER S 554      -1.243 -13.957   4.169  0.00  0.00           C  
ATOM    239  CB  SER S 554       1.177 -12.022   4.529  0.00  0.00           C  
ATOM    239  OG  SER S 554       1.793 -12.323   3.290  0.00  0.00           C  
ATOM    240   N  PHE S 555      -1.031 -12.811   2.240  0.00  0.00           C  
ATOM    240  CA  PHE S 555      -1.616 -13.880   1.429  0.00  0.00           C  
ATOM    240   C  PHE S 555      -1.102 -13.848   0.007  0.00  0.00           C  
ATOM    240   O  PHE S 555      -0.595 -12.825  -0.443  0.00  0.00           C  
ATOM    240  CB  PHE S 555      -3.127 -13.712   1.389  0.00  0.00           C  
ATOM    240  CG  PHE S 555      -3.561 -12.459   0.701  0.00  0.00           C  
ATOM    240 CD1  PHE S 555      -3.600 -12.387  -0.688  0.00  0.00           C  
ATOM    240 CD2  PHE S 555      -3.836 -11.315   1.434  0.00  0.00           C  
ATOM    240 CE1  PHE S 555      -3.898 -11.191  -1.331  0.00  0.00           C  
ATOM    240 CE2  PHE S 555      -4.136 -10.116   0.800  0.00  0.00           C  
ATOM    240  CZ  PHE S 555      -4.163 -10.053  -0.581  0.00  0.00           C  
ATOM    241   N  CYS S 556      -1.232 -14.967  -0.700  0.00  0.00           C  
ATOM    241  CA  CYS S 556      -0.821 -15.004  -2.099  0.00  0.00           C  
ATOM    241   C  CYS S 556      -1.485 -16.077  -2.940  0.00  0.00           C  
ATOM    241   O  CYS S 556      -2.102 -17.018  -2.434  0.00  0.00           C  
ATOM    241  CB  CYS S 556       0.705 -15.175  -2.264  0.00  0.00           C  
ATOM    241  SG  CYS S 556       1.521 -16.646  -1.527  0.00  0.00           C  
ATOM    242   N  PHE S 557      -1.370 -15.885  -4.246  0.00  0.00           C  
ATOM    242  CA  PHE S 557      -1.824 -16.851  -5.217  0.00  0.00           C  
ATOM    242   C  PHE S 557      -0.418 -17.242  -5.602  0.00  0.00           C  
ATOM    242   O  PHE S 557       0.294 -16.524  -6.313  0.00  0.00           C  
ATOM    242  CB  PHE S 557      -2.599 -16.185  -6.355  0.00  0.00           C  
ATOM    242  CG  PHE S 557      -4.030 -15.919  -6.006  0.00  0.00           C  
ATOM    242 CD1  PHE S 557      -4.436 -14.669  -5.545  0.00  0.00           C  
ATOM    242 CD2  PHE S 557      -4.958 -16.957  -6.037  0.00  0.00           C  
ATOM    242 CE1  PHE S 557      -5.745 -14.458  -5.113  0.00  0.00           C  
ATOM    242 CE2  PHE S 557      -6.264 -16.756  -5.608  0.00  0.00           C  
ATOM    242  CZ  PHE S 557      -6.659 -15.503  -5.143  0.00  0.00           C  
ATOM    243   N  CYS S 558      -0.001 -18.367  -5.054  0.00  0.00           C  
ATOM    243  CA  CYS S 558       1.351 -18.842  -5.246  0.00  0.00           C  
ATOM    243   C  CYS S 558       1.383 -20.285  -5.736  0.00  0.00           C  
ATOM    243   O  CYS S 558       0.345 -20.881  -6.016  0.00  0.00           C  
ATOM    243  CB  CYS S 558       2.085 -18.672  -3.902  0.00  0.00           C  
ATOM    243  SG  CYS S 558       0.911 -18.324  -2.533  0.00  0.00           C  
ATOM    244   N  GLU S 559       2.584 -20.831  -5.866  0.00  0.00           C  
ATOM    244  CA  GLU S 559       2.751 -22.208  -6.308  0.00  0.00           C  
ATOM    244   C  GLU S 559       3.421 -22.986  -5.184  0.00  0.00           C  
ATOM    244   O  GLU S 559       3.718 -22.429  -4.123  0.00  0.00           C  
ATOM    244  CB  GLU S 559       3.625 -22.264  -7.558  0.00  0.00           C  
ATOM    244  CG  GLU S 559       2.981 -22.978  -8.731  0.00  0.00           C  
ATOM    244  CD  GLU S 559       1.903 -22.147  -9.392  0.00  0.00           C  
ATOM    244 OE1  GLU S 559       2.228 -21.070  -9.926  0.00  0.00           C  
ATOM    244 OE2  GLU S 559       0.730 -22.562  -9.385  0.00  0.00           C  
ATOM    245   N  ASP S 560       3.648 -24.276  -5.400  0.00  0.00           C  
ATOM    245  CA  ASP S 560       4.299 -25.082  -4.380  0.00  0.00           C  
ATOM    245   C  ASP S 560       5.791 -24.844  -4.517  0.00  0.00           C  
ATOM    245   O  ASP S 560       6.587 -25.259  -3.680  0.00  0.00           C  
ATOM    245  CB  ASP S 560       3.968 -26.556  -4.580  0.00  0.00           C  
ATOM    245  CG  ASP S 560       2.476 -26.814  -4.572  0.00  0.00           C  
ATOM    245 OD1  ASP S 560       1.792 -26.374  -5.522  0.00  0.00           C  
ATOM    245 OD2  ASP S 560       1.986 -27.448  -3.613  0.00  0.00           C  
ATOM    246   N  THR S 561       6.150 -24.147  -5.589  0.00  0.00           C  
ATOM    246  CA  THR S 561       7.533 -23.805  -5.889  0.00  0.00           C  
ATOM    246   C  THR S 561       7.736 -22.331  -5.574  0.00  0.00           C  
ATOM    246   O  THR S 561       6.824 -21.521  -5.757  0.00  0.00           C  
ATOM    246  CB  THR S 561       7.825 -24.000  -7.382  0.00  0.00           C  
ATOM    246 OG1  THR S 561       7.473 -25.333  -7.765  0.00  0.00           C  
ATOM    246 CG2  THR S 561       9.298 -23.743  -7.682  0.00  0.00           C  
ATOM    247   N  ASP S 562       8.922 -21.973  -5.102  0.00  0.00           C  
ATOM    247  CA  ASP S 562       9.193 -20.570  -4.809  0.00  0.00           C  
ATOM    247   C  ASP S 562       9.322 -19.858  -6.147  0.00  0.00           C  
ATOM    247   O  ASP S 562       9.812 -20.437  -7.111  0.00  0.00           C  
ATOM    247  CB  ASP S 562      10.491 -20.417  -4.007  0.00  0.00           C  
ATOM    247  CG  ASP S 562      10.379 -20.978  -2.593  0.00  0.00           C  
ATOM    247 OD1  ASP S 562       9.240 -21.086  -2.068  0.00  0.00           C  
ATOM    247 OD2  ASP S 562      11.440 -21.292  -2.001  0.00  0.00           C  
ATOM    248   N  TYR S 563       8.860 -18.617  -6.228  0.00  0.00           C  
ATOM    248  CA  TYR S 563       8.974 -17.890  -7.484  0.00  0.00           C  
ATOM    248   C  TYR S 563      10.474 -17.725  -7.680  0.00  0.00           C  
ATOM    248   O  TYR S 563      11.111 -16.888  -7.039  0.00  0.00           C  
ATOM    248  CB  TYR S 563       8.287 -16.528  -7.390  0.00  0.00           C  
ATOM    248  CG  TYR S 563       8.188 -15.826  -8.718  0.00  0.00           C  
ATOM    248 CD1  TYR S 563       7.360 -16.315  -9.727  0.00  0.00           C  
ATOM    248 CD2  TYR S 563       8.924 -14.672  -8.973  0.00  0.00           C  
ATOM    248 CE1  TYR S 563       7.264 -15.665 -10.958  0.00  0.00           C  
ATOM    248 CE2  TYR S 563       8.838 -14.020 -10.192  0.00  0.00           C  
ATOM    248  CZ  TYR S 563       8.006 -14.516 -11.180  0.00  0.00           C  
ATOM    248  OH  TYR S 563       7.905 -13.839 -12.375  0.00  0.00           C  
ATOM    249   N  PRO S 564      11.054 -18.520  -8.582  0.00  0.00           C  
ATOM    249  CA  PRO S 564      12.485 -18.520  -8.893  0.00  0.00           C  
ATOM    249   C  PRO S 564      13.227 -17.197  -9.022  0.00  0.00           C  
ATOM    249   O  PRO S 564      14.322 -17.040  -8.479  0.00  0.00           C  
ATOM    249  CB  PRO S 564      12.553 -19.339 -10.186  0.00  0.00           C  
ATOM    249  CG  PRO S 564      11.235 -19.065 -10.820  0.00  0.00           C  
ATOM    249  CD  PRO S 564      10.304 -19.201  -9.648  0.00  0.00           C  
ATOM    250   N  TYR S 565      12.633 -16.238  -9.717  0.00  0.00           C  
ATOM    250  CA  TYR S 565      13.308 -14.972  -9.957  0.00  0.00           C  
ATOM    250   C  TYR S 565      13.395 -13.950  -8.828  0.00  0.00           C  
ATOM    250   O  TYR S 565      14.082 -12.930  -8.967  0.00  0.00           C  
ATOM    250  CB  TYR S 565      12.711 -14.345 -11.211  0.00  0.00           C  
ATOM    250  CG  TYR S 565      12.722 -15.317 -12.367  0.00  0.00           C  
ATOM    250 CD1  TYR S 565      11.644 -15.399 -13.246  0.00  0.00           C  
ATOM    250 CD2  TYR S 565      13.793 -16.194 -12.552  0.00  0.00           C  
ATOM    250 CE1  TYR S 565      11.628 -16.336 -14.275  0.00  0.00           C  
ATOM    250 CE2  TYR S 565      13.786 -17.131 -13.579  0.00  0.00           C  
ATOM    250  CZ  TYR S 565      12.699 -17.198 -14.435  0.00  0.00           C  
ATOM    250  OH  TYR S 565      12.681 -18.130 -15.445  0.00  0.00           C  
ATOM    251   N  LEU S 566      12.729 -14.210  -7.710  0.00  0.00           C  
ATOM    251  CA  LEU S 566      12.792 -13.274  -6.599  0.00  0.00           C  
ATOM    251   C  LEU S 566      14.243 -12.975  -6.216  0.00  0.00           C  
ATOM    251   O  LEU S 566      15.058 -13.890  -6.069  0.00  0.00           C  
ATOM    251  CB  LEU S 566      12.047 -13.838  -5.396  0.00  0.00           C  
ATOM    251  CG  LEU S 566      10.526 -13.791  -5.484  0.00  0.00           C  
ATOM    251 CD1  LEU S 566       9.915 -14.447  -4.248  0.00  0.00           C  
ATOM    251 CD2  LEU S 566      10.085 -12.326  -5.589  0.00  0.00           C  
ATOM    252   N  GLY S 567      14.563 -11.691  -6.070  0.00  0.00           C  
ATOM    252  CA  GLY S 567      15.906 -11.299  -5.689  0.00  0.00           C  
ATOM    252   C  GLY S 567      16.919 -11.403  -6.812  0.00  0.00           C  
ATOM    252   O  GLY S 567      18.126 -11.329  -6.581  0.00  0.00           C  
ATOM    253   N  THR S 568      16.433 -11.566  -8.035  0.00  0.00           C  
ATOM    253  CA  THR S 568      17.321 -11.686  -9.175  0.00  0.00           C  
ATOM    253   C  THR S 568      17.031 -10.584 -10.173  0.00  0.00           C  
ATOM    253   O  THR S 568      16.163  -9.740  -9.956  0.00  0.00           C  
ATOM    253  CB  THR S 568      17.120 -13.017  -9.891  0.00  0.00           C  
ATOM    253 OG1  THR S 568      15.942 -12.936 -10.696  0.00  0.00           C  
ATOM    253 CG2  THR S 568      16.947 -14.149  -8.881  0.00  0.00           C  
ATOM    254   N  THR S 569      17.763 -10.604 -11.277  0.00  0.00           C  
ATOM    254  CA  THR S 569      17.598  -9.621 -12.331  0.00  0.00           C  
ATOM    254   C  THR S 569      16.467 -10.012 -13.266  0.00  0.00           C  
ATOM    254   O  THR S 569      15.988  -9.193 -14.051  0.00  0.00           C  
ATOM    254  CB  THR S 569      18.892  -9.493 -13.137  0.00  0.00           C  
ATOM    254 OG1  THR S 569      19.835  -8.737 -12.373  0.00  0.00           C  
ATOM    254 CG2  THR S 569      18.648  -8.812 -14.476  0.00  0.00           C  
ATOM    255   N  MET S 570      16.033 -11.265 -13.170  0.00  0.00           C  
ATOM    255  CA  MET S 570      14.970 -11.764 -14.028  0.00  0.00           C  
ATOM    255   C  MET S 570      13.564 -11.551 -13.495  0.00  0.00           C  
ATOM    255   O  MET S 570      12.598 -11.982 -14.123  0.00  0.00           C  
ATOM    255  CB  MET S 570      15.173 -13.249 -14.330  0.00  0.00           C  
ATOM    255  CG  MET S 570      16.426 -13.535 -15.120  0.00  0.00           C  
ATOM    255  SD  MET S 570      16.264 -15.064 -16.035  0.00  0.00           C  
ATOM    255  CE  MET S 570      16.723 -16.249 -14.801  0.00  0.00           C  
ATOM    256   N  ASP S 571      13.439 -10.909 -12.341  0.00  0.00           C  
ATOM    256  CA  ASP S 571      12.115 -10.642 -11.801  0.00  0.00           C  
ATOM    256   C  ASP S 571      11.600  -9.404 -12.505  0.00  0.00           C  
ATOM    256   O  ASP S 571      11.571  -8.307 -11.936  0.00  0.00           C  
ATOM    256  CB  ASP S 571      12.162 -10.398 -10.293  0.00  0.00           C  
ATOM    256  CG  ASP S 571      10.789 -10.093  -9.714  0.00  0.00           C  
ATOM    256 OD1  ASP S 571       9.784 -10.569 -10.289  0.00  0.00           C  
ATOM    256 OD2  ASP S 571      10.713  -9.392  -8.684  0.00  0.00           C  
ATOM    257   N  THR S 572      11.201  -9.594 -13.755  0.00  0.00           C  
ATOM    257  CA  THR S 572      10.691  -8.520 -14.587  0.00  0.00           C  
ATOM    257   C  THR S 572       9.271  -8.820 -15.014  0.00  0.00           C  
ATOM    257   O  THR S 572       8.772  -9.927 -14.822  0.00  0.00           C  
ATOM    257  CB  THR S 572      11.520  -8.382 -15.857  0.00  0.00           C  
ATOM    257 OG1  THR S 572      11.481  -9.622 -16.579  0.00  0.00           C  
ATOM    257 CG2  THR S 572      12.962  -8.037 -15.519  0.00  0.00           C  
ATOM    258   N  TYR S 573       8.629  -7.828 -15.613  0.00  0.00           C  
ATOM    258  CA  TYR S 573       7.270  -8.002 -16.089  0.00  0.00           C  
ATOM    258   C  TYR S 573       7.262  -9.107 -17.136  0.00  0.00           C  
ATOM    258   O  TYR S 573       6.462 -10.034 -17.051  0.00  0.00           C  
ATOM    258  CB  TYR S 573       6.749  -6.712 -16.716  0.00  0.00           C  
ATOM    258  CG  TYR S 573       5.308  -6.818 -17.137  0.00  0.00           C  
ATOM    258 CD1  TYR S 573       4.288  -6.759 -16.195  0.00  0.00           C  
ATOM    258 CD2  TYR S 573       4.963  -7.043 -18.473  0.00  0.00           C  
ATOM    258 CE1  TYR S 573       2.957  -6.928 -16.564  0.00  0.00           C  
ATOM    258 CE2  TYR S 573       3.636  -7.214 -18.855  0.00  0.00           C  
ATOM    258  CZ  TYR S 573       2.638  -7.158 -17.893  0.00  0.00           C  
ATOM    258  OH  TYR S 573       1.326  -7.352 -18.254  0.00  0.00           C  
ATOM    259   N  LYS S 574       8.161  -9.006 -18.116  0.00  0.00           C  
ATOM    259  CA  LYS S 574       8.255 -10.002 -19.182  0.00  0.00           C  
ATOM    259   C  LYS S 574       8.111 -11.396 -18.601  0.00  0.00           C  
ATOM    259   O  LYS S 574       7.277 -12.178 -19.052  0.00  0.00           C  
ATOM    259  CB  LYS S 574       9.605  -9.914 -19.905  0.00  0.00           C  
ATOM    259  CG  LYS S 574       9.910  -8.572 -20.563  0.00  0.00           C  
ATOM    259  CD  LYS S 574       9.000  -8.295 -21.757  0.00  0.00           C  
ATOM    259  CE  LYS S 574       9.313  -6.940 -22.393  0.00  0.00           C  
ATOM    259  NZ  LYS S 574       8.427  -6.629 -23.551  0.00  0.00           C  
ATOM    260   N  GLU S 575       8.924 -11.697 -17.592  0.00  0.00           C  
ATOM    260  CA  GLU S 575       8.896 -13.005 -16.953  0.00  0.00           C  
ATOM    260   C  GLU S 575       7.623 -13.271 -16.176  0.00  0.00           C  
ATOM    260   O  GLU S 575       7.062 -14.366 -16.252  0.00  0.00           C  
ATOM    260  CB  GLU S 575      10.091 -13.171 -16.019  0.00  0.00           C  
ATOM    260  CG  GLU S 575      11.360 -13.610 -16.712  0.00  0.00           C  
ATOM    260  CD  GLU S 575      11.151 -14.843 -17.575  0.00  0.00           C  
ATOM    260 OE1  GLU S 575      10.512 -15.809 -17.104  0.00  0.00           C  
ATOM    260 OE2  GLU S 575      11.633 -14.848 -18.726  0.00  0.00           C  
ATOM    261   N  LEU S 576       7.165 -12.272 -15.428  0.00  0.00           C  
ATOM    261  CA  LEU S 576       5.964 -12.429 -14.621  0.00  0.00           C  
ATOM    261   C  LEU S 576       4.737 -12.837 -15.437  0.00  0.00           C  
ATOM    261   O  LEU S 576       4.091 -13.834 -15.126  0.00  0.00           C  
ATOM    261  CB  LEU S 576       5.677 -11.140 -13.848  0.00  0.00           C  
ATOM    261  CG  LEU S 576       4.420 -11.143 -12.963  0.00  0.00           C  
ATOM    261 CD1  LEU S 576       4.502 -12.231 -11.888  0.00  0.00           C  
ATOM    261 CD2  LEU S 576       4.265  -9.771 -12.329  0.00  0.00           C  
ATOM    262   N  ILE S 577       4.424 -12.085 -16.490  0.00  0.00           C  
ATOM    262  CA  ILE S 577       3.250 -12.396 -17.306  0.00  0.00           C  
ATOM    262   C  ILE S 577       3.445 -13.629 -18.177  0.00  0.00           C  
ATOM    262   O  ILE S 577       2.500 -14.366 -18.467  0.00  0.00           C  
ATOM    262  CB  ILE S 577       2.852 -11.205 -18.199  0.00  0.00           C  
ATOM    262 CG1  ILE S 577       1.455 -11.447 -18.777  0.00  0.00           C  
ATOM    262 CG2  ILE S 577       3.889 -11.003 -19.293  0.00  0.00           C  
ATOM    262 CD1  ILE S 577       0.768 -10.193 -19.269  0.00  0.00           C  
ATOM    263   N  GLU S 578       4.679 -13.851 -18.591  0.00  0.00           C  
ATOM    263  CA  GLU S 578       4.988 -15.002 -19.410  0.00  0.00           C  
ATOM    263   C  GLU S 578       4.734 -16.259 -18.592  0.00  0.00           C  
ATOM    263   O  GLU S 578       4.271 -17.258 -19.127  0.00  0.00           C  
ATOM    263  CB  GLU S 578       6.444 -14.937 -19.852  0.00  0.00           C  
ATOM    263  CG  GLU S 578       6.812 -15.893 -20.959  0.00  0.00           C  
ATOM    263  CD  GLU S 578       8.149 -15.543 -21.586  0.00  0.00           C  
ATOM    263 OE1  GLU S 578       8.266 -14.435 -22.162  0.00  0.00           C  
ATOM    263 OE2  GLU S 578       9.079 -16.376 -21.499  0.00  0.00           C  
ATOM    264   N  ARG S 579       5.025 -16.202 -17.293  0.00  0.00           C  
ATOM    264  CA  ARG S 579       4.817 -17.349 -16.405  0.00  0.00           C  
ATOM    264   C  ARG S 579       3.354 -17.466 -16.001  0.00  0.00           C  
ATOM    264   O  ARG S 579       2.809 -18.564 -15.909  0.00  0.00           C  
ATOM    264  CB  ARG S 579       5.677 -17.231 -15.141  0.00  0.00           C  
ATOM    264  CG  ARG S 579       7.169 -17.127 -15.409  0.00  0.00           C  
ATOM    264  CD  ARG S 579       8.004 -17.185 -14.128  0.00  0.00           C  
ATOM    264  NE  ARG S 579       8.353 -18.549 -13.718  0.00  0.00           C  
ATOM    264  CZ  ARG S 579       7.670 -19.275 -12.835  0.00  0.00           C  
ATOM    264 NH1  ARG S 579       6.585 -18.779 -12.249  0.00  0.00           C  
ATOM    264 NH2  ARG S 579       8.083 -20.500 -12.525  0.00  0.00           C  
ATOM    265   N  ILE S 580       2.728 -16.326 -15.743  0.00  0.00           C  
ATOM    265  CA  ILE S 580       1.327 -16.300 -15.363  0.00  0.00           C  
ATOM    265   C  ILE S 580       0.617 -15.275 -16.248  0.00  0.00           C  
ATOM    265   O  ILE S 580       0.421 -14.121 -15.870  0.00  0.00           C  
ATOM    265  CB  ILE S 580       1.163 -15.971 -13.853  0.00  0.00           C  
ATOM    265 CG1  ILE S 580      -0.300 -15.667 -13.536  0.00  0.00           C  
ATOM    265 CG2  ILE S 580       2.073 -14.829 -13.454  0.00  0.00           C  
ATOM    265 CD1  ILE S 580      -0.532 -15.319 -12.087  0.00  0.00           C  
ATOM    266   N  PRO S 581       0.225 -15.703 -17.459  0.00  0.00           C  
ATOM    266  CA  PRO S 581      -0.466 -14.910 -18.484  0.00  0.00           C  
ATOM    266   C  PRO S 581      -1.785 -14.256 -18.064  0.00  0.00           C  
ATOM    266   O  PRO S 581      -2.146 -13.196 -18.579  0.00  0.00           C  
ATOM    266  CB  PRO S 581      -0.643 -15.911 -19.624  0.00  0.00           C  
ATOM    266  CG  PRO S 581      -0.759 -17.227 -18.901  0.00  0.00           C  
ATOM    266  CD  PRO S 581       0.340 -17.111 -17.885  0.00  0.00           C  
ATOM    267   N  GLU S 582      -2.502 -14.889 -17.142  0.00  0.00           C  
ATOM    267  CA  GLU S 582      -3.769 -14.350 -16.663  0.00  0.00           C  
ATOM    267   C  GLU S 582      -3.490 -13.439 -15.473  0.00  0.00           C  
ATOM    267   O  GLU S 582      -4.295 -13.349 -14.547  0.00  0.00           C  
ATOM    267  CB  GLU S 582      -4.704 -15.484 -16.227  0.00  0.00           C  
ATOM    267  CG  GLU S 582      -4.516 -16.794 -16.982  0.00  0.00           C  
ATOM    267  CD  GLU S 582      -3.417 -17.675 -16.383  0.00  0.00           C  
ATOM    267 OE1  GLU S 582      -2.265 -17.203 -16.257  0.00  0.00           C  
ATOM    267 OE2  GLU S 582      -3.707 -18.844 -16.040  0.00  0.00           C  
ATOM    268   N  LEU S 583      -2.343 -12.768 -15.511  0.00  0.00           C  
ATOM    268  CA  LEU S 583      -1.919 -11.874 -14.434  0.00  0.00           C  
ATOM    268   C  LEU S 583      -3.036 -10.944 -13.961  0.00  0.00           C  
ATOM    268   O  LEU S 583      -3.441 -10.986 -12.796  0.00  0.00           C  
ATOM    268  CB  LEU S 583      -0.723 -11.026 -14.890  0.00  0.00           C  
ATOM    268  CG  LEU S 583       0.303 -10.509 -13.863  0.00  0.00           C  
ATOM    268 CD1  LEU S 583       1.157  -9.428 -14.519  0.00  0.00           C  
ATOM    268 CD2  LEU S 583      -0.383  -9.952 -12.639  0.00  0.00           C  
ATOM    269   N  ASN S 584      -3.527 -10.110 -14.873  0.00  0.00           C  
ATOM    269  CA  ASN S 584      -4.570  -9.150 -14.553  0.00  0.00           C  
ATOM    269   C  ASN S 584      -5.741  -9.751 -13.795  0.00  0.00           C  
ATOM    269   O  ASN S 584      -6.294  -9.119 -12.891  0.00  0.00           C  
ATOM    269  CB  ASN S 584      -5.097  -8.481 -15.819  0.00  0.00           C  
ATOM    269  CG  ASN S 584      -5.895  -7.226 -15.517  0.00  0.00           C  
ATOM    269 OD1  ASN S 584      -5.343  -6.223 -15.061  0.00  0.00           C  
ATOM    269 ND2  ASN S 584      -7.201  -7.278 -15.753  0.00  0.00           C  
ATOM    270   N  LYS S 585      -6.128 -10.966 -14.159  0.00  0.00           C  
ATOM    270  CA  LYS S 585      -7.249 -11.608 -13.491  0.00  0.00           C  
ATOM    270   C  LYS S 585      -6.850 -12.046 -12.079  0.00  0.00           C  
ATOM    270   O  LYS S 585      -7.611 -11.860 -11.120  0.00  0.00           C  
ATOM    270  CB  LYS S 585      -7.730 -12.803 -14.322  0.00  0.00           C  
ATOM    270  CG  LYS S 585      -9.156 -13.246 -14.015  0.00  0.00           C  
ATOM    270  CD  LYS S 585      -9.677 -14.241 -15.057  0.00  0.00           C  
ATOM    270  CE  LYS S 585     -11.142 -14.591 -14.809  0.00  0.00           C  
ATOM    270  NZ  LYS S 585     -11.705 -15.463 -15.879  0.00  0.00           C  
ATOM    271   N  VAL S 586      -5.653 -12.613 -11.949  0.00  0.00           C  
ATOM    271  CA  VAL S 586      -5.162 -13.063 -10.649  0.00  0.00           C  
ATOM    271   C  VAL S 586      -4.910 -11.862  -9.738  0.00  0.00           C  
ATOM    271   O  VAL S 586      -5.201 -11.905  -8.542  0.00  0.00           C  
ATOM    271  CB  VAL S 586      -3.858 -13.878 -10.785  0.00  0.00           C  
ATOM    271 CG1  VAL S 586      -3.398 -14.348  -9.419  0.00  0.00           C  
ATOM    271 CG2  VAL S 586      -4.089 -15.079 -11.685  0.00  0.00           C  
ATOM    272   N  ALA S 587      -4.365 -10.792 -10.309  0.00  0.00           C  
ATOM    272  CA  ALA S 587      -4.099  -9.580  -9.545  0.00  0.00           C  
ATOM    272   C  ALA S 587      -5.424  -9.059  -8.996  0.00  0.00           C  
ATOM    272   O  ALA S 587      -5.495  -8.546  -7.874  0.00  0.00           C  
ATOM    272  CB  ALA S 587      -3.452  -8.536 -10.442  0.00  0.00           C  
ATOM    273   N  ARG S 588      -6.475  -9.210  -9.802  0.00  0.00           C  
ATOM    273  CA  ARG S 588      -7.810  -8.769  -9.426  0.00  0.00           C  
ATOM    273   C  ARG S 588      -8.310  -9.562  -8.228  0.00  0.00           C  
ATOM    273   O  ARG S 588      -8.888  -9.003  -7.295  0.00  0.00           C  
ATOM    273  CB  ARG S 588      -8.760  -8.930 -10.623  0.00  0.00           C  
ATOM    273  CG  ARG S 588     -10.241  -8.699 -10.319  0.00  0.00           C  
ATOM    273  CD  ARG S 588     -10.956 -10.025 -10.086  0.00  0.00           C  
ATOM    273  NE  ARG S 588     -12.272  -9.849  -9.480  0.00  0.00           C  
ATOM    273  CZ  ARG S 588     -13.269  -9.161 -10.029  0.00  0.00           C  
ATOM    273 NH1  ARG S 588     -13.106  -8.579 -11.209  0.00  0.00           C  
ATOM    273 NH2  ARG S 588     -14.428  -9.049  -9.392  0.00  0.00           C  
ATOM    274   N  ALA S 589      -8.077 -10.866  -8.254  0.00  0.00           C  
ATOM    274  CA  ALA S 589      -8.501 -11.742  -7.161  0.00  0.00           C  
ATOM    274   C  ALA S 589      -7.829 -11.318  -5.865  0.00  0.00           C  
ATOM    274   O  ALA S 589      -8.454 -11.309  -4.797  0.00  0.00           C  
ATOM    274  CB  ALA S 589      -8.148 -13.191  -7.479  0.00  0.00           C  
ATOM    275   N  ALA S 590      -6.551 -10.973  -5.965  0.00  0.00           C  
ATOM    275  CA  ALA S 590      -5.803 -10.540  -4.798  0.00  0.00           C  
ATOM    275   C  ALA S 590      -6.420  -9.244  -4.303  0.00  0.00           C  
ATOM    275   O  ALA S 590      -6.736  -9.097  -3.122  0.00  0.00           C  
ATOM    275  CB  ALA S 590      -4.343 -10.324  -5.166  0.00  0.00           C  
ATOM    276   N  ALA S 591      -6.599  -8.309  -5.226  0.00  0.00           C  
ATOM    276  CA  ALA S 591      -7.175  -7.024  -4.893  0.00  0.00           C  
ATOM    276   C  ALA S 591      -8.538  -7.209  -4.235  0.00  0.00           C  
ATOM    276   O  ALA S 591      -8.894  -6.474  -3.311  0.00  0.00           C  
ATOM    276  CB  ALA S 591      -7.293  -6.176  -6.147  0.00  0.00           C  
ATOM    277   N  GLU S 592      -9.288  -8.205  -4.699  0.00  0.00           C  
ATOM    277  CA  GLU S 592     -10.612  -8.462  -4.146  0.00  0.00           C  
ATOM    277   C  GLU S 592     -10.601  -8.968  -2.701  0.00  0.00           C  
ATOM    277   O  GLU S 592     -11.463  -8.590  -1.899  0.00  0.00           C  
ATOM    277  CB  GLU S 592     -11.378  -9.439  -5.037  0.00  0.00           C  
ATOM    277  CG  GLU S 592     -12.744  -9.829  -4.478  0.00  0.00           C  
ATOM    277  CD  GLU S 592     -13.680 -10.396  -5.534  0.00  0.00           C  
ATOM    277 OE1  GLU S 592     -13.240 -11.267  -6.325  0.00  0.00           C  
ATOM    277 OE2  GLU S 592     -14.859  -9.968  -5.558  0.00  0.00           C  
ATOM    278   N  VAL S 593      -9.635  -9.821  -2.364  0.00  0.00           C  
ATOM    278  CA  VAL S 593      -9.558 -10.332  -1.000  0.00  0.00           C  
ATOM    278   C  VAL S 593      -9.088  -9.211  -0.074  0.00  0.00           C  
ATOM    278   O  VAL S 593      -9.584  -9.068   1.043  0.00  0.00           C  
ATOM    278  CB  VAL S 593      -8.593 -11.544  -0.880  0.00  0.00           C  
ATOM    278 CG1  VAL S 593      -9.000 -12.641  -1.849  0.00  0.00           C  
ATOM    278 CG2  VAL S 593      -7.182 -11.114  -1.150  0.00  0.00           C  
ATOM    279   N  ALA S 594      -8.143  -8.406  -0.542  0.00  0.00           C  
ATOM    279  CA  ALA S 594      -7.654  -7.307   0.279  0.00  0.00           C  
ATOM    279   C  ALA S 594      -8.815  -6.330   0.447  0.00  0.00           C  
ATOM    279   O  ALA S 594      -9.090  -5.848   1.556  0.00  0.00           C  
ATOM    279  CB  ALA S 594      -6.466  -6.621  -0.399  0.00  0.00           C  
ATOM    280   N  GLY S 595      -9.496  -6.065  -0.671  0.00  0.00           C  
ATOM    280  CA  GLY S 595     -10.626  -5.153  -0.680  0.00  0.00           C  
ATOM    280   C  GLY S 595     -11.666  -5.556   0.338  0.00  0.00           C  
ATOM    280   O  GLY S 595     -12.156  -4.723   1.108  0.00  0.00           C  
ATOM    281   N  GLN S 596     -11.999  -6.844   0.357  0.00  0.00           C  
ATOM    281  CA  GLN S 596     -12.988  -7.330   1.300  0.00  0.00           C  
ATOM    281   C  GLN S 596     -12.531  -7.247   2.749  0.00  0.00           C  
ATOM    281   O  GLN S 596     -13.335  -6.922   3.637  0.00  0.00           C  
ATOM    281  CB  GLN S 596     -13.404  -8.750   0.937  0.00  0.00           C  
ATOM    281  CG  GLN S 596     -14.509  -8.765  -0.098  0.00  0.00           C  
ATOM    281  CD  GLN S 596     -15.042 -10.140  -0.375  0.00  0.00           C  
ATOM    281 OE1  GLN S 596     -15.335 -10.902   0.548  0.00  0.00           C  
ATOM    281 NE2  GLN S 596     -15.188 -10.470  -1.654  0.00  0.00           C  
ATOM    282   N  PHE S 597     -11.250  -7.526   2.992  0.00  0.00           C  
ATOM    282  CA  PHE S 597     -10.723  -7.432   4.352  0.00  0.00           C  
ATOM    282   C  PHE S 597     -10.978  -6.011   4.811  0.00  0.00           C  
ATOM    282   O  PHE S 597     -11.521  -5.786   5.898  0.00  0.00           C  
ATOM    282  CB  PHE S 597      -9.212  -7.683   4.408  0.00  0.00           C  
ATOM    282  CG  PHE S 597      -8.799  -9.115   4.168  0.00  0.00           C  
ATOM    282 CD1  PHE S 597      -9.722 -10.159   4.240  0.00  0.00           C  
ATOM    282 CD2  PHE S 597      -7.470  -9.416   3.869  0.00  0.00           C  
ATOM    282 CE1  PHE S 597      -9.322 -11.476   4.015  0.00  0.00           C  
ATOM    282 CE2  PHE S 597      -7.064 -10.724   3.644  0.00  0.00           C  
ATOM    282  CZ  PHE S 597      -7.988 -11.758   3.714  0.00  0.00           C  
ATOM    283   N  VAL S 598     -10.589  -5.052   3.969  0.00  0.00           C  
ATOM    283  CA  VAL S 598     -10.773  -3.649   4.305  0.00  0.00           C  
ATOM    283   C  VAL S 598     -12.227  -3.318   4.610  0.00  0.00           C  
ATOM    283   O  VAL S 598     -12.514  -2.716   5.645  0.00  0.00           C  
ATOM    283  CB  VAL S 598     -10.287  -2.719   3.187  0.00  0.00           C  
ATOM    283 CG1  VAL S 598     -10.520  -1.274   3.598  0.00  0.00           C  
ATOM    283 CG2  VAL S 598      -8.817  -2.956   2.909  0.00  0.00           C  
ATOM    284   N  ILE S 599     -13.144  -3.708   3.723  0.00  0.00           C  
ATOM    284  CA  ILE S 599     -14.560  -3.425   3.955  0.00  0.00           C  
ATOM    284   C  ILE S 599     -14.930  -3.996   5.320  0.00  0.00           C  
ATOM    284   O  ILE S 599     -15.272  -3.265   6.244  0.00  0.00           C  
ATOM    284  CB  ILE S 599     -15.501  -4.101   2.913  0.00  0.00           C  
ATOM    284 CG1  ILE S 599     -15.085  -3.772   1.475  0.00  0.00           C  
ATOM    284 CG2  ILE S 599     -16.930  -3.633   3.158  0.00  0.00           C  
ATOM    284 CD1  ILE S 599     -15.235  -2.346   1.105  0.00  0.00           C  
ATOM    285   N  LYS S 600     -14.844  -5.316   5.435  0.00  0.00           C  
ATOM    285  CA  LYS S 600     -15.177  -6.006   6.676  0.00  0.00           C  
ATOM    285   C  LYS S 600     -14.621  -5.355   7.937  0.00  0.00           C  
ATOM    285   O  LYS S 600     -15.310  -5.280   8.952  0.00  0.00           C  
ATOM    285  CB  LYS S 600     -14.700  -7.458   6.606  0.00  0.00           C  
ATOM    285  CG  LYS S 600     -15.646  -8.414   5.882  0.00  0.00           C  
ATOM    285  CD  LYS S 600     -16.874  -8.690   6.735  0.00  0.00           C  
ATOM    285  CE  LYS S 600     -17.586  -9.976   6.332  0.00  0.00           C  
ATOM    285  NZ  LYS S 600     -18.181  -9.884   4.981  0.00  0.00           C  
ATOM    286   N  LEU S 601     -13.386  -4.867   7.871  0.00  0.00           C  
ATOM    286  CA  LEU S 601     -12.748  -4.250   9.036  0.00  0.00           C  
ATOM    286   C  LEU S 601     -13.186  -2.824   9.372  0.00  0.00           C  
ATOM    286   O  LEU S 601     -13.071  -2.393  10.513  0.00  0.00           C  
ATOM    286  CB  LEU S 601     -11.228  -4.286   8.867  0.00  0.00           C  
ATOM    286  CG  LEU S 601     -10.631  -5.694   8.825  0.00  0.00           C  
ATOM    286 CD1  LEU S 601      -9.258  -5.656   8.164  0.00  0.00           C  
ATOM    286 CD2  LEU S 601     -10.576  -6.271  10.240  0.00  0.00           C  
ATOM    287   N  THR S 602     -13.700  -2.094   8.394  0.00  0.00           C  
ATOM    287  CA  THR S 602     -14.103  -0.713   8.638  0.00  0.00           C  
ATOM    287   C  THR S 602     -15.589  -0.454   8.437  0.00  0.00           C  
ATOM    287   O  THR S 602     -16.125   0.543   8.921  0.00  0.00           C  
ATOM    287  CB  THR S 602     -13.327   0.231   7.715  0.00  0.00           C  
ATOM    287 OG1  THR S 602     -13.392  -0.257   6.368  0.00  0.00           C  
ATOM    287 CG2  THR S 602     -11.880   0.306   8.138  0.00  0.00           C  
ATOM    288   N  HIS S 603     -16.233  -1.376   7.731  0.00  0.00           C  
ATOM    288  CA  HIS S 603     -17.648  -1.319   7.386  0.00  0.00           C  
ATOM    288   C  HIS S 603     -18.663  -1.004   8.481  0.00  0.00           C  
ATOM    288   O  HIS S 603     -19.331   0.022   8.406  0.00  0.00           C  
ATOM    288  CB  HIS S 603     -18.042  -2.625   6.700  0.00  0.00           C  
ATOM    288  CG  HIS S 603     -19.513  -2.796   6.527  0.00  0.00           C  
ATOM    288 ND1  HIS S 603     -20.113  -4.034   6.494  0.00  0.00           C  
ATOM    288 CD2  HIS S 603     -20.509  -1.890   6.389  0.00  0.00           C  
ATOM    288 CE1  HIS S 603     -21.417  -3.885   6.345  0.00  0.00           C  
ATOM    288 NE2  HIS S 603     -21.681  -2.591   6.280  0.00  0.00           C  
ATOM    289   N  ASP S 604     -18.815  -1.872   9.480  0.00  0.00           C  
ATOM    289  CA  ASP S 604     -19.811  -1.585  10.510  0.00  0.00           C  
ATOM    289   C  ASP S 604     -19.375  -1.747  11.954  0.00  0.00           C  
ATOM    289   O  ASP S 604     -18.249  -2.132  12.233  0.00  0.00           C  
ATOM    289  CB  ASP S 604     -21.072  -2.427  10.286  0.00  0.00           C  
ATOM    289  CG  ASP S 604     -20.912  -3.852  10.765  0.00  0.00           C  
ATOM    289 OD1  ASP S 604     -20.057  -4.571  10.206  0.00  0.00           C  
ATOM    289 OD2  ASP S 604     -21.638  -4.246  11.702  0.00  0.00           C  
ATOM    290   N  VAL S 605     -20.317  -1.473  12.855  0.00  0.00           C  
ATOM    290  CA  VAL S 605     -20.107  -1.518  14.292  0.00  0.00           C  
ATOM    290   C  VAL S 605     -19.212  -2.598  14.853  0.00  0.00           C  
ATOM    290   O  VAL S 605     -18.517  -2.366  15.838  0.00  0.00           C  
ATOM    290  CB  VAL S 605     -21.436  -1.588  15.050  0.00  0.00           C  
ATOM    290 CG1  VAL S 605     -22.207  -0.311  14.846  0.00  0.00           C  
ATOM    290 CG2  VAL S 605     -22.236  -2.783  14.584  0.00  0.00           C  
ATOM    291   N  GLU S 606     -19.219  -3.779  14.260  0.00  0.00           C  
ATOM    291  CA  GLU S 606     -18.363  -4.824  14.791  0.00  0.00           C  
ATOM    291   C  GLU S 606     -17.063  -5.000  14.011  0.00  0.00           C  
ATOM    291   O  GLU S 606     -17.039  -4.910  12.786  0.00  0.00           C  
ATOM    291  CB  GLU S 606     -19.129  -6.145  14.867  0.00  0.00           C  
ATOM    291  CG  GLU S 606     -20.266  -6.128  15.883  0.00  0.00           C  
ATOM    291  CD  GLU S 606     -20.764  -7.520  16.231  0.00  0.00           C  
ATOM    291 OE1  GLU S 606     -19.964  -8.319  16.767  0.00  0.00           C  
ATOM    291 OE2  GLU S 606     -21.949  -7.816  15.969  0.00  0.00           C  
ATOM    292   N  LEU S 607     -15.975  -5.207  14.747  0.00  0.00           C  
ATOM    292  CA  LEU S 607     -14.662  -5.428  14.156  0.00  0.00           C  
ATOM    292   C  LEU S 607     -14.645  -6.907  13.842  0.00  0.00           C  
ATOM    292   O  LEU S 607     -14.876  -7.716  14.741  0.00  0.00           C  
ATOM    292  CB  LEU S 607     -13.572  -5.168  15.185  0.00  0.00           C  
ATOM    292  CG  LEU S 607     -13.529  -3.834  15.899  0.00  0.00           C  
ATOM    292 CD1  LEU S 607     -12.532  -3.920  17.037  0.00  0.00           C  
ATOM    292 CD2  LEU S 607     -13.138  -2.749  14.912  0.00  0.00           C  
ATOM    293   N  ASN S 608     -14.356  -7.299  12.612  0.00  0.00           C  
ATOM    293  CA  ASN S 608     -14.363  -8.734  12.362  0.00  0.00           C  
ATOM    293   C  ASN S 608     -13.138  -9.479  12.905  0.00  0.00           C  
ATOM    293   O  ASN S 608     -12.575 -10.340  12.227  0.00  0.00           C  
ATOM    293  CB  ASN S 608     -14.560  -9.009  10.873  0.00  0.00           C  
ATOM    293  CG  ASN S 608     -15.927  -8.561  10.387  0.00  0.00           C  
ATOM    293 OD1  ASN S 608     -16.950  -8.968  10.931  0.00  0.00           C  
ATOM    293 ND2  ASN S 608     -15.950  -7.717   9.365  0.00  0.00           C  
