# Supplementary material for: SABERTOOTH: protein structural alignment based on a vectorial structure representation
Source: BMC Bioinformatics. 2007 Oct 31;8:425. doi: 10.1186/1471-2105-8-425 (PMC2257979; doi:10.1186/1471-2105-8-425)
Supplement: Additional file 2 — RASMOL Script Files. The file contains RASMOL script files '1-d1bhe__d1daba__maxSub.tcl', '2-d1cd9b2 d1bpv maxSub.tcl', and '3-d1gca__d1dbqa__maxSub.tcl' for alignments of structures from the test set in quality assessment colour coding. The files '4-d1k0ma2 d1de4c3 maxSub.tcl', '5-d1gnwa2_d1dp4a__maxSub.tcl', and '6-d1iyha2_d1cg2a1_maxSub.tcl' contain RASMOL script files in all atoms depiction with alignments of structures from different SCOP folds but from the same secondary structure classes. [file 1471-2105-8-425-S2.zip › additionalFile2/5-d1gnwa2_d1dp4a__maxSub.tcl]

# rasmol script file, usage "rasmol32 -script <filename>"
# this file was downloaded from SABERTOOTH http://www.fkp.tu-darmstadt.de/sabertooth/
#
load inline
select :Q
color [100,149,237]
cartoon on
select :S
color [255,20,147]
cartoon on
select all
wireframe off
exit
# all query chain's atoms
ATOM      0   N  GLY Q   2      12.513   0.907   2.676  0.00  0.00           C  
ATOM      0  CA  GLY Q   2      12.143   1.123   1.237  0.00  0.00           C  
ATOM      0   C  GLY Q   2      10.986   2.103   1.131  0.00  0.00           C  
ATOM      0   O  GLY Q   2      10.579   2.701   2.139  0.00  0.00           C  
ATOM      1   N  ILE Q   3      10.463   2.265  -0.078  0.00  0.00           C  
ATOM      1  CA  ILE Q   3       9.351   3.164  -0.329  0.00  0.00           C  
ATOM      1   C  ILE Q   3       8.133   2.299  -0.537  0.00  0.00           C  
ATOM      1   O  ILE Q   3       8.092   1.513  -1.488  0.00  0.00           C  
ATOM      1  CB  ILE Q   3       9.551   3.942  -1.630  0.00  0.00           C  
ATOM      1 CG1  ILE Q   3      10.711   4.910  -1.492  0.00  0.00           C  
ATOM      1 CG2  ILE Q   3       8.248   4.656  -2.054  0.00  0.00           C  
ATOM      1 CD1  ILE Q   3      11.155   5.459  -2.847  0.00  0.00           C  
ATOM      2   N  LYS Q   4       7.143   2.424   0.334  0.00  0.00           C  
ATOM      2  CA  LYS Q   4       5.926   1.649   0.140  0.00  0.00           C  
ATOM      2   C  LYS Q   4       4.711   2.548   0.093  0.00  0.00           C  
ATOM      2   O  LYS Q   4       4.637   3.578   0.775  0.00  0.00           C  
ATOM      2  CB  LYS Q   4       5.763   0.598   1.227  0.00  0.00           C  
ATOM      2  CG  LYS Q   4       6.619   0.837   2.411  0.00  0.00           C  
ATOM      2  CD  LYS Q   4       6.617  -0.353   3.340  0.00  0.00           C  
ATOM      2  CE  LYS Q   4       7.117  -1.617   2.692  0.00  0.00           C  
ATOM      2  NZ  LYS Q   4       6.962  -2.758   3.661  0.00  0.00           C  
ATOM      3   N  VAL Q   5       3.773   2.187  -0.761  0.00  0.00           C  
ATOM      3  CA  VAL Q   5       2.540   2.933  -0.882  0.00  0.00           C  
ATOM      3   C  VAL Q   5       1.483   2.019  -0.317  0.00  0.00           C  
ATOM      3   O  VAL Q   5       1.364   0.869  -0.719  0.00  0.00           C  
ATOM      3  CB  VAL Q   5       2.178   3.213  -2.329  0.00  0.00           C  
ATOM      3 CG1  VAL Q   5       0.867   3.983  -2.375  0.00  0.00           C  
ATOM      3 CG2  VAL Q   5       3.309   3.992  -3.015  0.00  0.00           C  
ATOM      4   N  PHE Q   6       0.760   2.513   0.667  0.00  0.00           C  
ATOM      4  CA  PHE Q   6      -0.318   1.752   1.257  0.00  0.00           C  
ATOM      4   C  PHE Q   6      -1.560   2.333   0.602  0.00  0.00           C  
ATOM      4   O  PHE Q   6      -1.985   3.440   0.931  0.00  0.00           C  
ATOM      4  CB  PHE Q   6      -0.356   1.975   2.756  0.00  0.00           C  
ATOM      4  CG  PHE Q   6       0.890   1.528   3.450  0.00  0.00           C  
ATOM      4 CD1  PHE Q   6       1.013   0.220   3.890  0.00  0.00           C  
ATOM      4 CD2  PHE Q   6       1.943   2.418   3.656  0.00  0.00           C  
ATOM      4 CE1  PHE Q   6       2.162  -0.198   4.523  0.00  0.00           C  
ATOM      4 CE2  PHE Q   6       3.092   2.009   4.286  0.00  0.00           C  
ATOM      4  CZ  PHE Q   6       3.214   0.699   4.725  0.00  0.00           C  
ATOM      5   N  GLY Q   7      -2.106   1.607  -0.360  0.00  0.00           C  
ATOM      5  CA  GLY Q   7      -3.279   2.093  -1.050  0.00  0.00           C  
ATOM      5   C  GLY Q   7      -3.970   1.020  -1.851  0.00  0.00           C  
ATOM      5   O  GLY Q   7      -3.688  -0.170  -1.691  0.00  0.00           C  
ATOM      6   N  HIS Q   8      -4.894   1.456  -2.698  0.00  0.00           C  
ATOM      6  CA  HIS Q   8      -5.636   0.567  -3.556  0.00  0.00           C  
ATOM      6   C  HIS Q   8      -5.382   0.985  -4.994  0.00  0.00           C  
ATOM      6   O  HIS Q   8      -5.604   2.129  -5.374  0.00  0.00           C  
ATOM      6  CB  HIS Q   8      -7.140   0.634  -3.276  0.00  0.00           C  
ATOM      6  CG  HIS Q   8      -7.931  -0.368  -4.061  0.00  0.00           C  
ATOM      6 ND1  HIS Q   8      -8.434  -1.521  -3.498  0.00  0.00           C  
ATOM      6 CD2  HIS Q   8      -8.279  -0.408  -5.372  0.00  0.00           C  
ATOM      6 CE1  HIS Q   8      -9.058  -2.228  -4.425  0.00  0.00           C  
ATOM      6 NE2  HIS Q   8      -8.976  -1.577  -5.570  0.00  0.00           C  
ATOM      7   N  PRO Q   9      -4.977   0.034  -5.832  0.00  0.00           C  
ATOM      7  CA  PRO Q   9      -4.691   0.283  -7.244  0.00  0.00           C  
ATOM      7   C  PRO Q   9      -5.750   0.991  -8.127  0.00  0.00           C  
ATOM      7   O  PRO Q   9      -5.384   1.610  -9.120  0.00  0.00           C  
ATOM      7  CB  PRO Q   9      -4.321  -1.112  -7.751  0.00  0.00           C  
ATOM      7  CG  PRO Q   9      -5.086  -2.018  -6.825  0.00  0.00           C  
ATOM      7  CD  PRO Q   9      -4.793  -1.396  -5.508  0.00  0.00           C  
ATOM      8   N  ALA Q  10      -7.042   0.914  -7.794  0.00  0.00           C  
ATOM      8  CA  ALA Q  10      -8.056   1.581  -8.615  0.00  0.00           C  
ATOM      8   C  ALA Q  10      -8.346   2.988  -8.164  0.00  0.00           C  
ATOM      8   O  ALA Q  10      -9.014   3.723  -8.862  0.00  0.00           C  
ATOM      8  CB  ALA Q  10      -9.374   0.792  -8.637  0.00  0.00           C  
ATOM      9   N  SER Q  11      -7.868   3.381  -7.000  0.00  0.00           C  
ATOM      9  CA  SER Q  11      -8.176   4.715  -6.549  0.00  0.00           C  
ATOM      9   C  SER Q  11      -7.384   5.805  -7.316  0.00  0.00           C  
ATOM      9   O  SER Q  11      -6.199   5.630  -7.654  0.00  0.00           C  
ATOM      9  CB  SER Q  11      -7.961   4.772  -5.054  0.00  0.00           C  
ATOM      9  OG  SER Q  11      -7.392   6.011  -4.660  0.00  0.00           C  
ATOM     10   N  ILE Q  12      -8.059   6.912  -7.630  0.00  0.00           C  
ATOM     10  CA  ILE Q  12      -7.447   8.031  -8.356  0.00  0.00           C  
ATOM     10   C  ILE Q  12      -6.249   8.591  -7.618  0.00  0.00           C  
ATOM     10   O  ILE Q  12      -5.173   8.703  -8.196  0.00  0.00           C  
ATOM     10  CB  ILE Q  12      -8.461   9.157  -8.581  0.00  0.00           C  
ATOM     10 CG1  ILE Q  12      -9.396   8.783  -9.721  0.00  0.00           C  
ATOM     10 CG2  ILE Q  12      -7.759  10.471  -8.893  0.00  0.00           C  
ATOM     10 CD1  ILE Q  12     -10.763   9.465  -9.595  0.00  0.00           C  
ATOM     11   N  ALA Q  13      -6.444   8.922  -6.338  0.00  0.00           C  
ATOM     11  CA  ALA Q  13      -5.400   9.482  -5.482  0.00  0.00           C  
ATOM     11   C  ALA Q  13      -4.183   8.566  -5.384  0.00  0.00           C  
ATOM     11   O  ALA Q  13      -3.044   9.037  -5.424  0.00  0.00           C  
ATOM     11  CB  ALA Q  13      -5.955   9.767  -4.088  0.00  0.00           C  
ATOM     12   N  THR Q  14      -4.412   7.267  -5.229  0.00  0.00           C  
ATOM     12  CA  THR Q  14      -3.303   6.325  -5.150  0.00  0.00           C  
ATOM     12   C  THR Q  14      -2.540   6.301  -6.462  0.00  0.00           C  
ATOM     12   O  THR Q  14      -1.310   6.225  -6.460  0.00  0.00           C  
ATOM     12  CB  THR Q  14      -3.779   4.902  -4.835  0.00  0.00           C  
ATOM     12 OG1  THR Q  14      -4.419   4.899  -3.562  0.00  0.00           C  
ATOM     12 CG2  THR Q  14      -2.587   3.920  -4.784  0.00  0.00           C  
ATOM     13   N  ARG Q  15      -3.261   6.378  -7.579  0.00  0.00           C  
ATOM     13  CA  ARG Q  15      -2.626   6.352  -8.881  0.00  0.00           C  
ATOM     13   C  ARG Q  15      -1.714   7.556  -9.102  0.00  0.00           C  
ATOM     13   O  ARG Q  15      -0.651   7.436  -9.725  0.00  0.00           C  
ATOM     13  CB  ARG Q  15      -3.684   6.235  -9.974  0.00  0.00           C  
ATOM     13  CG  ARG Q  15      -4.323   4.844 -10.058  0.00  0.00           C  
ATOM     13  CD  ARG Q  15      -5.053   4.628 -11.382  0.00  0.00           C  
ATOM     13  NE  ARG Q  15      -5.696   3.314 -11.417  0.00  0.00           C  
ATOM     13  CZ  ARG Q  15      -6.380   2.795 -12.444  0.00  0.00           C  
ATOM     13 NH1  ARG Q  15      -6.536   3.448 -13.580  0.00  0.00           C  
ATOM     13 NH2  ARG Q  15      -6.941   1.602 -12.308  0.00  0.00           C  
ATOM     14   N  ARG Q  16      -2.117   8.698  -8.541  0.00  0.00           C  
ATOM     14  CA  ARG Q  16      -1.390   9.975  -8.602  0.00  0.00           C  
ATOM     14   C  ARG Q  16       0.026   9.795  -8.027  0.00  0.00           C  
ATOM     14   O  ARG Q  16       1.005  10.315  -8.576  0.00  0.00           C  
ATOM     14  CB  ARG Q  16      -2.171  11.016  -7.789  0.00  0.00           C  
ATOM     14  CG  ARG Q  16      -1.795  12.457  -7.996  0.00  0.00           C  
ATOM     14  CD  ARG Q  16      -3.075  13.306  -8.068  0.00  0.00           C  
ATOM     14  NE  ARG Q  16      -3.914  13.113  -6.896  0.00  0.00           C  
ATOM     14  CZ  ARG Q  16      -5.223  13.366  -6.823  0.00  0.00           C  
ATOM     14 NH1  ARG Q  16      -5.898  13.856  -7.854  0.00  0.00           C  
ATOM     14 NH2  ARG Q  16      -5.871  13.076  -5.703  0.00  0.00           C  
ATOM     15   N  VAL Q  17       0.120   9.049  -6.927  0.00  0.00           C  
ATOM     15  CA  VAL Q  17       1.385   8.778  -6.281  0.00  0.00           C  
ATOM     15   C  VAL Q  17       2.240   7.831  -7.127  0.00  0.00           C  
ATOM     15   O  VAL Q  17       3.436   8.086  -7.369  0.00  0.00           C  
ATOM     15  CB  VAL Q  17       1.145   8.208  -4.875  0.00  0.00           C  
ATOM     15 CG1  VAL Q  17       2.456   7.758  -4.250  0.00  0.00           C  
ATOM     15 CG2  VAL Q  17       0.516   9.278  -4.008  0.00  0.00           C  
ATOM     16   N  LEU Q  18       1.604   6.765  -7.600  0.00  0.00           C  
ATOM     16  CA  LEU Q  18       2.236   5.761  -8.426  0.00  0.00           C  
ATOM     16   C  LEU Q  18       2.903   6.355  -9.652  0.00  0.00           C  
ATOM     16   O  LEU Q  18       4.044   6.034  -9.951  0.00  0.00           C  
ATOM     16  CB  LEU Q  18       1.198   4.714  -8.832  0.00  0.00           C  
ATOM     16  CG  LEU Q  18       1.082   3.509  -7.881  0.00  0.00           C  
ATOM     16 CD1  LEU Q  18       1.035   3.923  -6.463  0.00  0.00           C  
ATOM     16 CD2  LEU Q  18      -0.133   2.714  -8.224  0.00  0.00           C  
ATOM     17   N  ILE Q  19       2.184   7.201 -10.378  0.00  0.00           C  
ATOM     17  CA  ILE Q  19       2.744   7.856 -11.553  0.00  0.00           C  
ATOM     17   C  ILE Q  19       3.976   8.704 -11.167  0.00  0.00           C  
ATOM     17   O  ILE Q  19       4.984   8.625 -11.842  0.00  0.00           C  
ATOM     17  CB  ILE Q  19       1.711   8.764 -12.244  0.00  0.00           C  
ATOM     17 CG1  ILE Q  19       0.499   7.962 -12.688  0.00  0.00           C  
ATOM     17 CG2  ILE Q  19       2.322   9.454 -13.441  0.00  0.00           C  
ATOM     17 CD1  ILE Q  19      -0.582   8.829 -13.255  0.00  0.00           C  
ATOM     18   N  ALA Q  20       3.910   9.486 -10.084  0.00  0.00           C  
ATOM     18  CA  ALA Q  20       5.060  10.307  -9.650  0.00  0.00           C  
ATOM     18   C  ALA Q  20       6.253   9.399  -9.451  0.00  0.00           C  
ATOM     18   O  ALA Q  20       7.379   9.732  -9.805  0.00  0.00           C  
ATOM     18  CB  ALA Q  20       4.766  11.047  -8.334  0.00  0.00           C  
ATOM     19   N  LEU Q  21       5.988   8.254  -8.848  0.00  0.00           C  
ATOM     19  CA  LEU Q  21       7.003   7.245  -8.585  0.00  0.00           C  
ATOM     19   C  LEU Q  21       7.605   6.641  -9.871  0.00  0.00           C  
ATOM     19   O  LEU Q  21       8.806   6.416  -9.961  0.00  0.00           C  
ATOM     19  CB  LEU Q  21       6.359   6.168  -7.726  0.00  0.00           C  
ATOM     19  CG  LEU Q  21       6.769   5.907  -6.276  0.00  0.00           C  
ATOM     19 CD1  LEU Q  21       7.590   7.019  -5.661  0.00  0.00           C  
ATOM     19 CD2  LEU Q  21       5.508   5.631  -5.501  0.00  0.00           C  
ATOM     20   N  HIS Q  22       6.769   6.354 -10.862  0.00  0.00           C  
ATOM     20  CA  HIS Q  22       7.243   5.784 -12.122  0.00  0.00           C  
ATOM     20   C  HIS Q  22       8.007   6.813 -12.931  0.00  0.00           C  
ATOM     20   O  HIS Q  22       8.947   6.475 -13.645  0.00  0.00           C  
ATOM     20  CB  HIS Q  22       6.061   5.241 -12.943  0.00  0.00           C  
ATOM     20  CG  HIS Q  22       5.483   3.969 -12.401  0.00  0.00           C  
ATOM     20 ND1  HIS Q  22       4.129   3.719 -12.358  0.00  0.00           C  
ATOM     20 CD2  HIS Q  22       6.082   2.879 -11.865  0.00  0.00           C  
ATOM     20 CE1  HIS Q  22       3.915   2.534 -11.815  0.00  0.00           C  
ATOM     20 NE2  HIS Q  22       5.085   2.004 -11.507  0.00  0.00           C  
ATOM     21   N  GLU Q  23       7.581   8.067 -12.813  0.00  0.00           C  
ATOM     21  CA  GLU Q  23       8.185   9.220 -13.482  0.00  0.00           C  
ATOM     21   C  GLU Q  23       9.626   9.367 -13.010  0.00  0.00           C  
ATOM     21   O  GLU Q  23      10.524   9.593 -13.807  0.00  0.00           C  
ATOM     21  CB  GLU Q  23       7.380  10.459 -13.128  0.00  0.00           C  
ATOM     21  CG  GLU Q  23       7.366  11.559 -14.124  0.00  0.00           C  
ATOM     21  CD  GLU Q  23       6.905  11.158 -15.504  0.00  0.00           C  
ATOM     21 OE1  GLU Q  23       5.703  10.939 -15.725  0.00  0.00           C  
ATOM     21 OE2  GLU Q  23       7.767  11.086 -16.391  0.00  0.00           C  
ATOM     22   N  LYS Q  24       9.850   9.224 -11.711  0.00  0.00           C  
ATOM     22  CA  LYS Q  24      11.181   9.306 -11.118  0.00  0.00           C  
ATOM     22   C  LYS Q  24      11.948   7.977 -11.234  0.00  0.00           C  
ATOM     22   O  LYS Q  24      13.093   7.847 -10.771  0.00  0.00           C  
ATOM     22  CB  LYS Q  24      11.048   9.661  -9.633  0.00  0.00           C  
ATOM     22  CG  LYS Q  24      11.466  11.080  -9.232  0.00  0.00           C  
ATOM     22  CD  LYS Q  24      10.577  12.128  -9.813  0.00  0.00           C  
ATOM     22  CE  LYS Q  24      10.897  13.462  -9.188  0.00  0.00           C  
ATOM     22  NZ  LYS Q  24      12.225  13.901  -9.604  0.00  0.00           C  
ATOM     23   N  ASN Q  25      11.301   6.982 -11.829  0.00  0.00           C  
ATOM     23  CA  ASN Q  25      11.887   5.662 -11.974  0.00  0.00           C  
ATOM     23   C  ASN Q  25      12.392   5.151 -10.629  0.00  0.00           C  
ATOM     23   O  ASN Q  25      13.560   4.765 -10.493  0.00  0.00           C  
ATOM     23  CB  ASN Q  25      13.041   5.649 -12.982  0.00  0.00           C  
ATOM     23  CG  ASN Q  25      13.481   4.211 -13.333  0.00  0.00           C  
ATOM     23 OD1  ASN Q  25      14.669   3.914 -13.490  0.00  0.00           C  
ATOM     23 ND2  ASN Q  25      12.502   3.311 -13.450  0.00  0.00           C  
ATOM     24   N  LEU Q  26      11.517   5.182  -9.630  0.00  0.00           C  
ATOM     24  CA  LEU Q  26      11.850   4.706  -8.295  0.00  0.00           C  
ATOM     24   C  LEU Q  26      11.274   3.304  -8.035  0.00  0.00           C  
ATOM     24   O  LEU Q  26      10.254   2.900  -8.623  0.00  0.00           C  
ATOM     24  CB  LEU Q  26      11.312   5.678  -7.234  0.00  0.00           C  
ATOM     24  CG  LEU Q  26      11.945   7.063  -7.133  0.00  0.00           C  
ATOM     24 CD1  LEU Q  26      11.146   7.868  -6.182  0.00  0.00           C  
ATOM     24 CD2  LEU Q  26      13.379   6.994  -6.671  0.00  0.00           C  
ATOM     25   N  ASP Q  27      11.946   2.549  -7.176  0.00  0.00           C  
ATOM     25  CA  ASP Q  27      11.457   1.229  -6.814  0.00  0.00           C  
ATOM     25   C  ASP Q  27      10.602   1.393  -5.574  0.00  0.00           C  
ATOM     25   O  ASP Q  27      11.018   2.039  -4.621  0.00  0.00           C  
ATOM     25  CB  ASP Q  27      12.613   0.268  -6.511  0.00  0.00           C  
ATOM     25  CG  ASP Q  27      12.911  -0.676  -7.674  0.00  0.00           C  
ATOM     25 OD1  ASP Q  27      12.172  -1.681  -7.844  0.00  0.00           C  
ATOM     25 OD2  ASP Q  27      13.884  -0.407  -8.418  0.00  0.00           C  
ATOM     26   N  PHE Q  28       9.410   0.823  -5.568  0.00  0.00           C  
ATOM     26  CA  PHE Q  28       8.559   0.934  -4.392  0.00  0.00           C  
ATOM     26   C  PHE Q  28       7.754  -0.346  -4.297  0.00  0.00           C  
ATOM     26   O  PHE Q  28       7.780  -1.198  -5.195  0.00  0.00           C  
ATOM     26  CB  PHE Q  28       7.612   2.140  -4.515  0.00  0.00           C  
ATOM     26  CG  PHE Q  28       6.791   2.109  -5.754  0.00  0.00           C  
ATOM     26 CD1  PHE Q  28       7.301   2.616  -6.943  0.00  0.00           C  
ATOM     26 CD2  PHE Q  28       5.533   1.509  -5.754  0.00  0.00           C  
ATOM     26 CE1  PHE Q  28       6.585   2.526  -8.133  0.00  0.00           C  
ATOM     26 CE2  PHE Q  28       4.794   1.407  -6.940  0.00  0.00           C  
ATOM     26  CZ  PHE Q  28       5.325   1.917  -8.138  0.00  0.00           C  
ATOM     27   N  GLU Q  29       7.042  -0.484  -3.195  0.00  0.00           C  
ATOM     27  CA  GLU Q  29       6.195  -1.634  -2.997  0.00  0.00           C  
ATOM     27   C  GLU Q  29       4.761  -1.111  -2.742  0.00  0.00           C  
ATOM     27   O  GLU Q  29       4.555  -0.204  -1.939  0.00  0.00           C  
ATOM     27  CB  GLU Q  29       6.702  -2.415  -1.797  0.00  0.00           C  
ATOM     27  CG  GLU Q  29       5.927  -3.671  -1.484  0.00  0.00           C  
ATOM     27  CD  GLU Q  29       6.346  -4.308  -0.169  0.00  0.00           C  
ATOM     27 OE1  GLU Q  29       7.332  -3.844   0.448  0.00  0.00           C  
ATOM     27 OE2  GLU Q  29       5.681  -5.275   0.249  0.00  0.00           C  
ATOM     28   N  LEU Q  30       3.795  -1.636  -3.485  0.00  0.00           C  
ATOM     28  CA  LEU Q  30       2.406  -1.278  -3.291  0.00  0.00           C  
ATOM     28   C  LEU Q  30       1.788  -2.248  -2.280  0.00  0.00           C  
ATOM     28   O  LEU Q  30       1.520  -3.414  -2.591  0.00  0.00           C  
ATOM     28  CB  LEU Q  30       1.622  -1.338  -4.612  0.00  0.00           C  
ATOM     28  CG  LEU Q  30       0.104  -1.046  -4.538  0.00  0.00           C  
ATOM     28 CD1  LEU Q  30      -0.183   0.195  -3.719  0.00  0.00           C  
ATOM     28 CD2  LEU Q  30      -0.437  -0.850  -5.930  0.00  0.00           C  
ATOM     29   N  VAL Q  31       1.602  -1.772  -1.056  0.00  0.00           C  
ATOM     29  CA  VAL Q  31       0.975  -2.564  -0.014  0.00  0.00           C  
ATOM     29   C  VAL Q  31      -0.549  -2.363  -0.100  0.00  0.00           C  
ATOM     29   O  VAL Q  31      -1.057  -1.365   0.346  0.00  0.00           C  
ATOM     29  CB  VAL Q  31       1.450  -2.126   1.352  0.00  0.00           C  
ATOM     29 CG1  VAL Q  31       0.724  -2.888   2.408  0.00  0.00           C  
ATOM     29 CG2  VAL Q  31       2.950  -2.335   1.457  0.00  0.00           C  
ATOM     30   N  HIS Q  32      -1.240  -3.337  -0.677  0.00  0.00           C  
ATOM     30  CA  HIS Q  32      -2.682  -3.336  -0.887  0.00  0.00           C  
ATOM     30   C  HIS Q  32      -3.612  -3.195   0.333  0.00  0.00           C  
ATOM     30   O  HIS Q  32      -3.611  -4.043   1.213  0.00  0.00           C  
ATOM     30  CB  HIS Q  32      -3.034  -4.608  -1.661  0.00  0.00           C  
ATOM     30  CG  HIS Q  32      -4.422  -4.622  -2.206  0.00  0.00           C  
ATOM     30 ND1  HIS Q  32      -5.507  -5.066  -1.474  0.00  0.00           C  
ATOM     30 CD2  HIS Q  32      -4.910  -4.224  -3.405  0.00  0.00           C  
ATOM     30 CE1  HIS Q  32      -6.603  -4.932  -2.198  0.00  0.00           C  
ATOM     30 NE2  HIS Q  32      -6.268  -4.424  -3.373  0.00  0.00           C  
ATOM     31   N  VAL Q  33      -4.402  -2.115   0.376  0.00  0.00           C  
ATOM     31  CA  VAL Q  33      -5.373  -1.881   1.453  0.00  0.00           C  
ATOM     31   C  VAL Q  33      -6.755  -2.236   0.873  0.00  0.00           C  
ATOM     31   O  VAL Q  33      -7.157  -1.728  -0.176  0.00  0.00           C  
ATOM     31  CB  VAL Q  33      -5.335  -0.401   1.961  0.00  0.00           C  
ATOM     31 CG1  VAL Q  33      -6.409  -0.161   2.984  0.00  0.00           C  
ATOM     31 CG2  VAL Q  33      -3.998  -0.125   2.640  0.00  0.00           C  
ATOM     32   N  GLU Q  34      -7.462  -3.158   1.518  0.00  0.00           C  
ATOM     32  CA  GLU Q  34      -8.765  -3.603   1.033  0.00  0.00           C  
ATOM     32   C  GLU Q  34      -9.874  -2.670   1.423  0.00  0.00           C  
ATOM     32   O  GLU Q  34     -10.422  -2.757   2.527  0.00  0.00           C  
ATOM     32  CB  GLU Q  34      -9.103  -4.983   1.563  0.00  0.00           C  
ATOM     32  CG  GLU Q  34      -8.322  -6.104   0.929  0.00  0.00           C  
ATOM     32  CD  GLU Q  34      -8.862  -6.546  -0.419  0.00  0.00           C  
ATOM     32 OE1  GLU Q  34      -9.806  -5.913  -0.955  0.00  0.00           C  
ATOM     32 OE2  GLU Q  34      -8.315  -7.546  -0.940  0.00  0.00           C  
ATOM     33   N  LEU Q  35     -10.197  -1.773   0.507  0.00  0.00           C  
ATOM     33  CA  LEU Q  35     -11.250  -0.815   0.717  0.00  0.00           C  
ATOM     33   C  LEU Q  35     -12.568  -1.562   0.936  0.00  0.00           C  
ATOM     33   O  LEU Q  35     -13.320  -1.246   1.859  0.00  0.00           C  
ATOM     33  CB  LEU Q  35     -11.310   0.117  -0.501  0.00  0.00           C  
ATOM     33  CG  LEU Q  35      -9.983   0.873  -0.770  0.00  0.00           C  
ATOM     33 CD1  LEU Q  35     -10.190   2.007  -1.789  0.00  0.00           C  
ATOM     33 CD2  LEU Q  35      -9.404   1.432   0.541  0.00  0.00           C  
ATOM     34   N  LYS Q  36     -12.768  -2.607   0.134  0.00  0.00           C  
ATOM     34  CA  LYS Q  36     -13.955  -3.479   0.143  0.00  0.00           C  
ATOM     34   C  LYS Q  36     -14.313  -4.137   1.476  0.00  0.00           C  
ATOM     34   O  LYS Q  36     -15.486  -4.428   1.730  0.00  0.00           C  
ATOM     34  CB  LYS Q  36     -13.786  -4.560  -0.918  0.00  0.00           C  
ATOM     34  CG  LYS Q  36     -13.816  -3.978  -2.317  0.00  0.00           C  
ATOM     34  CD  LYS Q  36     -13.367  -4.929  -3.398  0.00  0.00           C  
ATOM     34  CE  LYS Q  36     -13.505  -4.227  -4.744  0.00  0.00           C  
ATOM     34  NZ  LYS Q  36     -12.811  -4.910  -5.867  0.00  0.00           C  
ATOM     35   N  ASP Q  37     -13.313  -4.398   2.312  0.00  0.00           C  
ATOM     35  CA  ASP Q  37     -13.559  -5.001   3.615  0.00  0.00           C  
ATOM     35   C  ASP Q  37     -13.483  -3.933   4.698  0.00  0.00           C  
ATOM     35   O  ASP Q  37     -13.419  -4.251   5.884  0.00  0.00           C  
ATOM     35  CB  ASP Q  37     -12.528  -6.098   3.896  0.00  0.00           C  
ATOM     35  CG  ASP Q  37     -12.517  -7.169   2.836  0.00  0.00           C  
ATOM     35 OD1  ASP Q  37     -13.588  -7.436   2.263  0.00  0.00           C  
ATOM     35 OD2  ASP Q  37     -11.440  -7.745   2.565  0.00  0.00           C  
ATOM     36   N  GLY Q  38     -13.496  -2.667   4.277  0.00  0.00           C  
ATOM     36  CA  GLY Q  38     -13.405  -1.566   5.212  0.00  0.00           C  
ATOM     36   C  GLY Q  38     -12.045  -1.518   5.894  0.00  0.00           C  
ATOM     36   O  GLY Q  38     -11.938  -1.002   7.000  0.00  0.00           C  
ATOM     37   N  GLU Q  39     -10.990  -2.014   5.251  0.00  0.00           C  
ATOM     37  CA  GLU Q  39      -9.673  -1.997   5.896  0.00  0.00           C  
ATOM     37   C  GLU Q  39      -9.184  -0.583   6.194  0.00  0.00           C  
ATOM     37   O  GLU Q  39      -8.571  -0.327   7.223  0.00  0.00           C  
ATOM     37  CB  GLU Q  39      -8.616  -2.753   5.060  0.00  0.00           C  
ATOM     37  CG  GLU Q  39      -7.216  -2.628   5.623  0.00  0.00           C  
ATOM     37  CD  GLU Q  39      -6.193  -3.612   5.037  0.00  0.00           C  
ATOM     37 OE1  GLU Q  39      -6.473  -4.238   3.995  0.00  0.00           C  
ATOM     37 OE2  GLU Q  39      -5.095  -3.748   5.636  0.00  0.00           C  
ATOM     38   N  HIS Q  40      -9.461   0.341   5.292  0.00  0.00           C  
ATOM     38  CA  HIS Q  40      -9.030   1.711   5.483  0.00  0.00           C  
ATOM     38   C  HIS Q  40      -9.643   2.343   6.732  0.00  0.00           C  
ATOM     38   O  HIS Q  40      -9.173   3.376   7.217  0.00  0.00           C  
ATOM     38  CB  HIS Q  40      -9.363   2.526   4.228  0.00  0.00           C  
ATOM     38  CG  HIS Q  40     -10.802   2.468   3.842  0.00  0.00           C  
ATOM     38 ND1  HIS Q  40     -11.507   1.285   3.752  0.00  0.00           C  
ATOM     38 CD2  HIS Q  40     -11.681   3.453   3.548  0.00  0.00           C  
ATOM     38 CE1  HIS Q  40     -12.759   1.546   3.425  0.00  0.00           C  
ATOM     38 NE2  HIS Q  40     -12.889   2.853   3.294  0.00  0.00           C  
ATOM     39   N  LYS Q  41     -10.655   1.692   7.293  0.00  0.00           C  
ATOM     39  CA  LYS Q  41     -11.335   2.246   8.460  0.00  0.00           C  
ATOM     39   C  LYS Q  41     -11.002   1.551   9.754  0.00  0.00           C  
ATOM     39   O  LYS Q  41     -11.702   1.699  10.757  0.00  0.00           C  
ATOM     39  CB  LYS Q  41     -12.870   2.259   8.248  0.00  0.00           C  
ATOM     39  CG  LYS Q  41     -13.309   3.140   7.098  0.00  0.00           C  
ATOM     39  CD  LYS Q  41     -12.849   4.571   7.291  0.00  0.00           C  
ATOM     39  CE  LYS Q  41     -13.372   5.425   6.165  0.00  0.00           C  
ATOM     39  NZ  LYS Q  41     -12.976   6.836   6.352  0.00  0.00           C  
ATOM     40   N  LYS Q  42      -9.928   0.788   9.744  0.00  0.00           C  
ATOM     40  CA  LYS Q  42      -9.567   0.115  10.947  0.00  0.00           C  
ATOM     40   C  LYS Q  42      -8.091   0.061  11.172  0.00  0.00           C  
ATOM     40   O  LYS Q  42      -7.288   0.376  10.302  0.00  0.00           C  
ATOM     40  CB  LYS Q  42     -10.182  -1.292  11.002  0.00  0.00           C  
ATOM     40  CG  LYS Q  42     -10.394  -2.009   9.692  0.00  0.00           C  
ATOM     40  CD  LYS Q  42     -11.138  -3.328   9.965  0.00  0.00           C  
ATOM     40  CE  LYS Q  42     -11.602  -4.097   8.707  0.00  0.00           C  
ATOM     40  NZ  LYS Q  42     -10.567  -5.008   8.082  0.00  0.00           C  
ATOM     41   N  GLU Q  43      -7.772  -0.262  12.408  0.00  0.00           C  
ATOM     41  CA  GLU Q  43      -6.433  -0.443  12.890  0.00  0.00           C  
ATOM     41   C  GLU Q  43      -5.874  -1.651  12.104  0.00  0.00           C  
ATOM     41   O  GLU Q  43      -6.605  -2.595  11.792  0.00  0.00           C  
ATOM     41  CB  GLU Q  43      -6.521  -0.743  14.390  0.00  0.00           C  
ATOM     41  CG  GLU Q  43      -5.628   0.104  15.261  0.00  0.00           C  
ATOM     41  CD  GLU Q  43      -5.583   1.555  14.830  0.00  0.00           C  
ATOM     41 OE1  GLU Q  43      -6.414   2.355  15.301  0.00  0.00           C  
ATOM     41 OE2  GLU Q  43      -4.701   1.885  14.021  0.00  0.00           C  
ATOM     42   N  PRO Q  44      -4.576  -1.621  11.759  0.00  0.00           C  
ATOM     42  CA  PRO Q  44      -3.644  -0.542  12.063  0.00  0.00           C  
ATOM     42   C  PRO Q  44      -3.606   0.573  11.048  0.00  0.00           C  
ATOM     42   O  PRO Q  44      -2.886   1.532  11.258  0.00  0.00           C  
ATOM     42  CB  PRO Q  44      -2.316  -1.262  12.118  0.00  0.00           C  
ATOM     42  CG  PRO Q  44      -2.450  -2.187  10.932  0.00  0.00           C  
ATOM     42  CD  PRO Q  44      -3.885  -2.716  11.057  0.00  0.00           C  
ATOM     43   N  PHE Q  45      -4.368   0.478   9.966  0.00  0.00           C  
ATOM     43  CA  PHE Q  45      -4.348   1.540   8.961  0.00  0.00           C  
ATOM     43   C  PHE Q  45      -4.642   2.934   9.520  0.00  0.00           C  
ATOM     43   O  PHE Q  45      -4.050   3.944   9.096  0.00  0.00           C  
ATOM     43  CB  PHE Q  45      -5.293   1.272   7.781  0.00  0.00           C  
ATOM     43  CG  PHE Q  45      -5.079   2.245   6.656  0.00  0.00           C  
ATOM     43 CD1  PHE Q  45      -4.059   2.041   5.729  0.00  0.00           C  
ATOM     43 CD2  PHE Q  45      -5.839   3.407   6.560  0.00  0.00           C  
ATOM     43 CE1  PHE Q  45      -3.795   2.981   4.729  0.00  0.00           C  
ATOM     43 CE2  PHE Q  45      -5.573   4.346   5.559  0.00  0.00           C  
ATOM     43  CZ  PHE Q  45      -4.549   4.129   4.646  0.00  0.00           C  
ATOM     44   N  LEU Q  46      -5.558   2.989  10.466  0.00  0.00           C  
ATOM     44  CA  LEU Q  46      -5.893   4.243  11.092  0.00  0.00           C  
ATOM     44   C  LEU Q  46      -4.645   4.882  11.693  0.00  0.00           C  
ATOM     44   O  LEU Q  46      -4.587   6.102  11.874  0.00  0.00           C  
ATOM     44  CB  LEU Q  46      -6.911   4.004  12.177  0.00  0.00           C  
ATOM     44  CG  LEU Q  46      -8.279   3.678  11.617  0.00  0.00           C  
ATOM     44 CD1  LEU Q  46      -9.213   3.561  12.783  0.00  0.00           C  
ATOM     44 CD2  LEU Q  46      -8.753   4.775  10.653  0.00  0.00           C  
ATOM     45   N  SER Q  47      -3.649   4.057  12.006  0.00  0.00           C  
ATOM     45  CA  SER Q  47      -2.422   4.575  12.577  0.00  0.00           C  
ATOM     45   C  SER Q  47      -1.544   5.238  11.546  0.00  0.00           C  
ATOM     45   O  SER Q  47      -0.675   6.009  11.895  0.00  0.00           C  
ATOM     45  CB  SER Q  47      -1.668   3.479  13.288  0.00  0.00           C  
ATOM     45  OG  SER Q  47      -2.391   3.149  14.454  0.00  0.00           C  
ATOM     46   N  ARG Q  48      -1.781   4.945  10.276  0.00  0.00           C  
ATOM     46  CA  ARG Q  48      -1.016   5.546   9.196  0.00  0.00           C  
ATOM     46   C  ARG Q  48      -1.743   6.814   8.762  0.00  0.00           C  
ATOM     46   O  ARG Q  48      -1.112   7.796   8.398  0.00  0.00           C  
ATOM     46  CB  ARG Q  48      -0.913   4.587   8.015  0.00  0.00           C  
ATOM     46  CG  ARG Q  48      -0.693   3.153   8.441  0.00  0.00           C  
ATOM     46  CD  ARG Q  48      -0.026   2.324   7.363  0.00  0.00           C  
ATOM     46  NE  ARG Q  48       1.351   2.769   7.194  0.00  0.00           C  
ATOM     46  CZ  ARG Q  48       2.411   2.156   7.708  0.00  0.00           C  
ATOM     46 NH1  ARG Q  48       2.267   1.046   8.421  0.00  0.00           C  
ATOM     46 NH2  ARG Q  48       3.615   2.674   7.524  0.00  0.00           C  
ATOM     47   N  ASN Q  49      -3.073   6.773   8.771  0.00  0.00           C  
ATOM     47  CA  ASN Q  49      -3.876   7.919   8.394  0.00  0.00           C  
ATOM     47   C  ASN Q  49      -5.111   7.882   9.240  0.00  0.00           C  
ATOM     47   O  ASN Q  49      -6.037   7.129   8.967  0.00  0.00           C  
ATOM     47  CB  ASN Q  49      -4.292   7.882   6.907  0.00  0.00           C  
ATOM     47  CG  ASN Q  49      -5.112   9.125   6.482  0.00  0.00           C  
ATOM     47 OD1  ASN Q  49      -5.465   9.293   5.305  0.00  0.00           C  
ATOM     47 ND2  ASN Q  49      -5.397  10.004   7.434  0.00  0.00           C  
ATOM     48   N  PRO Q  50      -5.172   8.730  10.263  0.00  0.00           C  
ATOM     48  CA  PRO Q  50      -6.332   8.782  11.149  0.00  0.00           C  
ATOM     48   C  PRO Q  50      -7.627   9.151  10.446  0.00  0.00           C  
ATOM     48   O  PRO Q  50      -8.709   8.916  10.974  0.00  0.00           C  
ATOM     48  CB  PRO Q  50      -5.933   9.832  12.174  0.00  0.00           C  
ATOM     48  CG  PRO Q  50      -4.975  10.709  11.416  0.00  0.00           C  
ATOM     48  CD  PRO Q  50      -4.149   9.690  10.684  0.00  0.00           C  
ATOM     49   N  PHE Q  51      -7.526   9.758   9.271  0.00  0.00           C  
ATOM     49  CA  PHE Q  51      -8.725  10.137   8.548  0.00  0.00           C  
ATOM     49   C  PHE Q  51      -9.217   8.985   7.708  0.00  0.00           C  
ATOM     49   O  PHE Q  51     -10.137   9.154   6.903  0.00  0.00           C  
ATOM     49  CB  PHE Q  51      -8.477  11.384   7.689  0.00  0.00           C  
ATOM     49  CG  PHE Q  51      -8.233  12.608   8.499  0.00  0.00           C  
ATOM     49 CD1  PHE Q  51      -9.288  13.255   9.121  0.00  0.00           C  
ATOM     49 CD2  PHE Q  51      -6.946  13.096   8.667  0.00  0.00           C  
ATOM     49 CE1  PHE Q  51      -9.069  14.362   9.896  0.00  0.00           C  
ATOM     49 CE2  PHE Q  51      -6.702  14.213   9.443  0.00  0.00           C  
ATOM     49  CZ  PHE Q  51      -7.771  14.851  10.064  0.00  0.00           C  
ATOM     50   N  GLY Q  52      -8.587   7.821   7.909  0.00  0.00           C  
ATOM     50  CA  GLY Q  52      -8.957   6.610   7.216  0.00  0.00           C  
ATOM     50   C  GLY Q  52      -9.169   6.663   5.723  0.00  0.00           C  
ATOM     50   O  GLY Q  52     -10.225   6.215   5.246  0.00  0.00           C  
ATOM     51   N  GLN Q  53      -8.189   7.183   4.975  0.00  0.00           C  
ATOM     51  CA  GLN Q  53      -8.296   7.239   3.502  0.00  0.00           C  
ATOM     51   C  GLN Q  53      -6.973   6.805   2.895  0.00  0.00           C  
ATOM     51   O  GLN Q  53      -5.920   6.919   3.512  0.00  0.00           C  
ATOM     51  CB  GLN Q  53      -8.577   8.667   2.965  0.00  0.00           C  
ATOM     51  CG  GLN Q  53      -9.788   9.435   3.520  0.00  0.00           C  
ATOM     51  CD  GLN Q  53      -9.960  10.767   2.817  0.00  0.00           C  
ATOM     51 OE1  GLN Q  53     -11.020  11.084   2.296  0.00  0.00           C  
ATOM     51 NE2  GLN Q  53      -8.907  11.551   2.798  0.00  0.00           C  
ATOM     52   N  VAL Q  54      -7.026   6.303   1.674  0.00  0.00           C  
ATOM     52  CA  VAL Q  54      -5.811   5.906   0.980  0.00  0.00           C  
ATOM     52   C  VAL Q  54      -5.507   7.044  -0.008  0.00  0.00           C  
ATOM     52   O  VAL Q  54      -6.415   7.749  -0.449  0.00  0.00           C  
ATOM     52  CB  VAL Q  54      -5.978   4.527   0.235  0.00  0.00           C  
ATOM     52 CG1  VAL Q  54      -6.066   3.380   1.276  0.00  0.00           C  
ATOM     52 CG2  VAL Q  54      -7.217   4.544  -0.697  0.00  0.00           C  
ATOM     53   N  PRO Q  55      -4.239   7.238  -0.365  0.00  0.00           C  
ATOM     53  CA  PRO Q  55      -3.082   6.469   0.086  0.00  0.00           C  
ATOM     53   C  PRO Q  55      -2.371   6.983   1.336  0.00  0.00           C  
ATOM     53   O  PRO Q  55      -2.625   8.089   1.818  0.00  0.00           C  
ATOM     53  CB  PRO Q  55      -2.164   6.563  -1.110  0.00  0.00           C  
ATOM     53  CG  PRO Q  55      -2.342   8.021  -1.493  0.00  0.00           C  
ATOM     53  CD  PRO Q  55      -3.831   8.265  -1.343  0.00  0.00           C  
ATOM     54   N  ALA Q  56      -1.499   6.134   1.861  0.00  0.00           C  
ATOM     54  CA  ALA Q  56      -0.627   6.454   2.980  0.00  0.00           C  
ATOM     54   C  ALA Q  56       0.716   6.120   2.324  0.00  0.00           C  
ATOM     54   O  ALA Q  56       0.757   5.501   1.248  0.00  0.00           C  
ATOM     54  CB  ALA Q  56      -0.882   5.586   4.165  0.00  0.00           C  
ATOM     55   N  PHE Q  57       1.817   6.501   2.947  0.00  0.00           C  
ATOM     55  CA  PHE Q  57       3.087   6.311   2.292  0.00  0.00           C  
ATOM     55   C  PHE Q  57       4.219   6.275   3.304  0.00  0.00           C  
ATOM     55   O  PHE Q  57       4.077   6.753   4.419  0.00  0.00           C  
ATOM     55  CB  PHE Q  57       3.199   7.458   1.269  0.00  0.00           C  
ATOM     55  CG  PHE Q  57       4.557   7.651   0.658  0.00  0.00           C  
ATOM     55 CD1  PHE Q  57       5.498   8.493   1.269  0.00  0.00           C  
ATOM     55 CD2  PHE Q  57       4.885   7.038  -0.557  0.00  0.00           C  
ATOM     55 CE1  PHE Q  57       6.734   8.721   0.676  0.00  0.00           C  
ATOM     55 CE2  PHE Q  57       6.131   7.272  -1.146  0.00  0.00           C  
ATOM     55  CZ  PHE Q  57       7.046   8.115  -0.525  0.00  0.00           C  
ATOM     56   N  GLU Q  58       5.328   5.665   2.904  0.00  0.00           C  
ATOM     56  CA  GLU Q  58       6.501   5.523   3.750  0.00  0.00           C  
ATOM     56   C  GLU Q  58       7.787   5.558   2.919  0.00  0.00           C  
ATOM     56   O  GLU Q  58       7.898   4.886   1.896  0.00  0.00           C  
ATOM     56  CB  GLU Q  58       6.402   4.176   4.447  0.00  0.00           C  
ATOM     56  CG  GLU Q  58       7.173   4.003   5.693  0.00  0.00           C  
ATOM     56  CD  GLU Q  58       6.902   2.640   6.298  0.00  0.00           C  
ATOM     56 OE1  GLU Q  58       7.297   1.632   5.673  0.00  0.00           C  
ATOM     56 OE2  GLU Q  58       6.286   2.568   7.385  0.00  0.00           C  
ATOM     57   N  ASP Q  59       8.748   6.367   3.336  0.00  0.00           C  
ATOM     57  CA  ASP Q  59      10.039   6.396   2.661  0.00  0.00           C  
ATOM     57   C  ASP Q  59      10.997   6.216   3.827  0.00  0.00           C  
ATOM     57   O  ASP Q  59      11.304   7.162   4.565  0.00  0.00           C  
ATOM     57  CB  ASP Q  59      10.298   7.719   1.957  0.00  0.00           C  
ATOM     57  CG  ASP Q  59      11.518   7.668   1.070  0.00  0.00           C  
ATOM     57 OD1  ASP Q  59      12.431   6.869   1.333  0.00  0.00           C  
ATOM     57 OD2  ASP Q  59      11.565   8.429   0.091  0.00  0.00           C  
ATOM     58   N  GLY Q  60      11.427   4.975   4.016  0.00  0.00           C  
ATOM     58  CA  GLY Q  60      12.301   4.677   5.131  0.00  0.00           C  
ATOM     58   C  GLY Q  60      11.538   4.928   6.426  0.00  0.00           C  
ATOM     58   O  GLY Q  60      10.518   4.291   6.688  0.00  0.00           C  
ATOM     59   N  ASP Q  61      12.011   5.873   7.225  0.00  0.00           C  
ATOM     59  CA  ASP Q  61      11.362   6.168   8.488  0.00  0.00           C  
ATOM     59   C  ASP Q  61      10.330   7.295   8.386  0.00  0.00           C  
ATOM     59   O  ASP Q  61       9.668   7.598   9.380  0.00  0.00           C  
ATOM     59  CB  ASP Q  61      12.408   6.523   9.547  0.00  0.00           C  
ATOM     59  CG  ASP Q  61      12.068   5.959  10.917  0.00  0.00           C  
ATOM     59 OD1  ASP Q  61      11.332   6.616  11.694  0.00  0.00           C  
ATOM     59 OD2  ASP Q  61      12.548   4.843  11.211  0.00  0.00           C  
ATOM     60   N  LEU Q  62      10.193   7.920   7.212  0.00  0.00           C  
ATOM     60  CA  LEU Q  62       9.217   8.992   7.042  0.00  0.00           C  
ATOM     60   C  LEU Q  62       7.872   8.433   6.562  0.00  0.00           C  
ATOM     60   O  LEU Q  62       7.791   7.683   5.562  0.00  0.00           C  
ATOM     60  CB  LEU Q  62       9.729  10.055   6.060  0.00  0.00           C  
ATOM     60  CG  LEU Q  62       8.900  11.342   5.931  0.00  0.00           C  
ATOM     60 CD1  LEU Q  62       9.091  12.285   7.107  0.00  0.00           C  
ATOM     60 CD2  LEU Q  62       9.304  12.029   4.690  0.00  0.00           C  
ATOM     61   N  LYS Q  63       6.824   8.805   7.292  0.00  0.00           C  
ATOM     61  CA  LYS Q  63       5.464   8.383   6.995  0.00  0.00           C  
ATOM     61   C  LYS Q  63       4.599   9.590   6.618  0.00  0.00           C  
ATOM     61   O  LYS Q  63       4.559  10.601   7.323  0.00  0.00           C  
ATOM     61  CB  LYS Q  63       4.895   7.641   8.205  0.00  0.00           C  
ATOM     61  CG  LYS Q  63       5.436   6.260   8.305  0.00  0.00           C  
ATOM     61  CD  LYS Q  63       5.773   5.842   9.714  0.00  0.00           C  
ATOM     61  CE  LYS Q  63       4.545   5.504  10.490  0.00  0.00           C  
ATOM     61  NZ  LYS Q  63       3.654   4.549   9.759  0.00  0.00           C  
ATOM     62   N  LEU Q  64       3.897   9.471   5.504  0.00  0.00           C  
ATOM     62  CA  LEU Q  64       3.066  10.547   4.985  0.00  0.00           C  
ATOM     62   C  LEU Q  64       1.738   9.976   4.534  0.00  0.00           C  
ATOM     62   O  LEU Q  64       1.621   8.771   4.309  0.00  0.00           C  
ATOM     62  CB  LEU Q  64       3.737  11.131   3.731  0.00  0.00           C  
ATOM     62  CG  LEU Q  64       4.685  12.333   3.686  0.00  0.00           C  
ATOM     62 CD1  LEU Q  64       5.330  12.608   5.040  0.00  0.00           C  
ATOM     62 CD2  LEU Q  64       5.718  12.091   2.601  0.00  0.00           C  
ATOM     63   N  PHE Q  65       0.743  10.846   4.405  0.00  0.00           C  
ATOM     63  CA  PHE Q  65      -0.558  10.477   3.836  0.00  0.00           C  
ATOM     63   C  PHE Q  65      -0.939  11.744   3.071  0.00  0.00           C  
ATOM     63   O  PHE Q  65      -0.192  12.707   3.135  0.00  0.00           C  
ATOM     63  CB  PHE Q  65      -1.606  10.023   4.886  0.00  0.00           C  
ATOM     63  CG  PHE Q  65      -2.049  11.083   5.867  0.00  0.00           C  
ATOM     63 CD1  PHE Q  65      -3.053  11.994   5.531  0.00  0.00           C  
ATOM     63 CD2  PHE Q  65      -1.526  11.125   7.160  0.00  0.00           C  
ATOM     63 CE1  PHE Q  65      -3.532  12.920   6.468  0.00  0.00           C  
ATOM     63 CE2  PHE Q  65      -2.000  12.051   8.103  0.00  0.00           C  
ATOM     63  CZ  PHE Q  65      -3.009  12.948   7.752  0.00  0.00           C  
ATOM     64   N  GLU Q  66      -2.026  11.723   2.304  0.00  0.00           C  
ATOM     64  CA  GLU Q  66      -2.449  12.866   1.514  0.00  0.00           C  
ATOM     64   C  GLU Q  66      -1.606  12.884   0.227  0.00  0.00           C  
ATOM     64   O  GLU Q  66      -0.440  13.254   0.242  0.00  0.00           C  
ATOM     64  CB  GLU Q  66      -2.278  14.129   2.355  0.00  0.00           C  
ATOM     64  CG  GLU Q  66      -3.001  15.295   1.884  0.00  0.00           C  
ATOM     64  CD  GLU Q  66      -4.520  15.152   1.878  0.00  0.00           C  
ATOM     64 OE1  GLU Q  66      -5.180  15.386   2.905  0.00  0.00           C  
ATOM     64 OE2  GLU Q  66      -5.064  14.864   0.810  0.00  0.00           C  
ATOM     65   N  SER Q  67      -2.202  12.468  -0.889  0.00  0.00           C  
ATOM     65  CA  SER Q  67      -1.510  12.369  -2.177  0.00  0.00           C  
ATOM     65   C  SER Q  67      -0.822  13.584  -2.771  0.00  0.00           C  
ATOM     65   O  SER Q  67       0.194  13.421  -3.415  0.00  0.00           C  
ATOM     65  CB  SER Q  67      -2.422  11.763  -3.241  0.00  0.00           C  
ATOM     65  OG  SER Q  67      -3.452  12.645  -3.637  0.00  0.00           C  
ATOM     66   N  ARG Q  68      -1.376  14.781  -2.600  0.00  0.00           C  
ATOM     66  CA  ARG Q  68      -0.744  16.002  -3.113  0.00  0.00           C  
ATOM     66   C  ARG Q  68       0.583  16.210  -2.351  0.00  0.00           C  
ATOM     66   O  ARG Q  68       1.624  16.482  -2.961  0.00  0.00           C  
ATOM     66  CB  ARG Q  68      -1.648  17.204  -2.858  0.00  0.00           C  
ATOM     66  CG  ARG Q  68      -2.466  17.754  -4.035  0.00  0.00           C  
ATOM     66  CD  ARG Q  68      -3.147  16.688  -4.769  0.00  0.00           C  
ATOM     66  NE  ARG Q  68      -4.412  17.085  -5.397  0.00  0.00           C  
ATOM     66  CZ  ARG Q  68      -5.592  16.725  -4.910  0.00  0.00           C  
ATOM     66 NH1  ARG Q  68      -5.669  16.060  -3.771  0.00  0.00           C  
ATOM     66 NH2  ARG Q  68      -6.682  16.857  -5.636  0.00  0.00           C  
ATOM     67   N  ALA Q  69       0.536  16.068  -1.022  0.00  0.00           C  
ATOM     67  CA  ALA Q  69       1.735  16.191  -0.154  0.00  0.00           C  
ATOM     67   C  ALA Q  69       2.822  15.174  -0.543  0.00  0.00           C  
ATOM     67   O  ALA Q  69       3.997  15.519  -0.617  0.00  0.00           C  
ATOM     67  CB  ALA Q  69       1.352  16.012   1.350  0.00  0.00           C  
ATOM     68   N  ILE Q  70       2.411  13.937  -0.818  0.00  0.00           C  
ATOM     68  CA  ILE Q  70       3.305  12.868  -1.208  0.00  0.00           C  
ATOM     68   C  ILE Q  70       3.995  13.150  -2.538  0.00  0.00           C  
ATOM     68   O  ILE Q  70       5.211  13.032  -2.652  0.00  0.00           C  
ATOM     68  CB  ILE Q  70       2.558  11.538  -1.297  0.00  0.00           C  
ATOM     68 CG1  ILE Q  70       1.990  11.163   0.089  0.00  0.00           C  
ATOM     68 CG2  ILE Q  70       3.499  10.473  -1.778  0.00  0.00           C  
ATOM     68 CD1  ILE Q  70       1.018   9.978   0.096  0.00  0.00           C  
ATOM     69   N  THR Q  71       3.243  13.533  -3.547  0.00  0.00           C  
ATOM     69  CA  THR Q  71       3.867  13.813  -4.829  0.00  0.00           C  
ATOM     69   C  THR Q  71       4.849  14.977  -4.771  0.00  0.00           C  
ATOM     69   O  THR Q  71       5.808  14.991  -5.544  0.00  0.00           C  
ATOM     69  CB  THR Q  71       2.820  14.092  -5.906  0.00  0.00           C  
ATOM     69 OG1  THR Q  71       2.051  15.247  -5.544  0.00  0.00           C  
ATOM     69 CG2  THR Q  71       1.885  12.881  -6.055  0.00  0.00           C  
ATOM     70   N  GLN Q  72       4.604  15.944  -3.874  0.00  0.00           C  
ATOM     70  CA  GLN Q  72       5.456  17.125  -3.707  0.00  0.00           C  
ATOM     70   C  GLN Q  72       6.767  16.720  -3.067  0.00  0.00           C  
ATOM     70   O  GLN Q  72       7.845  17.179  -3.476  0.00  0.00           C  
ATOM     70  CB  GLN Q  72       4.737  18.182  -2.885  0.00  0.00           C  
ATOM     70  CG  GLN Q  72       3.566  18.780  -3.650  0.00  0.00           C  
ATOM     70  CD  GLN Q  72       2.631  19.618  -2.775  0.00  0.00           C  
ATOM     70 OE1  GLN Q  72       1.410  19.340  -2.675  0.00  0.00           C  
ATOM     70 NE2  GLN Q  72       3.190  20.649  -2.140  0.00  0.00           C  
ATOM     71   N  TYR Q  73       6.658  15.851  -2.068  0.00  0.00           C  
ATOM     71  CA  TYR Q  73       7.807  15.265  -1.381  0.00  0.00           C  
ATOM     71   C  TYR Q  73       8.692  14.529  -2.410  0.00  0.00           C  
ATOM     71   O  TYR Q  73       9.914  14.699  -2.432  0.00  0.00           C  
ATOM     71  CB  TYR Q  73       7.321  14.249  -0.347  0.00  0.00           C  
ATOM     71  CG  TYR Q  73       8.428  13.371   0.186  0.00  0.00           C  
ATOM     71 CD1  TYR Q  73       9.371  13.890   1.065  0.00  0.00           C  
ATOM     71 CD2  TYR Q  73       8.539  12.019  -0.210  0.00  0.00           C  
ATOM     71 CE1  TYR Q  73      10.395  13.117   1.549  0.00  0.00           C  
ATOM     71 CE2  TYR Q  73       9.571  11.220   0.266  0.00  0.00           C  
ATOM     71  CZ  TYR Q  73      10.495  11.782   1.150  0.00  0.00           C  
ATOM     71  OH  TYR Q  73      11.517  11.036   1.661  0.00  0.00           C  
ATOM     72   N  ILE Q  74       8.073  13.697  -3.245  0.00  0.00           C  
ATOM     72  CA  ILE Q  74       8.802  12.957  -4.274  0.00  0.00           C  
ATOM     72   C  ILE Q  74       9.528  13.868  -5.274  0.00  0.00           C  
ATOM     72   O  ILE Q  74      10.715  13.651  -5.558  0.00  0.00           C  
ATOM     72  CB  ILE Q  74       7.857  11.946  -5.009  0.00  0.00           C  
ATOM     72 CG1  ILE Q  74       7.490  10.817  -4.039  0.00  0.00           C  
ATOM     72 CG2  ILE Q  74       8.524  11.364  -6.266  0.00  0.00           C  
ATOM     72 CD1  ILE Q  74       6.300  10.005  -4.500  0.00  0.00           C  
ATOM     73   N  ALA Q  75       8.835  14.890  -5.780  0.00  0.00           C  
ATOM     73  CA  ALA Q  75       9.419  15.836  -6.723  0.00  0.00           C  
ATOM     73   C  ALA Q  75      10.686  16.529  -6.157  0.00  0.00           C  
ATOM     73   O  ALA Q  75      11.613  16.881  -6.908  0.00  0.00           C  
ATOM     73  CB  ALA Q  75       8.376  16.881  -7.115  0.00  0.00           C  
ATOM     74   N  HIS Q  76      10.702  16.736  -4.842  0.00  0.00           C  
ATOM     74  CA  HIS Q  76      11.820  17.368  -4.161  0.00  0.00           C  
ATOM     74   C  HIS Q  76      12.876  16.413  -3.627  0.00  0.00           C  
ATOM     74   O  HIS Q  76      14.062  16.606  -3.863  0.00  0.00           C  
ATOM     74  CB  HIS Q  76      11.328  18.222  -3.010  0.00  0.00           C  
ATOM     74  CG  HIS Q  76      10.940  19.606  -3.423  0.00  0.00           C  
ATOM     74 ND1  HIS Q  76       9.626  19.994  -3.603  0.00  0.00           C  
ATOM     74 CD2  HIS Q  76      11.694  20.696  -3.688  0.00  0.00           C  
ATOM     74 CE1  HIS Q  76       9.590  21.265  -3.958  0.00  0.00           C  
ATOM     74 NE2  HIS Q  76      10.833  21.714  -4.018  0.00  0.00           C  
ATOM     75   N  ARG Q  77      12.453  15.388  -2.902  0.00  0.00           C  
ATOM     75  CA  ARG Q  77      13.396  14.454  -2.353  0.00  0.00           C  
ATOM     75   C  ARG Q  77      14.201  13.801  -3.456  0.00  0.00           C  
ATOM     75   O  ARG Q  77      15.392  13.610  -3.322  0.00  0.00           C  
ATOM     75  CB  ARG Q  77      12.663  13.382  -1.566  0.00  0.00           C  
ATOM     75  CG  ARG Q  77      13.562  12.561  -0.711  0.00  0.00           C  
ATOM     75  CD  ARG Q  77      14.332  13.481   0.199  0.00  0.00           C  
ATOM     75  NE  ARG Q  77      14.948  12.752   1.295  0.00  0.00           C  
ATOM     75  CZ  ARG Q  77      15.783  11.733   1.126  0.00  0.00           C  
ATOM     75 NH1  ARG Q  77      16.103  11.326  -0.100  0.00  0.00           C  
ATOM     75 NH2  ARG Q  77      16.301  11.121   2.185  0.00  0.00           C  
ATOM     76   N  TYR Q  78      13.535  13.461  -4.550  0.00  0.00           C  
ATOM     76  CA  TYR Q  78      14.173  12.790  -5.677  0.00  0.00           C  
ATOM     76   C  TYR Q  78      14.232  13.670  -6.933  0.00  0.00           C  
ATOM     76   O  TYR Q  78      14.110  13.195  -8.061  0.00  0.00           C  
ATOM     76  CB  TYR Q  78      13.392  11.502  -5.936  0.00  0.00           C  
ATOM     76  CG  TYR Q  78      13.392  10.582  -4.725  0.00  0.00           C  
ATOM     76 CD1  TYR Q  78      14.554   9.919  -4.344  0.00  0.00           C  
ATOM     76 CD2  TYR Q  78      12.245  10.384  -3.956  0.00  0.00           C  
ATOM     76 CE1  TYR Q  78      14.581   9.078  -3.231  0.00  0.00           C  
ATOM     76 CE2  TYR Q  78      12.256   9.550  -2.843  0.00  0.00           C  
ATOM     76  CZ  TYR Q  78      13.431   8.891  -2.481  0.00  0.00           C  
ATOM     76  OH  TYR Q  78      13.475   8.027  -1.395  0.00  0.00           C  
ATOM     77   N  GLU Q  79      14.471  14.950  -6.717  0.00  0.00           C  
ATOM     77  CA  GLU Q  79      14.497  15.939  -7.782  0.00  0.00           C  
ATOM     77   C  GLU Q  79      15.256  15.603  -9.038  0.00  0.00           C  
ATOM     77   O  GLU Q  79      14.702  15.703 -10.142  0.00  0.00           C  
ATOM     77  CB  GLU Q  79      14.993  17.291  -7.246  0.00  0.00           C  
ATOM     77  CG  GLU Q  79      14.960  18.388  -8.301  0.00  0.00           C  
ATOM     77  CD  GLU Q  79      14.968  19.811  -7.729  0.00  0.00           C  
ATOM     77 OE1  GLU Q  79      15.118  19.986  -6.492  0.00  0.00           C  
ATOM     77 OE2  GLU Q  79      14.819  20.765  -8.540  0.00  0.00           C  
ATOM     78   N  ASN Q  80      16.520  15.221  -8.862  0.00  0.00           C  
ATOM     78  CA  ASN Q  80      17.418  14.894  -9.974  0.00  0.00           C  
ATOM     78   C  ASN Q  80      17.331  13.478 -10.538  0.00  0.00           C  
ATOM     78   O  ASN Q  80      18.104  13.095 -11.436  0.00  0.00           C  
ATOM     78  CB  ASN Q  80      18.865  15.206  -9.589  0.00  0.00           C  
ATOM     78  CG  ASN Q  80      19.167  16.698  -9.630  0.00  0.00           C  
ATOM     78 OD1  ASN Q  80      18.512  17.464 -10.353  0.00  0.00           C  
ATOM     78 ND2  ASN Q  80      20.162  17.122  -8.849  0.00  0.00           C  
ATOM     79   N  GLN Q  81      16.381  12.708 -10.024  0.00  0.00           C  
ATOM     79  CA  GLN Q  81      16.173  11.358 -10.484  0.00  0.00           C  
ATOM     79   C  GLN Q  81      15.061  11.402 -11.534  0.00  0.00           C  
ATOM     79   O  GLN Q  81      14.034  12.052 -11.332  0.00  0.00           C  
ATOM     79  CB  GLN Q  81      15.781  10.509  -9.288  0.00  0.00           C  
ATOM     79  CG  GLN Q  81      15.683   9.069  -9.585  0.00  0.00           C  
ATOM     79  CD  GLN Q  81      16.090   8.250  -8.407  0.00  0.00           C  
ATOM     79 OE1  GLN Q  81      16.683   8.773  -7.456  0.00  0.00           C  
ATOM     79 NE2  GLN Q  81      15.791   6.949  -8.451  0.00  0.00           C  
ATOM     80   N  GLY Q  82      15.290  10.743 -12.669  0.00  0.00           C  
ATOM     80  CA  GLY Q  82      14.300  10.696 -13.732  0.00  0.00           C  
ATOM     80   C  GLY Q  82      13.738  12.039 -14.151  0.00  0.00           C  
ATOM     80   O  GLY Q  82      14.443  13.044 -14.181  0.00  0.00           C  
ATOM     81   N  THR Q  83      12.453  12.053 -14.471  0.00  0.00           C  
ATOM     81  CA  THR Q  83      11.757  13.265 -14.904  0.00  0.00           C  
ATOM     81   C  THR Q  83      11.561  14.267 -13.781  0.00  0.00           C  
ATOM     81   O  THR Q  83      10.981  13.940 -12.746  0.00  0.00           C  
ATOM     81  CB  THR Q  83      10.372  12.920 -15.461  0.00  0.00           C  
ATOM     81 OG1  THR Q  83      10.517  11.946 -16.498  0.00  0.00           C  
ATOM     81 CG2  THR Q  83       9.687  14.146 -16.029  0.00  0.00           C  
ATOM     82   N  ASN Q  84      12.041  15.491 -13.984  0.00  0.00           C  
ATOM     82  CA  ASN Q  84      11.860  16.528 -12.981  0.00  0.00           C  
ATOM     82   C  ASN Q  84      10.414  16.949 -13.106  0.00  0.00           C  
ATOM     82   O  ASN Q  84       9.949  17.336 -14.177  0.00  0.00           C  
ATOM     82  CB  ASN Q  84      12.771  17.715 -13.223  0.00  0.00           C  
ATOM     82  CG  ASN Q  84      12.657  18.773 -12.117  0.00  0.00           C  
ATOM     82 OD1  ASN Q  84      12.581  19.966 -12.393  0.00  0.00           C  
ATOM     82 ND2  ASN Q  84      12.656  18.337 -10.873  0.00  0.00           C  
ATOM     83   N  LEU Q  85       9.708  16.849 -11.993  0.00  0.00           C  
ATOM     83  CA  LEU Q  85       8.293  17.160 -11.940  0.00  0.00           C  
ATOM     83   C  LEU Q  85       7.972  18.588 -11.491  0.00  0.00           C  
ATOM     83   O  LEU Q  85       6.799  18.986 -11.426  0.00  0.00           C  
ATOM     83  CB  LEU Q  85       7.610  16.119 -11.040  0.00  0.00           C  
ATOM     83  CG  LEU Q  85       7.766  14.681 -11.550  0.00  0.00           C  
ATOM     83 CD1  LEU Q  85       7.286  13.657 -10.514  0.00  0.00           C  
ATOM     83 CD2  LEU Q  85       6.984  14.581 -12.850  0.00  0.00           C  
# all subject chain's atoms
ATOM      0   N  SER S   1      23.168   0.671  -6.591  0.00  0.00           C  
ATOM      0  CA  SER S   1      22.378   0.026  -5.503  0.00  0.00           C  
ATOM      0   C  SER S   1      20.952   0.561  -5.484  0.00  0.00           C  
ATOM      0   O  SER S   1      20.671   1.637  -6.010  0.00  0.00           C  
ATOM      0  CB  SER S   1      23.038   0.277  -4.150  0.00  0.00           C  
ATOM      0  OG  SER S   1      24.334  -0.284  -4.124  0.00  0.00           C  
ATOM      1   N  ASP S   2      20.059  -0.194  -4.859  0.00  0.00           C  
ATOM      1  CA  ASP S   2      18.658   0.190  -4.792  0.00  0.00           C  
ATOM      1   C  ASP S   2      18.216   0.700  -3.431  0.00  0.00           C  
ATOM      1   O  ASP S   2      18.560   0.127  -2.397  0.00  0.00           C  
ATOM      1  CB  ASP S   2      17.793  -1.001  -5.179  0.00  0.00           C  
ATOM      1  CG  ASP S   2      18.091  -1.491  -6.565  0.00  0.00           C  
ATOM      1 OD1  ASP S   2      17.724  -0.803  -7.541  0.00  0.00           C  
ATOM      1 OD2  ASP S   2      18.707  -2.564  -6.673  0.00  0.00           C  
ATOM      2   N  LEU S   3      17.476   1.803  -3.448  0.00  0.00           C  
ATOM      2  CA  LEU S   3      16.920   2.381  -2.242  0.00  0.00           C  
ATOM      2   C  LEU S   3      15.463   1.979  -2.427  0.00  0.00           C  
ATOM      2   O  LEU S   3      14.738   2.559  -3.234  0.00  0.00           C  
ATOM      2  CB  LEU S   3      17.083   3.908  -2.232  0.00  0.00           C  
ATOM      2  CG  LEU S   3      16.687   4.590  -0.926  0.00  0.00           C  
ATOM      2 CD1  LEU S   3      17.265   5.997  -0.876  0.00  0.00           C  
ATOM      2 CD2  LEU S   3      15.154   4.631  -0.818  0.00  0.00           C  
ATOM      3   N  THR S   4      15.049   0.950  -1.704  0.00  0.00           C  
ATOM      3  CA  THR S   4      13.696   0.456  -1.843  0.00  0.00           C  
ATOM      3   C  THR S   4      12.731   1.202  -0.937  0.00  0.00           C  
ATOM      3   O  THR S   4      12.981   1.371   0.254  0.00  0.00           C  
ATOM      3  CB  THR S   4      13.658  -1.050  -1.554  0.00  0.00           C  
ATOM      3 OG1  THR S   4      14.474  -1.721  -2.523  0.00  0.00           C  
ATOM      3 CG2  THR S   4      12.225  -1.590  -1.628  0.00  0.00           C  
ATOM      4   N  VAL S   5      11.628   1.651  -1.523  0.00  0.00           C  
ATOM      4  CA  VAL S   5      10.595   2.401  -0.791  0.00  0.00           C  
ATOM      4   C  VAL S   5       9.377   1.483  -0.719  0.00  0.00           C  
ATOM      4   O  VAL S   5       8.878   1.031  -1.740  0.00  0.00           C  
ATOM      4  CB  VAL S   5      10.222   3.695  -1.570  0.00  0.00           C  
ATOM      4 CG1  VAL S   5       9.061   4.430  -0.888  0.00  0.00           C  
ATOM      4 CG2  VAL S   5      11.429   4.604  -1.647  0.00  0.00           C  
ATOM      5   N  ALA S   6       8.924   1.185   0.492  0.00  0.00           C  
ATOM      5  CA  ALA S   6       7.772   0.317   0.670  0.00  0.00           C  
ATOM      5   C  ALA S   6       6.550   1.197   0.872  0.00  0.00           C  
ATOM      5   O  ALA S   6       6.517   1.985   1.809  0.00  0.00           C  
ATOM      5  CB  ALA S   6       7.980  -0.603   1.893  0.00  0.00           C  
ATOM      6   N  VAL S   7       5.572   1.060  -0.023  0.00  0.00           C  
ATOM      6  CA  VAL S   7       4.338   1.826   0.030  0.00  0.00           C  
ATOM      6   C  VAL S   7       3.228   0.976   0.663  0.00  0.00           C  
ATOM      6   O  VAL S   7       3.060  -0.201   0.341  0.00  0.00           C  
ATOM      6  CB  VAL S   7       3.847   2.220  -1.397  0.00  0.00           C  
ATOM      6 CG1  VAL S   7       2.495   2.943  -1.302  0.00  0.00           C  
ATOM      6 CG2  VAL S   7       4.846   3.135  -2.079  0.00  0.00           C  
ATOM      7   N  VAL S   8       2.485   1.559   1.583  0.00  0.00           C  
ATOM      7  CA  VAL S   8       1.343   0.857   2.175  0.00  0.00           C  
ATOM      7   C  VAL S   8       0.232   1.911   2.083  0.00  0.00           C  
ATOM      7   O  VAL S   8       0.143   2.807   2.918  0.00  0.00           C  
ATOM      7  CB  VAL S   8       1.594   0.445   3.658  0.00  0.00           C  
ATOM      7 CG1  VAL S   8       0.298  -0.247   4.220  0.00  0.00           C  
ATOM      7 CG2  VAL S   8       2.796  -0.542   3.734  0.00  0.00           C  
ATOM      8   N  LEU S   9      -0.585   1.805   1.043  0.00  0.00           C  
ATOM      8  CA  LEU S   9      -1.652   2.765   0.780  0.00  0.00           C  
ATOM      8   C  LEU S   9      -2.804   2.033   0.110  0.00  0.00           C  
ATOM      8   O  LEU S   9      -2.683   0.842  -0.198  0.00  0.00           C  
ATOM      8  CB  LEU S   9      -1.120   3.873  -0.156  0.00  0.00           C  
ATOM      8  CG  LEU S   9      -0.181   4.939   0.422  0.00  0.00           C  
ATOM      8 CD1  LEU S   9       0.350   5.853  -0.740  0.00  0.00           C  
ATOM      8 CD2  LEU S   9      -0.960   5.794   1.497  0.00  0.00           C  
ATOM      9   N  PRO S  10      -3.940   2.724  -0.123  0.00  0.00           C  
ATOM      9  CA  PRO S  10      -5.055   2.025  -0.773  0.00  0.00           C  
ATOM      9   C  PRO S  10      -4.712   1.860  -2.256  0.00  0.00           C  
ATOM      9   O  PRO S  10      -4.791   2.816  -3.022  0.00  0.00           C  
ATOM      9  CB  PRO S  10      -6.251   2.971  -0.556  0.00  0.00           C  
ATOM      9  CG  PRO S  10      -5.832   3.859   0.643  0.00  0.00           C  
ATOM      9  CD  PRO S  10      -4.355   4.064   0.340  0.00  0.00           C  
ATOM     10   N  LEU S  11      -4.344   0.645  -2.647  0.00  0.00           C  
ATOM     10  CA  LEU S  11      -3.947   0.374  -4.027  0.00  0.00           C  
ATOM     10   C  LEU S  11      -5.113   0.158  -5.000  0.00  0.00           C  
ATOM     10   O  LEU S  11      -4.921   0.236  -6.202  0.00  0.00           C  
ATOM     10  CB  LEU S  11      -3.003  -0.841  -4.080  0.00  0.00           C  
ATOM     10  CG  LEU S  11      -1.766  -0.837  -3.166  0.00  0.00           C  
ATOM     10 CD1  LEU S  11      -0.920  -2.094  -3.440  0.00  0.00           C  
ATOM     10 CD2  LEU S  11      -0.932   0.433  -3.416  0.00  0.00           C  
ATOM     11   N  THR S  12      -6.313  -0.113  -4.503  0.00  0.00           C  
ATOM     11  CA  THR S  12      -7.425  -0.322  -5.426  0.00  0.00           C  
ATOM     11   C  THR S  12      -8.563   0.646  -5.207  0.00  0.00           C  
ATOM     11   O  THR S  12      -9.220   1.060  -6.166  0.00  0.00           C  
ATOM     11  CB  THR S  12      -7.952  -1.757  -5.355  0.00  0.00           C  
ATOM     11 OG1  THR S  12      -8.521  -1.995  -4.067  0.00  0.00           C  
ATOM     11 CG2  THR S  12      -6.814  -2.737  -5.585  0.00  0.00           C  
ATOM     12   N  ASN S  13      -8.803   1.027  -3.955  0.00  0.00           C  
ATOM     12  CA  ASN S  13      -9.863   1.981  -3.687  0.00  0.00           C  
ATOM     12   C  ASN S  13      -9.314   3.373  -4.071  0.00  0.00           C  
ATOM     12   O  ASN S  13      -8.261   3.793  -3.569  0.00  0.00           C  
ATOM     12  CB  ASN S  13     -10.224   1.948  -2.207  0.00  0.00           C  
ATOM     12  CG  ASN S  13     -11.487   2.691  -1.923  0.00  0.00           C  
ATOM     12 OD1  ASN S  13     -11.605   3.873  -2.243  0.00  0.00           C  
ATOM     12 ND2  ASN S  13     -12.443   1.992  -1.326  0.00  0.00           C  
ATOM     13   N  THR S  14     -10.017   4.085  -4.954  0.00  0.00           C  
ATOM     13  CA  THR S  14      -9.561   5.407  -5.432  0.00  0.00           C  
ATOM     13   C  THR S  14     -10.229   6.580  -4.710  0.00  0.00           C  
ATOM     13   O  THR S  14     -10.000   7.746  -5.059  0.00  0.00           C  
ATOM     13  CB  THR S  14      -9.884   5.589  -6.942  0.00  0.00           C  
ATOM     13 OG1  THR S  14     -11.311   5.500  -7.130  0.00  0.00           C  
ATOM     13 CG2  THR S  14      -9.207   4.493  -7.795  0.00  0.00           C  
ATOM     14   N  SER S  15     -11.030   6.289  -3.696  0.00  0.00           C  
ATOM     14  CA  SER S  15     -11.757   7.349  -3.012  0.00  0.00           C  
ATOM     14   C  SER S  15     -11.044   8.192  -1.954  0.00  0.00           C  
ATOM     14   O  SER S  15     -11.619   9.155  -1.463  0.00  0.00           C  
ATOM     14  CB  SER S  15     -13.019   6.759  -2.377  0.00  0.00           C  
ATOM     14  OG  SER S  15     -12.677   6.008  -1.225  0.00  0.00           C  
ATOM     15   N  TYR S  16      -9.825   7.829  -1.569  0.00  0.00           C  
ATOM     15  CA  TYR S  16      -9.098   8.589  -0.537  0.00  0.00           C  
ATOM     15   C  TYR S  16      -8.142   9.617  -1.140  0.00  0.00           C  
ATOM     15   O  TYR S  16      -7.653   9.426  -2.246  0.00  0.00           C  
ATOM     15  CB  TYR S  16      -8.253   7.639   0.333  0.00  0.00           C  
ATOM     15  CG  TYR S  16      -9.023   6.527   1.009  0.00  0.00           C  
ATOM     15 CD1  TYR S  16      -9.138   5.258   0.413  0.00  0.00           C  
ATOM     15 CD2  TYR S  16      -9.626   6.733   2.252  0.00  0.00           C  
ATOM     15 CE1  TYR S  16      -9.844   4.215   1.060  0.00  0.00           C  
ATOM     15 CE2  TYR S  16     -10.321   5.707   2.898  0.00  0.00           C  
ATOM     15  CZ  TYR S  16     -10.421   4.458   2.299  0.00  0.00           C  
ATOM     15  OH  TYR S  16     -11.083   3.460   2.970  0.00  0.00           C  
ATOM     16   N  PRO S  17      -7.874  10.722  -0.424  0.00  0.00           C  
ATOM     16  CA  PRO S  17      -6.953  11.762  -0.901  0.00  0.00           C  
ATOM     16   C  PRO S  17      -5.567  11.123  -1.102  0.00  0.00           C  
ATOM     16   O  PRO S  17      -4.767  11.573  -1.937  0.00  0.00           C  
ATOM     16  CB  PRO S  17      -6.947  12.773   0.251  0.00  0.00           C  
ATOM     16  CG  PRO S  17      -8.370  12.634   0.820  0.00  0.00           C  
ATOM     16  CD  PRO S  17      -8.540  11.132   0.828  0.00  0.00           C  
ATOM     17   N  TRP S  18      -5.315  10.052  -0.350  0.00  0.00           C  
ATOM     17  CA  TRP S  18      -4.039   9.342  -0.440  0.00  0.00           C  
ATOM     17   C  TRP S  18      -4.105   7.989  -1.181  0.00  0.00           C  
ATOM     17   O  TRP S  18      -3.189   7.176  -1.071  0.00  0.00           C  
ATOM     17  CB  TRP S  18      -3.471   9.182   0.976  0.00  0.00           C  
ATOM     17  CG  TRP S  18      -4.487   8.599   1.905  0.00  0.00           C  
ATOM     17 CD1  TRP S  18      -4.792   7.282   2.046  0.00  0.00           C  
ATOM     17 CD2  TRP S  18      -5.381   9.321   2.764  0.00  0.00           C  
ATOM     17 NE1  TRP S  18      -5.819   7.133   2.948  0.00  0.00           C  
ATOM     17 CE2  TRP S  18      -6.200   8.361   3.408  0.00  0.00           C  
ATOM     17 CE3  TRP S  18      -5.577  10.680   3.053  0.00  0.00           C  
ATOM     17 CZ2  TRP S  18      -7.204   8.715   4.335  0.00  0.00           C  
ATOM     17 CZ3  TRP S  18      -6.579  11.043   3.978  0.00  0.00           C  
ATOM     17 CH2  TRP S  18      -7.379  10.053   4.608  0.00  0.00           C  
ATOM     18   N  SER S  19      -5.172   7.752  -1.950  0.00  0.00           C  
ATOM     18  CA  SER S  19      -5.330   6.511  -2.724  0.00  0.00           C  
ATOM     18   C  SER S  19      -4.170   6.453  -3.706  0.00  0.00           C  
ATOM     18   O  SER S  19      -3.690   7.495  -4.127  0.00  0.00           C  
ATOM     18  CB  SER S  19      -6.637   6.528  -3.531  0.00  0.00           C  
ATOM     18  OG  SER S  19      -7.772   6.251  -2.729  0.00  0.00           C  
ATOM     19   N  TRP S  20      -3.748   5.254  -4.100  0.00  0.00           C  
ATOM     19  CA  TRP S  20      -2.615   5.147  -5.013  0.00  0.00           C  
ATOM     19   C  TRP S  20      -2.913   5.756  -6.395  0.00  0.00           C  
ATOM     19   O  TRP S  20      -1.994   6.217  -7.051  0.00  0.00           C  
ATOM     19  CB  TRP S  20      -2.176   3.676  -5.148  0.00  0.00           C  
ATOM     19  CG  TRP S  20      -0.851   3.438  -5.909  0.00  0.00           C  
ATOM     19 CD1  TRP S  20      -0.688   2.680  -7.050  0.00  0.00           C  
ATOM     19 CD2  TRP S  20       0.463   3.910  -5.552  0.00  0.00           C  
ATOM     19 NE1  TRP S  20       0.647   2.652  -7.410  0.00  0.00           C  
ATOM     19 CE2  TRP S  20       1.372   3.397  -6.516  0.00  0.00           C  
ATOM     19 CE3  TRP S  20       0.966   4.711  -4.515  0.00  0.00           C  
ATOM     19 CZ2  TRP S  20       2.751   3.668  -6.472  0.00  0.00           C  
ATOM     19 CZ3  TRP S  20       2.333   4.976  -4.466  0.00  0.00           C  
ATOM     19 CH2  TRP S  20       3.211   4.453  -5.446  0.00  0.00           C  
ATOM     20   N  ALA S  21      -4.179   5.753  -6.829  0.00  0.00           C  
ATOM     20  CA  ALA S  21      -4.531   6.327  -8.138  0.00  0.00           C  
ATOM     20   C  ALA S  21      -4.109   7.794  -8.222  0.00  0.00           C  
ATOM     20   O  ALA S  21      -3.914   8.326  -9.324  0.00  0.00           C  
ATOM     20  CB  ALA S  21      -6.020   6.217  -8.394  0.00  0.00           C  
ATOM     21   N  ARG S  22      -3.983   8.446  -7.064  0.00  0.00           C  
ATOM     21  CA  ARG S  22      -3.557   9.850  -7.000  0.00  0.00           C  
ATOM     21   C  ARG S  22      -2.091   9.975  -6.548  0.00  0.00           C  
ATOM     21   O  ARG S  22      -1.328  10.746  -7.122  0.00  0.00           C  
ATOM     21  CB  ARG S  22      -4.448  10.637  -6.027  0.00  0.00           C  
ATOM     21  CG  ARG S  22      -5.949  10.421  -6.245  0.00  0.00           C  
ATOM     21  CD  ARG S  22      -6.690  10.438  -4.903  0.00  0.00           C  
ATOM     21  NE  ARG S  22      -8.116  10.073  -4.975  0.00  0.00           C  
ATOM     21  CZ  ARG S  22      -9.112  10.953  -5.050  0.00  0.00           C  
ATOM     21 NH1  ARG S  22      -8.849  12.259  -5.077  0.00  0.00           C  
ATOM     21 NH2  ARG S  22     -10.376  10.530  -5.048  0.00  0.00           C  
ATOM     22   N  VAL S  23      -1.704   9.212  -5.525  0.00  0.00           C  
ATOM     22  CA  VAL S  23      -0.333   9.265  -5.002  0.00  0.00           C  
ATOM     22   C  VAL S  23       0.698   8.596  -5.917  0.00  0.00           C  
ATOM     22   O  VAL S  23       1.819   9.093  -6.026  0.00  0.00           C  
ATOM     22  CB  VAL S  23      -0.247   8.638  -3.597  0.00  0.00           C  
ATOM     22 CG1  VAL S  23       1.192   8.621  -3.107  0.00  0.00           C  
ATOM     22 CG2  VAL S  23      -1.121   9.456  -2.621  0.00  0.00           C  
ATOM     23   N  GLY S  24       0.327   7.484  -6.556  0.00  0.00           C  
ATOM     23  CA  GLY S  24       1.247   6.790  -7.463  0.00  0.00           C  
ATOM     23   C  GLY S  24       1.735   7.710  -8.579  0.00  0.00           C  
ATOM     23   O  GLY S  24       2.933   7.773  -8.864  0.00  0.00           C  
ATOM     24   N  PRO S  25       0.824   8.430  -9.254  0.00  0.00           C  
ATOM     24  CA  PRO S  25       1.299   9.327 -10.318  0.00  0.00           C  
ATOM     24   C  PRO S  25       2.177  10.414  -9.705  0.00  0.00           C  
ATOM     24   O  PRO S  25       3.181  10.823 -10.297  0.00  0.00           C  
ATOM     24  CB  PRO S  25       0.010   9.904 -10.905  0.00  0.00           C  
ATOM     24  CG  PRO S  25      -1.023   8.874 -10.601  0.00  0.00           C  
ATOM     24  CD  PRO S  25      -0.644   8.317  -9.255  0.00  0.00           C  
ATOM     25   N  ALA S  26       1.808  10.912  -8.520  0.00  0.00           C  
ATOM     25  CA  ALA S  26       2.622  11.957  -7.871  0.00  0.00           C  
ATOM     25   C  ALA S  26       4.051  11.475  -7.580  0.00  0.00           C  
ATOM     25   O  ALA S  26       5.033  12.211  -7.769  0.00  0.00           C  
ATOM     25  CB  ALA S  26       1.960  12.425  -6.568  0.00  0.00           C  
ATOM     26   N  VAL S  27       4.152  10.238  -7.101  0.00  0.00           C  
ATOM     26  CA  VAL S  27       5.439   9.632  -6.788  0.00  0.00           C  
ATOM     26   C  VAL S  27       6.240   9.432  -8.087  0.00  0.00           C  
ATOM     26   O  VAL S  27       7.444   9.662  -8.124  0.00  0.00           C  
ATOM     26  CB  VAL S  27       5.224   8.256  -6.086  0.00  0.00           C  
ATOM     26 CG1  VAL S  27       6.507   7.420  -6.133  0.00  0.00           C  
ATOM     26 CG2  VAL S  27       4.789   8.483  -4.648  0.00  0.00           C  
ATOM     27   N  GLU S  28       5.570   8.998  -9.146  0.00  0.00           C  
ATOM     27  CA  GLU S  28       6.253   8.789 -10.414  0.00  0.00           C  
ATOM     27   C  GLU S  28       6.834  10.118 -10.901  0.00  0.00           C  
ATOM     27   O  GLU S  28       7.942  10.153 -11.431  0.00  0.00           C  
ATOM     27  CB  GLU S  28       5.288   8.188 -11.437  0.00  0.00           C  
ATOM     27  CG  GLU S  28       5.913   7.935 -12.794  0.00  0.00           C  
ATOM     27  CD  GLU S  28       4.996   7.155 -13.715  0.00  0.00           C  
ATOM     27 OE1  GLU S  28       5.114   7.336 -14.944  0.00  0.00           C  
ATOM     27 OE2  GLU S  28       4.167   6.362 -13.211  0.00  0.00           C  
ATOM     28   N  LEU S  29       6.109  11.218 -10.694  0.00  0.00           C  
ATOM     28  CA  LEU S  29       6.585  12.540 -11.101  0.00  0.00           C  
ATOM     28   C  LEU S  29       7.803  12.956 -10.271  0.00  0.00           C  
ATOM     28   O  LEU S  29       8.761  13.574 -10.790  0.00  0.00           C  
ATOM     28  CB  LEU S  29       5.457  13.604 -10.978  0.00  0.00           C  
ATOM     28  CG  LEU S  29       4.343  13.535 -12.053  0.00  0.00           C  
ATOM     28 CD1  LEU S  29       3.153  14.449 -11.676  0.00  0.00           C  
ATOM     28 CD2  LEU S  29       4.922  13.967 -13.424  0.00  0.00           C  
ATOM     29   N  ALA S  30       7.774  12.620  -8.984  0.00  0.00           C  
ATOM     29  CA  ALA S  30       8.875  12.966  -8.095  0.00  0.00           C  
ATOM     29   C  ALA S  30      10.109  12.152  -8.469  0.00  0.00           C  
ATOM     29   O  ALA S  30      11.235  12.643  -8.384  0.00  0.00           C  
ATOM     29  CB  ALA S  30       8.493  12.692  -6.638  0.00  0.00           C  
ATOM     30   N  LEU S  31       9.910  10.915  -8.900  0.00  0.00           C  
ATOM     30  CA  LEU S  31      11.061  10.083  -9.245  0.00  0.00           C  
ATOM     30   C  LEU S  31      11.712  10.458 -10.583  0.00  0.00           C  
ATOM     30   O  LEU S  31      12.896  10.201 -10.781  0.00  0.00           C  
ATOM     30  CB  LEU S  31      10.676   8.603  -9.222  0.00  0.00           C  
ATOM     30  CG  LEU S  31      10.346   8.084  -7.822  0.00  0.00           C  
ATOM     30 CD1  LEU S  31      10.151   6.580  -7.874  0.00  0.00           C  
ATOM     30 CD2  LEU S  31      11.473   8.426  -6.869  0.00  0.00           C  
ATOM     31   N  ALA S  32      10.944  11.073 -11.484  0.00  0.00           C  
ATOM     31  CA  ALA S  32      11.477  11.505 -12.777  0.00  0.00           C  
ATOM     31   C  ALA S  32      12.368  12.695 -12.491  0.00  0.00           C  
ATOM     31   O  ALA S  32      13.420  12.872 -13.106  0.00  0.00           C  
ATOM     31  CB  ALA S  32      10.342  11.908 -13.731  0.00  0.00           C  
ATOM     32   N  ARG S  33      11.947  13.513 -11.539  0.00  0.00           C  
ATOM     32  CA  ARG S  33      12.713  14.682 -11.139  0.00  0.00           C  
ATOM     32   C  ARG S  33      14.060  14.218 -10.550  0.00  0.00           C  
ATOM     32   O  ARG S  33      15.108  14.830 -10.809  0.00  0.00           C  
ATOM     32  CB  ARG S  33      11.924  15.483 -10.100  0.00  0.00           C  
ATOM     32  CG  ARG S  33      12.564  16.801  -9.666  0.00  0.00           C  
ATOM     32  CD  ARG S  33      11.559  17.943  -9.809  0.00  0.00           C  
ATOM     32  NE  ARG S  33      11.072  18.439  -8.521  0.00  0.00           C  
ATOM     32  CZ  ARG S  33       9.935  19.116  -8.363  0.00  0.00           C  
ATOM     32 NH1  ARG S  33       9.164  19.377  -9.413  0.00  0.00           C  
ATOM     32 NH2  ARG S  33       9.567  19.532  -7.153  0.00  0.00           C  
ATOM     33   N  VAL S  34      14.025  13.142  -9.761  0.00  0.00           C  
ATOM     33  CA  VAL S  34      15.237  12.611  -9.143  0.00  0.00           C  
ATOM     33   C  VAL S  34      16.181  12.050 -10.205  0.00  0.00           C  
ATOM     33   O  VAL S  34      17.382  12.298 -10.162  0.00  0.00           C  
ATOM     33  CB  VAL S  34      14.896  11.510  -8.087  0.00  0.00           C  
ATOM     33 CG1  VAL S  34      16.176  10.801  -7.619  0.00  0.00           C  
ATOM     33 CG2  VAL S  34      14.189  12.158  -6.899  0.00  0.00           C  
ATOM     34   N  LYS S  35      15.628  11.313 -11.159  0.00  0.00           C  
ATOM     34  CA  LYS S  35      16.402  10.738 -12.247  0.00  0.00           C  
ATOM     34   C  LYS S  35      17.127  11.860 -13.006  0.00  0.00           C  
ATOM     34   O  LYS S  35      18.290  11.728 -13.376  0.00  0.00           C  
ATOM     34  CB  LYS S  35      15.468   9.968 -13.192  0.00  0.00           C  
ATOM     34  CG  LYS S  35      16.158   9.281 -14.375  0.00  0.00           C  
ATOM     34  CD  LYS S  35      16.941   8.042 -13.953  0.00  0.00           C  
ATOM     34  CE  LYS S  35      16.063   6.791 -13.881  0.00  0.00           C  
ATOM     34  NZ  LYS S  35      15.641   6.284 -15.227  0.00  0.00           C  
ATOM     35   N  ALA S  36      16.445  12.981 -13.202  0.00  0.00           C  
ATOM     35  CA  ALA S  36      17.023  14.119 -13.916  0.00  0.00           C  
ATOM     35   C  ALA S  36      17.982  14.951 -13.064  0.00  0.00           C  
ATOM     35   O  ALA S  36      18.386  16.047 -13.460  0.00  0.00           C  
ATOM     35  CB  ALA S  36      15.908  15.009 -14.444  0.00  0.00           C  
ATOM     36   N  ARG S  37      18.329  14.444 -11.889  0.00  0.00           C  
ATOM     36  CA  ARG S  37      19.239  15.152 -11.007  0.00  0.00           C  
ATOM     36   C  ARG S  37      20.362  14.220 -10.552  0.00  0.00           C  
ATOM     36   O  ARG S  37      20.290  13.610  -9.481  0.00  0.00           C  
ATOM     36  CB  ARG S  37      18.478  15.701  -9.803  0.00  0.00           C  
ATOM     36  CG  ARG S  37      17.534  16.843 -10.147  0.00  0.00           C  
ATOM     36  CD  ARG S  37      18.317  18.112 -10.363  0.00  0.00           C  
ATOM     36  NE  ARG S  37      19.076  18.463  -9.166  0.00  0.00           C  
ATOM     36  CZ  ARG S  37      18.528  18.846  -8.018  0.00  0.00           C  
ATOM     36 NH1  ARG S  37      17.207  18.939  -7.910  0.00  0.00           C  
ATOM     36 NH2  ARG S  37      19.299  19.113  -6.970  0.00  0.00           C  
ATOM     37   N  PRO S  38      21.419  14.094 -11.375  0.00  0.00           C  
ATOM     37  CA  PRO S  38      22.567  13.237 -11.074  0.00  0.00           C  
ATOM     37   C  PRO S  38      23.229  13.591  -9.745  0.00  0.00           C  
ATOM     37   O  PRO S  38      23.902  12.759  -9.144  0.00  0.00           C  
ATOM     37  CB  PRO S  38      23.487  13.464 -12.274  0.00  0.00           C  
ATOM     37  CG  PRO S  38      22.526  13.710 -13.381  0.00  0.00           C  
ATOM     37  CD  PRO S  38      21.531  14.656 -12.733  0.00  0.00           C  
ATOM     38   N  ASP S  39      23.042  14.815  -9.276  0.00  0.00           C  
ATOM     38  CA  ASP S  39      23.645  15.188  -8.004  0.00  0.00           C  
ATOM     38   C  ASP S  39      22.919  14.532  -6.827  0.00  0.00           C  
ATOM     38   O  ASP S  39      23.450  14.487  -5.718  0.00  0.00           C  
ATOM     38  CB  ASP S  39      23.627  16.699  -7.827  0.00  0.00           C  
ATOM     38  CG  ASP S  39      22.258  17.283  -8.042  0.00  0.00           C  
ATOM     38 OD1  ASP S  39      21.704  17.093  -9.141  0.00  0.00           C  
ATOM     38 OD2  ASP S  39      21.736  17.933  -7.116  0.00  0.00           C  
ATOM     39   N  LEU S  40      21.716  14.019  -7.066  0.00  0.00           C  
ATOM     39  CA  LEU S  40      20.949  13.382  -5.998  0.00  0.00           C  
ATOM     39   C  LEU S  40      21.126  11.870  -5.922  0.00  0.00           C  
ATOM     39   O  LEU S  40      21.182  11.178  -6.945  0.00  0.00           C  
ATOM     39  CB  LEU S  40      19.458  13.720  -6.146  0.00  0.00           C  
ATOM     39  CG  LEU S  40      19.145  15.202  -5.949  0.00  0.00           C  
ATOM     39 CD1  LEU S  40      17.643  15.420  -6.007  0.00  0.00           C  
ATOM     39 CD2  LEU S  40      19.710  15.665  -4.625  0.00  0.00           C  
ATOM     40   N  LEU S  41      21.183  11.358  -4.691  0.00  0.00           C  
ATOM     40  CA  LEU S  41      21.351   9.929  -4.465  0.00  0.00           C  
ATOM     40   C  LEU S  41      22.502   9.370  -5.310  0.00  0.00           C  
ATOM     40   O  LEU S  41      22.339   8.384  -6.029  0.00  0.00           C  
ATOM     40  CB  LEU S  41      20.052   9.170  -4.794  0.00  0.00           C  
ATOM     40  CG  LEU S  41      18.808   9.538  -3.976  0.00  0.00           C  
ATOM     40 CD1  LEU S  41      17.673   8.625  -4.386  0.00  0.00           C  
ATOM     40 CD2  LEU S  41      19.103   9.417  -2.473  0.00  0.00           C  
ATOM     41   N  PRO S  42      23.688   9.991  -5.221  0.00  0.00           C  
ATOM     41  CA  PRO S  42      24.810   9.479  -6.019  0.00  0.00           C  
ATOM     41   C  PRO S  42      25.031   7.984  -5.781  0.00  0.00           C  
ATOM     41   O  PRO S  42      25.302   7.567  -4.665  0.00  0.00           C  
ATOM     41  CB  PRO S  42      25.996  10.322  -5.536  0.00  0.00           C  
ATOM     41  CG  PRO S  42      25.346  11.616  -5.101  0.00  0.00           C  
ATOM     41  CD  PRO S  42      24.104  11.132  -4.383  0.00  0.00           C  
ATOM     42   N  GLY S  43      24.893   7.182  -6.830  0.00  0.00           C  
ATOM     42  CA  GLY S  43      25.113   5.754  -6.689  0.00  0.00           C  
ATOM     42   C  GLY S  43      23.919   4.942  -6.217  0.00  0.00           C  
ATOM     42   O  GLY S  43      24.045   3.731  -5.988  0.00  0.00           C  
ATOM     43   N  TRP S  44      22.764   5.590  -6.067  0.00  0.00           C  
ATOM     43  CA  TRP S  44      21.567   4.881  -5.623  0.00  0.00           C  
ATOM     43   C  TRP S  44      20.374   5.161  -6.522  0.00  0.00           C  
ATOM     43   O  TRP S  44      20.237   6.257  -7.063  0.00  0.00           C  
ATOM     43  CB  TRP S  44      21.215   5.272  -4.190  0.00  0.00           C  
ATOM     43  CG  TRP S  44      22.201   4.822  -3.168  0.00  0.00           C  
ATOM     43 CD1  TRP S  44      23.360   5.453  -2.807  0.00  0.00           C  
ATOM     43 CD2  TRP S  44      22.103   3.659  -2.343  0.00  0.00           C  
ATOM     43 NE1  TRP S  44      23.984   4.758  -1.801  0.00  0.00           C  
ATOM     43 CE2  TRP S  44      23.239   3.650  -1.497  0.00  0.00           C  
ATOM     43 CE3  TRP S  44      21.169   2.620  -2.232  0.00  0.00           C  
ATOM     43 CZ2  TRP S  44      23.465   2.642  -0.555  0.00  0.00           C  
ATOM     43 CZ3  TRP S  44      21.397   1.611  -1.292  0.00  0.00           C  
ATOM     43 CH2  TRP S  44      22.537   1.633  -0.467  0.00  0.00           C  
ATOM     44   N  THR S  45      19.515   4.161  -6.670  0.00  0.00           C  
ATOM     44  CA  THR S  45      18.322   4.284  -7.492  0.00  0.00           C  
ATOM     44   C  THR S  45      17.067   3.870  -6.723  0.00  0.00           C  
ATOM     44   O  THR S  45      16.989   2.759  -6.226  0.00  0.00           C  
ATOM     44  CB  THR S  45      18.433   3.405  -8.732  0.00  0.00           C  
ATOM     44 OG1  THR S  45      19.503   3.887  -9.554  0.00  0.00           C  
ATOM     44 CG2  THR S  45      17.131   3.445  -9.529  0.00  0.00           C  
ATOM     45   N  VAL S  46      16.080   4.758  -6.648  0.00  0.00           C  
ATOM     45  CA  VAL S  46      14.842   4.454  -5.930  0.00  0.00           C  
ATOM     45   C  VAL S  46      13.945   3.427  -6.624  0.00  0.00           C  
ATOM     45   O  VAL S  46      13.591   3.589  -7.790  0.00  0.00           C  
ATOM     45  CB  VAL S  46      14.006   5.736  -5.689  0.00  0.00           C  
ATOM     45 CG1  VAL S  46      12.719   5.386  -4.970  0.00  0.00           C  
ATOM     45 CG2  VAL S  46      14.807   6.749  -4.867  0.00  0.00           C  
ATOM     46   N  ARG S  47      13.605   2.351  -5.916  0.00  0.00           C  
ATOM     46  CA  ARG S  47      12.693   1.363  -6.468  0.00  0.00           C  
ATOM     46   C  ARG S  47      11.517   1.243  -5.487  0.00  0.00           C  
ATOM     46   O  ARG S  47      11.687   1.355  -4.265  0.00  0.00           C  
ATOM     46  CB  ARG S  47      13.392   0.019  -6.698  0.00  0.00           C  
ATOM     46  CG  ARG S  47      13.637  -0.843  -5.494  0.00  0.00           C  
ATOM     46  CD  ARG S  47      14.597  -1.969  -5.865  0.00  0.00           C  
ATOM     46  NE  ARG S  47      14.491  -3.124  -4.976  0.00  0.00           C  
ATOM     46  CZ  ARG S  47      13.512  -4.021  -5.043  0.00  0.00           C  
ATOM     46 NH1  ARG S  47      12.562  -3.891  -5.961  0.00  0.00           C  
ATOM     46 NH2  ARG S  47      13.479  -5.045  -4.198  0.00  0.00           C  
ATOM     47   N  MET S  48      10.320   1.035  -6.025  0.00  0.00           C  
ATOM     47  CA  MET S  48       9.130   0.956  -5.193  0.00  0.00           C  
ATOM     47   C  MET S  48       8.526  -0.430  -5.109  0.00  0.00           C  
ATOM     47   O  MET S  48       8.430  -1.124  -6.115  0.00  0.00           C  
ATOM     47  CB  MET S  48       8.044   1.892  -5.740  0.00  0.00           C  
ATOM     47  CG  MET S  48       8.510   3.256  -6.202  0.00  0.00           C  
ATOM     47  SD  MET S  48       8.740   4.435  -4.870  0.00  0.00           C  
ATOM     47  CE  MET S  48       7.098   4.375  -4.153  0.00  0.00           C  
ATOM     48   N  VAL S  49       8.104  -0.825  -3.906  0.00  0.00           C  
ATOM     48  CA  VAL S  49       7.409  -2.098  -3.729  0.00  0.00           C  
ATOM     48   C  VAL S  49       6.103  -1.714  -3.057  0.00  0.00           C  
ATOM     48   O  VAL S  49       6.097  -0.928  -2.107  0.00  0.00           C  
ATOM     48  CB  VAL S  49       8.203  -3.099  -2.882  0.00  0.00           C  
ATOM     48 CG1  VAL S  49       9.402  -3.583  -3.700  0.00  0.00           C  
ATOM     48 CG2  VAL S  49       8.658  -2.472  -1.571  0.00  0.00           C  
ATOM     49   N  LEU S  50       5.005  -2.282  -3.543  0.00  0.00           C  
ATOM     49  CA  LEU S  50       3.681  -1.911  -3.064  0.00  0.00           C  
ATOM     49   C  LEU S  50       2.928  -2.910  -2.214  0.00  0.00           C  
ATOM     49   O  LEU S  50       2.986  -4.105  -2.451  0.00  0.00           C  
ATOM     49  CB  LEU S  50       2.800  -1.540  -4.270  0.00  0.00           C  
ATOM     49  CG  LEU S  50       3.526  -0.721  -5.337  0.00  0.00           C  
ATOM     49 CD1  LEU S  50       2.527  -0.397  -6.455  0.00  0.00           C  
ATOM     49 CD2  LEU S  50       4.124   0.543  -4.734  0.00  0.00           C  
ATOM     50   N  GLY S  51       2.189  -2.378  -1.245  0.00  0.00           C  
ATOM     50  CA  GLY S  51       1.368  -3.195  -0.355  0.00  0.00           C  
ATOM     50   C  GLY S  51       0.101  -2.384  -0.123  0.00  0.00           C  
ATOM     50   O  GLY S  51       0.130  -1.155  -0.175  0.00  0.00           C  
ATOM     51   N  SER S  52      -1.017  -3.048   0.124  0.00  0.00           C  
ATOM     51  CA  SER S  52      -2.258  -2.328   0.305  0.00  0.00           C  
ATOM     51   C  SER S  52      -2.734  -2.245   1.748  0.00  0.00           C  
ATOM     51   O  SER S  52      -2.695  -3.234   2.488  0.00  0.00           C  
ATOM     51  CB  SER S  52      -3.353  -2.981  -0.534  0.00  0.00           C  
ATOM     51  OG  SER S  52      -4.538  -2.203  -0.493  0.00  0.00           C  
ATOM     52   N  SER S  53      -3.178  -1.055   2.146  0.00  0.00           C  
ATOM     52  CA  SER S  53      -3.733  -0.863   3.485  0.00  0.00           C  
ATOM     52   C  SER S  53      -5.195  -1.356   3.558  0.00  0.00           C  
ATOM     52   O  SER S  53      -5.802  -1.333   4.633  0.00  0.00           C  
ATOM     52  CB  SER S  53      -3.723   0.624   3.825  0.00  0.00           C  
ATOM     52  OG  SER S  53      -4.430   1.338   2.799  0.00  0.00           C  
ATOM     53   N  GLU S  54      -5.762  -1.806   2.435  0.00  0.00           C  
ATOM     53  CA  GLU S  54      -7.184  -2.238   2.400  0.00  0.00           C  
ATOM     53   C  GLU S  54      -7.524  -3.658   2.846  0.00  0.00           C  
ATOM     53   O  GLU S  54      -6.794  -4.600   2.558  0.00  0.00           C  
ATOM     53  CB  GLU S  54      -7.756  -2.109   0.969  0.00  0.00           C  
ATOM     53  CG  GLU S  54      -7.822  -0.681   0.382  0.00  0.00           C  
ATOM     53  CD  GLU S  54      -7.994  -0.697  -1.140  0.00  0.00           C  
ATOM     53 OE1  GLU S  54      -8.824  -1.474  -1.652  0.00  0.00           C  
ATOM     53 OE2  GLU S  54      -7.302   0.075  -1.816  0.00  0.00           C  
ATOM     54   N  ASN S  55      -8.655  -3.808   3.523  0.00  0.00           C  
ATOM     54  CA  ASN S  55      -9.121  -5.143   3.900  0.00  0.00           C  
ATOM     54   C  ASN S  55      -9.936  -5.654   2.692  0.00  0.00           C  
ATOM     54   O  ASN S  55     -10.046  -4.963   1.670  0.00  0.00           C  
ATOM     54  CB  ASN S  55     -10.018  -5.093   5.149  0.00  0.00           C  
ATOM     54  CG  ASN S  55     -11.189  -4.137   4.997  0.00  0.00           C  
ATOM     54 OD1  ASN S  55     -11.649  -3.876   3.891  0.00  0.00           C  
ATOM     54 ND2  ASN S  55     -11.688  -3.623   6.118  0.00  0.00           C  
ATOM     55   N  ALA S  56     -10.528  -6.842   2.816  0.00  0.00           C  
ATOM     55  CA  ALA S  56     -11.322  -7.433   1.737  0.00  0.00           C  
ATOM     55   C  ALA S  56     -12.475  -6.534   1.259  0.00  0.00           C  
ATOM     55   O  ALA S  56     -12.778  -6.487   0.068  0.00  0.00           C  
ATOM     55  CB  ALA S  56     -11.860  -8.809   2.176  0.00  0.00           C  
ATOM     56   N  ALA S  57     -13.113  -5.815   2.175  0.00  0.00           C  
ATOM     56  CA  ALA S  57     -14.202  -4.929   1.790  0.00  0.00           C  
ATOM     56   C  ALA S  57     -13.694  -3.715   0.993  0.00  0.00           C  
ATOM     56   O  ALA S  57     -14.484  -2.896   0.530  0.00  0.00           C  
ATOM     56  CB  ALA S  57     -14.955  -4.459   3.021  0.00  0.00           C  
ATOM     57   N  GLY S  58     -12.380  -3.582   0.851  0.00  0.00           C  
ATOM     57  CA  GLY S  58     -11.854  -2.464   0.084  0.00  0.00           C  
ATOM     57   C  GLY S  58     -11.630  -1.141   0.810  0.00  0.00           C  
ATOM     57   O  GLY S  58     -11.433  -0.110   0.152  0.00  0.00           C  
ATOM     58   N  VAL S  59     -11.657  -1.149   2.143  0.00  0.00           C  
ATOM     58  CA  VAL S  59     -11.431   0.073   2.909  0.00  0.00           C  
ATOM     58   C  VAL S  59     -10.119  -0.016   3.681  0.00  0.00           C  
ATOM     58   O  VAL S  59      -9.671  -1.110   4.045  0.00  0.00           C  
ATOM     58  CB  VAL S  59     -12.581   0.358   3.895  0.00  0.00           C  
ATOM     58 CG1  VAL S  59     -13.888   0.515   3.117  0.00  0.00           C  
ATOM     58 CG2  VAL S  59     -12.704  -0.757   4.914  0.00  0.00           C  
ATOM     59   N  CYS S  60      -9.487   1.127   3.925  0.00  0.00           C  
ATOM     59  CA  CYS S  60      -8.237   1.108   4.680  0.00  0.00           C  
ATOM     59   C  CYS S  60      -8.546   0.452   6.037  0.00  0.00           C  
ATOM     59   O  CYS S  60      -9.565   0.737   6.662  0.00  0.00           C  
ATOM     59  CB  CYS S  60      -7.696   2.534   4.827  0.00  0.00           C  
ATOM     59  SG  CYS S  60      -8.742   3.729   5.732  0.00  0.00           C  
ATOM     60   N  SER S  61      -7.645  -0.399   6.503  0.00  0.00           C  
ATOM     60  CA  SER S  61      -7.861  -1.186   7.727  0.00  0.00           C  
ATOM     60   C  SER S  61      -6.731  -1.122   8.738  0.00  0.00           C  
ATOM     60   O  SER S  61      -5.558  -0.973   8.361  0.00  0.00           C  
ATOM     60  CB  SER S  61      -8.061  -2.647   7.310  0.00  0.00           C  
ATOM     60  OG  SER S  61      -7.867  -3.570   8.373  0.00  0.00           C  
ATOM     61   N  ASP S  62      -7.079  -1.266  10.015  0.00  0.00           C  
ATOM     61  CA  ASP S  62      -6.077  -1.274  11.064  0.00  0.00           C  
ATOM     61   C  ASP S  62      -5.376  -2.631  11.108  0.00  0.00           C  
ATOM     61   O  ASP S  62      -4.393  -2.805  11.824  0.00  0.00           C  
ATOM     61  CB  ASP S  62      -6.692  -0.944  12.431  0.00  0.00           C  
ATOM     61  CG  ASP S  62      -7.765  -1.947  12.878  0.00  0.00           C  
ATOM     61 OD1  ASP S  62      -8.155  -1.859  14.056  0.00  0.00           C  
ATOM     61 OD2  ASP S  62      -8.232  -2.794  12.089  0.00  0.00           C  
ATOM     62   N  THR S  63      -5.880  -3.594  10.339  0.00  0.00           C  
ATOM     62  CA  THR S  63      -5.265  -4.925  10.302  0.00  0.00           C  
ATOM     62   C  THR S  63      -4.535  -5.237   8.999  0.00  0.00           C  
ATOM     62   O  THR S  63      -3.392  -5.684   9.020  0.00  0.00           C  
ATOM     62  CB  THR S  63      -6.294  -6.036  10.550  0.00  0.00           C  
ATOM     62 OG1  THR S  63      -6.801  -5.898  11.877  0.00  0.00           C  
ATOM     62 CG2  THR S  63      -5.628  -7.441  10.386  0.00  0.00           C  
ATOM     63   N  ALA S  64      -5.165  -4.963   7.863  0.00  0.00           C  
ATOM     63  CA  ALA S  64      -4.504  -5.255   6.595  0.00  0.00           C  
ATOM     63   C  ALA S  64      -3.187  -4.491   6.426  0.00  0.00           C  
ATOM     63   O  ALA S  64      -2.194  -5.039   5.911  0.00  0.00           C  
ATOM     63  CB  ALA S  64      -5.447  -4.937   5.424  0.00  0.00           C  
ATOM     64   N  ALA S  65      -3.175  -3.235   6.869  0.00  0.00           C  
ATOM     64  CA  ALA S  65      -1.998  -2.403   6.715  0.00  0.00           C  
ATOM     64   C  ALA S  65      -0.764  -2.932   7.444  0.00  0.00           C  
ATOM     64   O  ALA S  65       0.309  -3.042   6.840  0.00  0.00           C  
ATOM     64  CB  ALA S  65      -2.320  -0.930   7.122  0.00  0.00           C  
ATOM     65   N  PRO S  66      -0.875  -3.250   8.745  0.00  0.00           C  
ATOM     65  CA  PRO S  66       0.330  -3.771   9.409  0.00  0.00           C  
ATOM     65   C  PRO S  66       0.741  -5.159   8.884  0.00  0.00           C  
ATOM     65   O  PRO S  66       1.934  -5.482   8.839  0.00  0.00           C  
ATOM     65  CB  PRO S  66      -0.043  -3.767  10.899  0.00  0.00           C  
ATOM     65  CG  PRO S  66      -1.560  -3.783  10.903  0.00  0.00           C  
ATOM     65  CD  PRO S  66      -1.933  -2.920   9.728  0.00  0.00           C  
ATOM     66   N  LEU S  67      -0.231  -5.976   8.494  0.00  0.00           C  
ATOM     66  CA  LEU S  67       0.094  -7.285   7.911  0.00  0.00           C  
ATOM     66   C  LEU S  67       0.895  -7.057   6.609  0.00  0.00           C  
ATOM     66   O  LEU S  67       1.859  -7.773   6.328  0.00  0.00           C  
ATOM     66  CB  LEU S  67      -1.186  -8.052   7.584  0.00  0.00           C  
ATOM     66  CG  LEU S  67      -1.732  -9.040   8.630  0.00  0.00           C  
ATOM     66 CD1  LEU S  67      -1.612  -8.457  10.026  0.00  0.00           C  
ATOM     66 CD2  LEU S  67      -3.194  -9.350   8.278  0.00  0.00           C  
ATOM     67   N  ALA S  68       0.483  -6.071   5.811  0.00  0.00           C  
ATOM     67  CA  ALA S  68       1.188  -5.774   4.558  0.00  0.00           C  
ATOM     67   C  ALA S  68       2.550  -5.156   4.836  0.00  0.00           C  
ATOM     67   O  ALA S  68       3.528  -5.479   4.150  0.00  0.00           C  
ATOM     67  CB  ALA S  68       0.359  -4.820   3.675  0.00  0.00           C  
ATOM     68   N  ALA S  69       2.632  -4.264   5.827  0.00  0.00           C  
ATOM     68  CA  ALA S  69       3.915  -3.632   6.140  0.00  0.00           C  
ATOM     68   C  ALA S  69       4.945  -4.684   6.561  0.00  0.00           C  
ATOM     68   O  ALA S  69       6.111  -4.636   6.145  0.00  0.00           C  
ATOM     68  CB  ALA S  69       3.751  -2.578   7.257  0.00  0.00           C  
ATOM     69   N  VAL S  70       4.522  -5.620   7.405  0.00  0.00           C  
ATOM     69  CA  VAL S  70       5.427  -6.678   7.845  0.00  0.00           C  
ATOM     69   C  VAL S  70       5.896  -7.534   6.649  0.00  0.00           C  
ATOM     69   O  VAL S  70       7.078  -7.844   6.544  0.00  0.00           C  
ATOM     69  CB  VAL S  70       4.746  -7.573   8.925  0.00  0.00           C  
ATOM     69 CG1  VAL S  70       5.589  -8.837   9.207  0.00  0.00           C  
ATOM     69 CG2  VAL S  70       4.604  -6.760  10.210  0.00  0.00           C  
ATOM     70   N  ASP S  71       4.977  -7.921   5.769  0.00  0.00           C  
ATOM     70  CA  ASP S  71       5.358  -8.707   4.597  0.00  0.00           C  
ATOM     70   C  ASP S  71       6.383  -7.949   3.731  0.00  0.00           C  
ATOM     70   O  ASP S  71       7.402  -8.516   3.321  0.00  0.00           C  
ATOM     70  CB  ASP S  71       4.135  -9.050   3.761  0.00  0.00           C  
ATOM     70  CG  ASP S  71       3.316 -10.177   4.370  0.00  0.00           C  
ATOM     70 OD1  ASP S  71       3.867 -10.919   5.194  0.00  0.00           C  
ATOM     70 OD2  ASP S  71       2.137 -10.319   4.015  0.00  0.00           C  
ATOM     71   N  LEU S  72       6.125  -6.672   3.460  0.00  0.00           C  
ATOM     71  CA  LEU S  72       7.067  -5.868   2.670  0.00  0.00           C  
ATOM     71   C  LEU S  72       8.406  -5.760   3.384  0.00  0.00           C  
ATOM     71   O  LEU S  72       9.472  -5.839   2.750  0.00  0.00           C  
ATOM     71  CB  LEU S  72       6.517  -4.454   2.422  0.00  0.00           C  
ATOM     71  CG  LEU S  72       5.221  -4.365   1.600  0.00  0.00           C  
ATOM     71 CD1  LEU S  72       4.788  -2.907   1.541  0.00  0.00           C  
ATOM     71 CD2  LEU S  72       5.417  -4.911   0.170  0.00  0.00           C  
ATOM     72   N  LYS S  73       8.360  -5.554   4.702  0.00  0.00           C  
ATOM     72  CA  LYS S  73       9.573  -5.433   5.480  0.00  0.00           C  
ATOM     72   C  LYS S  73      10.431  -6.709   5.329  0.00  0.00           C  
ATOM     72   O  LYS S  73      11.640  -6.639   5.076  0.00  0.00           C  
ATOM     72  CB  LYS S  73       9.214  -5.176   6.952  0.00  0.00           C  
ATOM     72  CG  LYS S  73      10.363  -5.324   7.915  0.00  0.00           C  
ATOM     72  CD  LYS S  73      11.460  -4.308   7.726  0.00  0.00           C  
ATOM     72  CE  LYS S  73      12.622  -4.722   8.630  0.00  0.00           C  
ATOM     72  NZ  LYS S  73      13.751  -3.789   8.662  0.00  0.00           C  
ATOM     73   N  TRP S  74       9.799  -7.867   5.456  0.00  0.00           C  
ATOM     73  CA  TRP S  74      10.526  -9.129   5.338  0.00  0.00           C  
ATOM     73   C  TRP S  74      10.979  -9.412   3.900  0.00  0.00           C  
ATOM     73   O  TRP S  74      12.135  -9.755   3.682  0.00  0.00           C  
ATOM     73  CB  TRP S  74       9.638 -10.307   5.791  0.00  0.00           C  
ATOM     73  CG  TRP S  74       9.326 -10.375   7.271  0.00  0.00           C  
ATOM     73 CD1  TRP S  74      10.048  -9.830   8.293  0.00  0.00           C  
ATOM     73 CD2  TRP S  74       8.248 -11.112   7.888  0.00  0.00           C  
ATOM     73 NE1  TRP S  74       9.490 -10.178   9.509  0.00  0.00           C  
ATOM     73 CE2  TRP S  74       8.388 -10.963   9.289  0.00  0.00           C  
ATOM     73 CE3  TRP S  74       7.193 -11.880   7.394  0.00  0.00           C  
ATOM     73 CZ2  TRP S  74       7.502 -11.563  10.201  0.00  0.00           C  
ATOM     73 CZ3  TRP S  74       6.322 -12.472   8.289  0.00  0.00           C  
ATOM     73 CH2  TRP S  74       6.481 -12.312   9.682  0.00  0.00           C  
ATOM     74   N  GLU S  75      10.067  -9.267   2.939  0.00  0.00           C  
ATOM     74  CA  GLU S  75      10.343  -9.562   1.539  0.00  0.00           C  
ATOM     74   C  GLU S  75      11.294  -8.616   0.806  0.00  0.00           C  
ATOM     74   O  GLU S  75      11.976  -9.036  -0.155  0.00  0.00           C  
ATOM     74  CB  GLU S  75       9.050  -9.587   0.744  0.00  0.00           C  
ATOM     74  CG  GLU S  75       8.078 -10.699   1.048  0.00  0.00           C  
ATOM     74  CD  GLU S  75       6.675 -10.375   0.526  0.00  0.00           C  
ATOM     74 OE1  GLU S  75       5.842 -11.299   0.433  0.00  0.00           C  
ATOM     74 OE2  GLU S  75       6.395  -9.184   0.223  0.00  0.00           C  
ATOM     75   N  HIS S  76      11.338  -7.353   1.228  0.00  0.00           C  
ATOM     75  CA  HIS S  76      12.162  -6.376   0.521  0.00  0.00           C  
ATOM     75   C  HIS S  76      13.147  -5.542   1.302  0.00  0.00           C  
ATOM     75   O  HIS S  76      13.894  -4.789   0.691  0.00  0.00           C  
ATOM     75  CB  HIS S  76      11.250  -5.429  -0.273  0.00  0.00           C  
ATOM     75  CG  HIS S  76      10.328  -6.135  -1.210  0.00  0.00           C  
ATOM     75 ND1  HIS S  76      10.777  -6.790  -2.336  0.00  0.00           C  
ATOM     75 CD2  HIS S  76       8.990  -6.336  -1.163  0.00  0.00           C  
ATOM     75 CE1  HIS S  76       9.753  -7.366  -2.943  0.00  0.00           C  
ATOM     75 NE2  HIS S  76       8.656  -7.105  -2.249  0.00  0.00           C  
ATOM     76   N  SER S  77      13.179  -5.670   2.627  0.00  0.00           C  
ATOM     76  CA  SER S  77      14.071  -4.848   3.450  0.00  0.00           C  
ATOM     76   C  SER S  77      14.089  -3.387   2.999  0.00  0.00           C  
ATOM     76   O  SER S  77      15.146  -2.831   2.710  0.00  0.00           C  
ATOM     76  CB  SER S  77      15.508  -5.386   3.427  0.00  0.00           C  
ATOM     76  OG  SER S  77      15.600  -6.617   4.126  0.00  0.00           C  
ATOM     77   N  PRO S  78      12.917  -2.724   2.982  0.00  0.00           C  
ATOM     77  CA  PRO S  78      12.885  -1.320   2.546  0.00  0.00           C  
ATOM     77   C  PRO S  78      13.666  -0.357   3.422  0.00  0.00           C  
ATOM     77   O  PRO S  78      13.761  -0.539   4.642  0.00  0.00           C  
ATOM     77  CB  PRO S  78      11.382  -0.990   2.555  0.00  0.00           C  
ATOM     77  CG  PRO S  78      10.912  -1.765   3.777  0.00  0.00           C  
ATOM     77  CD  PRO S  78      11.642  -3.115   3.611  0.00  0.00           C  
ATOM     78   N  ALA S  79      14.189   0.705   2.803  0.00  0.00           C  
ATOM     78  CA  ALA S  79      14.916   1.734   3.540  0.00  0.00           C  
ATOM     78   C  ALA S  79      13.940   2.735   4.190  0.00  0.00           C  
ATOM     78   O  ALA S  79      14.292   3.404   5.161  0.00  0.00           C  
ATOM     78  CB  ALA S  79      15.860   2.497   2.594  0.00  0.00           C  
ATOM     79   N  VAL S  80      12.724   2.828   3.658  0.00  0.00           C  
ATOM     79  CA  VAL S  80      11.730   3.788   4.172  0.00  0.00           C  
ATOM     79   C  VAL S  80      10.324   3.359   3.746  0.00  0.00           C  
ATOM     79   O  VAL S  80      10.149   2.680   2.731  0.00  0.00           C  
ATOM     79  CB  VAL S  80      12.020   5.220   3.583  0.00  0.00           C  
ATOM     79 CG1  VAL S  80      12.070   5.129   2.074  0.00  0.00           C  
ATOM     79 CG2  VAL S  80      10.945   6.245   3.978  0.00  0.00           C  
ATOM     80   N  PHE S  81       9.321   3.764   4.524  0.00  0.00           C  
ATOM     80  CA  PHE S  81       7.935   3.462   4.193  0.00  0.00           C  
ATOM     80   C  PHE S  81       7.223   4.743   3.757  0.00  0.00           C  
ATOM     80   O  PHE S  81       7.515   5.826   4.259  0.00  0.00           C  
ATOM     80  CB  PHE S  81       7.186   2.852   5.406  0.00  0.00           C  
ATOM     80  CG  PHE S  81       7.416   1.366   5.573  0.00  0.00           C  
ATOM     80 CD1  PHE S  81       8.580   0.894   6.170  0.00  0.00           C  
ATOM     80 CD2  PHE S  81       6.481   0.451   5.116  0.00  0.00           C  
ATOM     80 CE1  PHE S  81       8.811  -0.473   6.304  0.00  0.00           C  
ATOM     80 CE2  PHE S  81       6.705  -0.938   5.246  0.00  0.00           C  
ATOM     80  CZ  PHE S  81       7.872  -1.386   5.839  0.00  0.00           C  
ATOM     81   N  LEU S  82       6.294   4.602   2.819  0.00  0.00           C  
ATOM     81  CA  LEU S  82       5.483   5.727   2.318  0.00  0.00           C  
ATOM     81   C  LEU S  82       4.035   5.350   2.641  0.00  0.00           C  
ATOM     81   O  LEU S  82       3.557   4.339   2.151  0.00  0.00           C  
ATOM     81  CB  LEU S  82       5.652   5.853   0.796  0.00  0.00           C  
ATOM     81  CG  LEU S  82       5.277   7.185   0.159  0.00  0.00           C  
ATOM     81 CD1  LEU S  82       6.054   8.289   0.861  0.00  0.00           C  
ATOM     81 CD2  LEU S  82       5.645   7.172  -1.324  0.00  0.00           C  
ATOM     82   N  GLY S  83       3.328   6.164   3.421  0.00  0.00           C  
ATOM     82  CA  GLY S  83       1.976   5.790   3.792  0.00  0.00           C  
ATOM     82   C  GLY S  83       2.109   5.026   5.124  0.00  0.00           C  
ATOM     82   O  GLY S  83       3.217   4.758   5.562  0.00  0.00           C  
ATOM     83   N  PRO S  84       1.017   4.631   5.777  0.00  0.00           C  
ATOM     83  CA  PRO S  84      -0.372   4.829   5.375  0.00  0.00           C  
ATOM     83   C  PRO S  84      -0.877   6.270   5.492  0.00  0.00           C  
ATOM     83   O  PRO S  84      -0.258   7.128   6.145  0.00  0.00           C  
ATOM     83  CB  PRO S  84      -1.148   3.879   6.323  0.00  0.00           C  
ATOM     83  CG  PRO S  84      -0.092   2.820   6.723  0.00  0.00           C  
ATOM     83  CD  PRO S  84       1.116   3.716   6.929  0.00  0.00           C  
ATOM     84   N  GLY S  85      -2.030   6.507   4.872  0.00  0.00           C  
ATOM     84  CA  GLY S  85      -2.683   7.808   4.927  0.00  0.00           C  
ATOM     84   C  GLY S  85      -3.817   7.792   5.960  0.00  0.00           C  
ATOM     84   O  GLY S  85      -4.023   8.764   6.683  0.00  0.00           C  
ATOM     85   N  CYS S  86      -4.553   6.684   6.050  0.00  0.00           C  
ATOM     85  CA  CYS S  86      -5.642   6.582   7.029  0.00  0.00           C  
ATOM     85   C  CYS S  86      -5.093   6.501   8.458  0.00  0.00           C  
ATOM     85   O  CYS S  86      -4.124   5.788   8.718  0.00  0.00           C  
ATOM     85  CB  CYS S  86      -6.477   5.328   6.783  0.00  0.00           C  
ATOM     85  SG  CYS S  86      -7.691   5.459   5.444  0.00  0.00           C  
ATOM     86   N  VAL S  87      -5.735   7.202   9.388  0.00  0.00           C  
ATOM     86  CA  VAL S  87      -5.279   7.187  10.760  0.00  0.00           C  
ATOM     86   C  VAL S  87      -5.277   5.773  11.342  0.00  0.00           C  
ATOM     86   O  VAL S  87      -4.290   5.355  11.955  0.00  0.00           C  
ATOM     86  CB  VAL S  87      -6.146   8.106  11.648  0.00  0.00           C  
ATOM     86 CG1  VAL S  87      -5.708   7.977  13.128  0.00  0.00           C  
ATOM     86 CG2  VAL S  87      -5.983   9.564  11.186  0.00  0.00           C  
ATOM     87   N  TYR S  88      -6.358   5.019  11.130  0.00  0.00           C  
ATOM     87  CA  TYR S  88      -6.406   3.680  11.712  0.00  0.00           C  
ATOM     87   C  TYR S  88      -5.368   2.717  11.154  0.00  0.00           C  
ATOM     87   O  TYR S  88      -4.979   1.767  11.824  0.00  0.00           C  
ATOM     87  CB  TYR S  88      -7.819   3.093  11.603  0.00  0.00           C  
ATOM     87  CG  TYR S  88      -8.748   3.747  12.597  0.00  0.00           C  
ATOM     87 CD1  TYR S  88      -9.954   4.310  12.190  0.00  0.00           C  
ATOM     87 CD2  TYR S  88      -8.399   3.837  13.949  0.00  0.00           C  
ATOM     87 CE1  TYR S  88     -10.799   4.955  13.098  0.00  0.00           C  
ATOM     87 CE2  TYR S  88      -9.240   4.480  14.865  0.00  0.00           C  
ATOM     87  CZ  TYR S  88     -10.440   5.031  14.425  0.00  0.00           C  
ATOM     87  OH  TYR S  88     -11.297   5.641  15.318  0.00  0.00           C  
ATOM     88   N  SER S  89      -4.926   2.976   9.927  0.00  0.00           C  
ATOM     88  CA  SER S  89      -3.889   2.147   9.294  0.00  0.00           C  
ATOM     88   C  SER S  89      -2.502   2.590   9.735  0.00  0.00           C  
ATOM     88   O  SER S  89      -1.629   1.761  10.020  0.00  0.00           C  
ATOM     88  CB  SER S  89      -3.964   2.273   7.772  0.00  0.00           C  
ATOM     88  OG  SER S  89      -5.135   1.661   7.270  0.00  0.00           C  
ATOM     89   N  ALA S  90      -2.291   3.908   9.781  0.00  0.00           C  
ATOM     89  CA  ALA S  90      -0.990   4.455  10.150  0.00  0.00           C  
ATOM     89   C  ALA S  90      -0.595   4.183  11.593  0.00  0.00           C  
ATOM     89   O  ALA S  90       0.589   3.984  11.879  0.00  0.00           C  
ATOM     89  CB  ALA S  90      -0.947   5.994   9.872  0.00  0.00           C  
ATOM     90   N  ALA S  91      -1.578   4.153  12.499  0.00  0.00           C  
ATOM     90  CA  ALA S  91      -1.273   3.941  13.918  0.00  0.00           C  
ATOM     90   C  ALA S  91      -0.474   2.634  14.165  0.00  0.00           C  
ATOM     90   O  ALA S  91       0.603   2.668  14.753  0.00  0.00           C  
ATOM     90  CB  ALA S  91      -2.581   3.984  14.760  0.00  0.00           C  
ATOM     91   N  PRO S  92      -0.981   1.473  13.714  0.00  0.00           C  
ATOM     91  CA  PRO S  92      -0.173   0.273  13.969  0.00  0.00           C  
ATOM     91   C  PRO S  92       1.091   0.188  13.115  0.00  0.00           C  
ATOM     91   O  PRO S  92       2.111  -0.319  13.573  0.00  0.00           C  
ATOM     91  CB  PRO S  92      -1.140  -0.873  13.685  0.00  0.00           C  
ATOM     91  CG  PRO S  92      -2.077  -0.290  12.651  0.00  0.00           C  
ATOM     91  CD  PRO S  92      -2.309   1.118  13.192  0.00  0.00           C  
ATOM     92   N  VAL S  93       1.039   0.661  11.875  0.00  0.00           C  
ATOM     92  CA  VAL S  93       2.236   0.627  11.028  0.00  0.00           C  
ATOM     92   C  VAL S  93       3.372   1.488  11.603  0.00  0.00           C  
ATOM     92   O  VAL S  93       4.522   1.040  11.685  0.00  0.00           C  
ATOM     92  CB  VAL S  93       1.908   1.048   9.564  0.00  0.00           C  
ATOM     92 CG1  VAL S  93       3.229   1.099   8.726  0.00  0.00           C  
ATOM     92 CG2  VAL S  93       0.941  -0.001   8.927  0.00  0.00           C  
ATOM     93   N  GLY S  94       3.064   2.714  12.012  0.00  0.00           C  
ATOM     93  CA  GLY S  94       4.081   3.583  12.595  0.00  0.00           C  
ATOM     93   C  GLY S  94       4.747   3.011  13.845  0.00  0.00           C  
ATOM     93   O  GLY S  94       5.912   3.299  14.119  0.00  0.00           C  
ATOM     94   N  ARG S  95       4.010   2.233  14.640  0.00  0.00           C  
ATOM     94  CA  ARG S  95       4.618   1.621  15.822  0.00  0.00           C  
ATOM     94   C  ARG S  95       5.623   0.564  15.351  0.00  0.00           C  
ATOM     94   O  ARG S  95       6.670   0.383  15.980  0.00  0.00           C  
ATOM     94  CB  ARG S  95       3.553   0.982  16.739  0.00  0.00           C  
ATOM     94  CG  ARG S  95       2.650   2.004  17.494  0.00  0.00           C  
ATOM     94  CD  ARG S  95       3.482   3.071  18.245  0.00  0.00           C  
ATOM     94  NE  ARG S  95       4.243   2.538  19.387  0.00  0.00           C  
ATOM     94  CZ  ARG S  95       3.719   2.268  20.590  0.00  0.00           C  
ATOM     94 NH1  ARG S  95       2.429   2.483  20.835  0.00  0.00           C  
ATOM     94 NH2  ARG S  95       4.478   1.763  21.549  0.00  0.00           C  
ATOM     95   N  PHE S  96       5.291  -0.148  14.269  0.00  0.00           C  
ATOM     95  CA  PHE S  96       6.206  -1.156  13.715  0.00  0.00           C  
ATOM     95   C  PHE S  96       7.449  -0.467  13.131  0.00  0.00           C  
ATOM     95   O  PHE S  96       8.580  -0.862  13.424  0.00  0.00           C  
ATOM     95  CB  PHE S  96       5.548  -2.001  12.608  0.00  0.00           C  
ATOM     95  CG  PHE S  96       4.921  -3.290  13.104  0.00  0.00           C  
ATOM     95 CD1  PHE S  96       3.527  -3.427  13.167  0.00  0.00           C  
ATOM     95 CD2  PHE S  96       5.726  -4.356  13.525  0.00  0.00           C  
ATOM     95 CE1  PHE S  96       2.931  -4.608  13.642  0.00  0.00           C  
ATOM     95 CE2  PHE S  96       5.156  -5.554  14.007  0.00  0.00           C  
ATOM     95  CZ  PHE S  96       3.741  -5.682  14.066  0.00  0.00           C  
ATOM     96   N  THR S  97       7.264   0.561  12.305  0.00  0.00           C  
ATOM     96  CA  THR S  97       8.442   1.217  11.720  0.00  0.00           C  
ATOM     96   C  THR S  97       9.334   1.845  12.796  0.00  0.00           C  
ATOM     96   O  THR S  97      10.570   1.809  12.696  0.00  0.00           C  
ATOM     96  CB  THR S  97       8.026   2.278  10.673  0.00  0.00           C  
ATOM     96 OG1  THR S  97       7.138   3.238  11.274  0.00  0.00           C  
ATOM     96 CG2  THR S  97       7.341   1.609   9.522  0.00  0.00           C  
ATOM     97   N  ALA S  98       8.726   2.397  13.840  0.00  0.00           C  
ATOM     97  CA  ALA S  98       9.522   2.980  14.918  0.00  0.00           C  
ATOM     97   C  ALA S  98      10.359   1.865  15.566  0.00  0.00           C  
ATOM     97   O  ALA S  98      11.540   2.059  15.855  0.00  0.00           C  
ATOM     97  CB  ALA S  98       8.625   3.642  15.954  0.00  0.00           C  
ATOM     98   N  HIS S  99       9.747   0.704  15.772  0.00  0.00           C  
ATOM     98  CA  HIS S  99      10.410  -0.448  16.374  0.00  0.00           C  
ATOM     98   C  HIS S  99      11.554  -0.943  15.492  0.00  0.00           C  
ATOM     98   O  HIS S  99      12.598  -1.330  15.994  0.00  0.00           C  
ATOM     98  CB  HIS S  99       9.388  -1.573  16.583  0.00  0.00           C  
ATOM     98  CG  HIS S  99       9.957  -2.824  17.182  0.00  0.00           C  
ATOM     98 ND1  HIS S  99      10.525  -2.858  18.437  0.00  0.00           C  
ATOM     98 CD2  HIS S  99      10.065  -4.077  16.684  0.00  0.00           C  
ATOM     98 CE1  HIS S  99      10.962  -4.081  18.685  0.00  0.00           C  
ATOM     98 NE2  HIS S  99      10.694  -4.840  17.636  0.00  0.00           C  
ATOM     99   N  TRP S 100      11.349  -0.926  14.183  0.00  0.00           C  
ATOM     99  CA  TRP S 100      12.376  -1.378  13.260  0.00  0.00           C  
ATOM     99   C  TRP S 100      13.408  -0.264  13.007  0.00  0.00           C  
ATOM     99   O  TRP S 100      14.428  -0.486  12.351  0.00  0.00           C  
ATOM     99  CB  TRP S 100      11.743  -1.781  11.913  0.00  0.00           C  
ATOM     99  CG  TRP S 100      10.658  -2.860  11.989  0.00  0.00           C  
ATOM     99 CD1  TRP S 100      10.589  -3.915  12.881  0.00  0.00           C  
ATOM     99 CD2  TRP S 100       9.541  -3.014  11.105  0.00  0.00           C  
ATOM     99 NE1  TRP S 100       9.500  -4.710  12.590  0.00  0.00           C  
ATOM     99 CE2  TRP S 100       8.842  -4.184  11.507  0.00  0.00           C  
ATOM     99 CE3  TRP S 100       9.060  -2.275  10.008  0.00  0.00           C  
ATOM     99 CZ2  TRP S 100       7.688  -4.637  10.844  0.00  0.00           C  
ATOM     99 CZ3  TRP S 100       7.914  -2.714   9.347  0.00  0.00           C  
ATOM     99 CH2  TRP S 100       7.234  -3.897   9.770  0.00  0.00           C  
ATOM    100   N  ARG S 101      13.131   0.925  13.526  0.00  0.00           C  
ATOM    100  CA  ARG S 101      13.980   2.088  13.317  0.00  0.00           C  
ATOM    100   C  ARG S 101      14.139   2.392  11.820  0.00  0.00           C  
ATOM    100   O  ARG S 101      15.228   2.689  11.342  0.00  0.00           C  
ATOM    100  CB  ARG S 101      15.333   1.884  14.010  0.00  0.00           C  
ATOM    100  CG  ARG S 101      15.141   1.584  15.505  0.00  0.00           C  
ATOM    100  CD  ARG S 101      16.296   2.066  16.340  0.00  0.00           C  
ATOM    100  NE  ARG S 101      17.556   1.484  15.901  0.00  0.00           C  
ATOM    100  CZ  ARG S 101      18.714   2.138  15.898  0.00  0.00           C  
ATOM    100 NH1  ARG S 101      18.772   3.401  16.311  0.00  0.00           C  
ATOM    100 NH2  ARG S 101      19.818   1.527  15.484  0.00  0.00           C  
ATOM    101   N  VAL S 102      13.017   2.309  11.098  0.00  0.00           C  
ATOM    101  CA  VAL S 102      12.938   2.590   9.662  0.00  0.00           C  
ATOM    101   C  VAL S 102      12.036   3.832   9.525  0.00  0.00           C  
ATOM    101   O  VAL S 102      10.942   3.881  10.095  0.00  0.00           C  
ATOM    101  CB  VAL S 102      12.286   1.398   8.896  0.00  0.00           C  
ATOM    101 CG1  VAL S 102      12.089   1.745   7.415  0.00  0.00           C  
ATOM    101 CG2  VAL S 102      13.195   0.135   9.020  0.00  0.00           C  
ATOM    102   N  PRO S 103      12.479   4.851   8.770  0.00  0.00           C  
ATOM    102  CA  PRO S 103      11.643   6.058   8.618  0.00  0.00           C  
ATOM    102   C  PRO S 103      10.325   5.787   7.909  0.00  0.00           C  
ATOM    102   O  PRO S 103      10.227   4.904   7.065  0.00  0.00           C  
ATOM    102  CB  PRO S 103      12.524   7.006   7.784  0.00  0.00           C  
ATOM    102  CG  PRO S 103      13.955   6.521   8.093  0.00  0.00           C  
ATOM    102  CD  PRO S 103      13.772   5.007   8.081  0.00  0.00           C  
ATOM    103   N  LEU S 104       9.301   6.552   8.277  0.00  0.00           C  
ATOM    103  CA  LEU S 104       7.993   6.447   7.630  0.00  0.00           C  
ATOM    103   C  LEU S 104       7.611   7.895   7.218  0.00  0.00           C  
ATOM    103   O  LEU S 104       7.614   8.801   8.049  0.00  0.00           C  
ATOM    103  CB  LEU S 104       6.932   5.872   8.595  0.00  0.00           C  
ATOM    103  CG  LEU S 104       5.508   5.745   8.020  0.00  0.00           C  
ATOM    103 CD1  LEU S 104       4.713   4.670   8.757  0.00  0.00           C  
ATOM    103 CD2  LEU S 104       4.776   7.118   8.165  0.00  0.00           C  
ATOM    104   N  LEU S 105       7.313   8.090   5.939  0.00  0.00           C  
ATOM    104  CA  LEU S 105       6.927   9.415   5.436  0.00  0.00           C  
ATOM    104   C  LEU S 105       5.463   9.335   5.010  0.00  0.00           C  
ATOM    104   O  LEU S 105       5.088   8.409   4.319  0.00  0.00           C  
ATOM    104  CB  LEU S 105       7.715   9.771   4.181  0.00  0.00           C  
ATOM    104  CG  LEU S 105       9.219   9.544   4.069  0.00  0.00           C  
ATOM    104 CD1  LEU S 105       9.637   9.989   2.648  0.00  0.00           C  
ATOM    104 CD2  LEU S 105       9.966  10.355   5.142  0.00  0.00           C  
ATOM    105   N  THR S 106       4.641  10.295   5.403  0.00  0.00           C  
ATOM    105  CA  THR S 106       3.245  10.273   4.952  0.00  0.00           C  
ATOM    105   C  THR S 106       2.676  11.681   4.937  0.00  0.00           C  
ATOM    105   O  THR S 106       3.090  12.532   5.729  0.00  0.00           C  
ATOM    105  CB  THR S 106       2.339   9.363   5.858  0.00  0.00           C  
ATOM    105 OG1  THR S 106       1.005   9.326   5.318  0.00  0.00           C  
ATOM    105 CG2  THR S 106       2.293   9.892   7.305  0.00  0.00           C  
ATOM    106   N  ALA S 107       1.775  11.940   3.992  0.00  0.00           C  
ATOM    106  CA  ALA S 107       1.110  13.237   3.925  0.00  0.00           C  
ATOM    106   C  ALA S 107      -0.318  13.065   4.482  0.00  0.00           C  
ATOM    106   O  ALA S 107      -1.159  13.951   4.354  0.00  0.00           C  
ATOM    106  CB  ALA S 107       1.084  13.781   2.458  0.00  0.00           C  
ATOM    107   N  GLY S 108      -0.563  11.917   5.110  0.00  0.00           C  
ATOM    107  CA  GLY S 108      -1.846  11.652   5.740  0.00  0.00           C  
ATOM    107   C  GLY S 108      -1.615  11.527   7.243  0.00  0.00           C  
ATOM    107   O  GLY S 108      -0.778  12.233   7.795  0.00  0.00           C  
ATOM    108   N  ALA S 109      -2.347  10.630   7.903  0.00  0.00           C  
ATOM    108  CA  ALA S 109      -2.240  10.395   9.360  0.00  0.00           C  
ATOM    108   C  ALA S 109      -2.193  11.671  10.212  0.00  0.00           C  
ATOM    108   O  ALA S 109      -1.342  11.803  11.081  0.00  0.00           C  
ATOM    108  CB  ALA S 109      -1.000   9.527   9.663  0.00  0.00           C  
ATOM    109   N  PRO S 110      -3.153  12.597  10.022  0.00  0.00           C  
ATOM    109  CA  PRO S 110      -3.178  13.856  10.783  0.00  0.00           C  
ATOM    109   C  PRO S 110      -3.562  13.797  12.247  0.00  0.00           C  
ATOM    109   O  PRO S 110      -3.534  14.821  12.922  0.00  0.00           C  
ATOM    109  CB  PRO S 110      -4.170  14.716   9.999  0.00  0.00           C  
ATOM    109  CG  PRO S 110      -5.192  13.670   9.527  0.00  0.00           C  
ATOM    109  CD  PRO S 110      -4.253  12.548   9.041  0.00  0.00           C  
ATOM    110   N  ALA S 111      -3.909  12.619  12.757  0.00  0.00           C  
ATOM    110  CA  ALA S 111      -4.370  12.520  14.148  0.00  0.00           C  
ATOM    110   C  ALA S 111      -3.379  12.970  15.215  0.00  0.00           C  
ATOM    110   O  ALA S 111      -2.171  12.851  15.070  0.00  0.00           C  
ATOM    110  CB  ALA S 111      -4.851  11.078  14.458  0.00  0.00           C  
ATOM    111   N  LEU S 112      -3.928  13.465  16.315  0.00  0.00           C  
ATOM    111  CA  LEU S 112      -3.138  13.939  17.446  0.00  0.00           C  
ATOM    111   C  LEU S 112      -2.113  12.894  17.919  0.00  0.00           C  
ATOM    111   O  LEU S 112      -0.944  13.218  18.097  0.00  0.00           C  
ATOM    111  CB  LEU S 112      -4.090  14.302  18.609  0.00  0.00           C  
ATOM    111  CG  LEU S 112      -3.460  14.602  19.986  0.00  0.00           C  
ATOM    111 CD1  LEU S 112      -2.607  15.884  19.926  0.00  0.00           C  
ATOM    111 CD2  LEU S 112      -4.572  14.757  21.022  0.00  0.00           C  
ATOM    112   N  GLY S 113      -2.568  11.655  18.113  0.00  0.00           C  
ATOM    112  CA  GLY S 113      -1.721  10.568  18.587  0.00  0.00           C  
ATOM    112   C  GLY S 113      -0.431  10.315  17.819  0.00  0.00           C  
ATOM    112   O  GLY S 113       0.606   9.969  18.409  0.00  0.00           C  
ATOM    113   N  ILE S 114      -0.486  10.499  16.500  0.00  0.00           C  
ATOM    113  CA  ILE S 114       0.679  10.284  15.647  0.00  0.00           C  
ATOM    113   C  ILE S 114       1.784  11.311  15.958  0.00  0.00           C  
ATOM    113   O  ILE S 114       2.968  11.087  15.678  0.00  0.00           C  
ATOM    113  CB  ILE S 114       0.277  10.375  14.138  0.00  0.00           C  
ATOM    113 CG1  ILE S 114      -0.879   9.417  13.848  0.00  0.00           C  
ATOM    113 CG2  ILE S 114       1.456  10.007  13.245  0.00  0.00           C  
ATOM    113 CD1  ILE S 114      -0.554   7.969  14.104  0.00  0.00           C  
ATOM    114   N  GLY S 115       1.405  12.423  16.577  0.00  0.00           C  
ATOM    114  CA  GLY S 115       2.394  13.433  16.897  0.00  0.00           C  
ATOM    114   C  GLY S 115       3.271  13.140  18.117  0.00  0.00           C  
ATOM    114   O  GLY S 115       4.204  13.888  18.392  0.00  0.00           C  
ATOM    115   N  VAL S 116       2.970  12.078  18.860  0.00  0.00           C  
ATOM    115  CA  VAL S 116       3.774  11.713  20.027  0.00  0.00           C  
ATOM    115   C  VAL S 116       4.941  10.950  19.389  0.00  0.00           C  
ATOM    115   O  VAL S 116       4.885   9.746  19.231  0.00  0.00           C  
ATOM    115  CB  VAL S 116       2.969  10.786  20.970  0.00  0.00           C  
ATOM    115 CG1  VAL S 116       3.824  10.391  22.186  0.00  0.00           C  
ATOM    115 CG2  VAL S 116       1.695  11.507  21.434  0.00  0.00           C  
ATOM    116   N  LYS S 117       5.991  11.663  19.010  0.00  0.00           C  
ATOM    116  CA  LYS S 117       7.094  11.035  18.319  0.00  0.00           C  
ATOM    116   C  LYS S 117       7.949  10.114  19.180  0.00  0.00           C  
ATOM    116   O  LYS S 117       8.763   9.374  18.649  0.00  0.00           C  
ATOM    116  CB  LYS S 117       7.928  12.102  17.599  0.00  0.00           C  
ATOM    116  CG  LYS S 117       7.116  12.904  16.522  0.00  0.00           C  
ATOM    116  CD  LYS S 117       6.406  11.979  15.513  0.00  0.00           C  
ATOM    116  CE  LYS S 117       5.528  12.765  14.517  0.00  0.00           C  
ATOM    116  NZ  LYS S 117       6.294  13.611  13.548  0.00  0.00           C  
ATOM    117   N  ASP S 118       7.754  10.149  20.500  0.00  0.00           C  
ATOM    117  CA  ASP S 118       8.472   9.232  21.384  0.00  0.00           C  
ATOM    117   C  ASP S 118       7.984   7.831  21.027  0.00  0.00           C  
ATOM    117   O  ASP S 118       8.752   6.884  21.122  0.00  0.00           C  
ATOM    117  CB  ASP S 118       8.183   9.510  22.869  0.00  0.00           C  
ATOM    117  CG  ASP S 118       8.961  10.703  23.409  0.00  0.00           C  
ATOM    117 OD1  ASP S 118       9.993  11.081  22.806  0.00  0.00           C  
ATOM    117 OD2  ASP S 118       8.545  11.257  24.451  0.00  0.00           C  
ATOM    118   N  GLU S 119       6.710   7.691  20.632  0.00  0.00           C  
ATOM    118  CA  GLU S 119       6.184   6.379  20.204  0.00  0.00           C  
ATOM    118   C  GLU S 119       6.353   6.244  18.685  0.00  0.00           C  
ATOM    118   O  GLU S 119       6.820   5.218  18.182  0.00  0.00           C  
ATOM    118  CB  GLU S 119       4.681   6.217  20.512  0.00  0.00           C  
ATOM    118  CG  GLU S 119       4.294   6.534  21.942  0.00  0.00           C  
ATOM    118  CD  GLU S 119       2.816   6.262  22.230  0.00  0.00           C  
ATOM    118 OE1  GLU S 119       1.984   6.342  21.293  0.00  0.00           C  
ATOM    118 OE2  GLU S 119       2.493   5.980  23.406  0.00  0.00           C  
ATOM    119   N  TYR S 120       5.931   7.275  17.949  0.00  0.00           C  
ATOM    119  CA  TYR S 120       6.057   7.259  16.491  0.00  0.00           C  
ATOM    119   C  TYR S 120       7.407   7.796  16.021  0.00  0.00           C  
ATOM    119   O  TYR S 120       7.503   8.783  15.262  0.00  0.00           C  
ATOM    119  CB  TYR S 120       4.892   8.040  15.864  0.00  0.00           C  
ATOM    119  CG  TYR S 120       3.599   7.294  16.071  0.00  0.00           C  
ATOM    119 CD1  TYR S 120       2.794   7.542  17.184  0.00  0.00           C  
ATOM    119 CD2  TYR S 120       3.256   6.243  15.231  0.00  0.00           C  
ATOM    119 CE1  TYR S 120       1.666   6.755  17.460  0.00  0.00           C  
ATOM    119 CE2  TYR S 120       2.137   5.431  15.491  0.00  0.00           C  
ATOM    119  CZ  TYR S 120       1.353   5.695  16.604  0.00  0.00           C  
ATOM    119  OH  TYR S 120       0.248   4.905  16.833  0.00  0.00           C  
ATOM    120   N  ALA S 121       8.463   7.127  16.474  0.00  0.00           C  
ATOM    120  CA  ALA S 121       9.811   7.534  16.124  0.00  0.00           C  
ATOM    120   C  ALA S 121      10.069   7.405  14.618  0.00  0.00           C  
ATOM    120   O  ALA S 121       9.691   6.445  13.981  0.00  0.00           C  
ATOM    120  CB  ALA S 121      10.856   6.692  16.936  0.00  0.00           C  
ATOM    121   N  LEU S 122      10.728   8.404  14.069  0.00  0.00           C  
ATOM    121  CA  LEU S 122      11.058   8.435  12.648  0.00  0.00           C  
ATOM    121   C  LEU S 122       9.856   8.608  11.713  0.00  0.00           C  
ATOM    121   O  LEU S 122       9.971   8.354  10.517  0.00  0.00           C  
ATOM    121  CB  LEU S 122      11.853   7.188  12.245  0.00  0.00           C  
ATOM    121  CG  LEU S 122      13.097   6.857  13.092  0.00  0.00           C  
ATOM    121 CD1  LEU S 122      13.834   5.738  12.374  0.00  0.00           C  
ATOM    121 CD2  LEU S 122      13.996   8.084  13.267  0.00  0.00           C  
ATOM    122   N  THR S 123       8.699   8.988  12.255  0.00  0.00           C  
ATOM    122  CA  THR S 123       7.542   9.271  11.397  0.00  0.00           C  
ATOM    122   C  THR S 123       7.618  10.773  11.073  0.00  0.00           C  
ATOM    122   O  THR S 123       7.694  11.605  11.975  0.00  0.00           C  
ATOM    122  CB  THR S 123       6.171   8.998  12.081  0.00  0.00           C  
ATOM    122 OG1  THR S 123       5.867   7.589  12.049  0.00  0.00           C  
ATOM    122 CG2  THR S 123       5.061   9.746  11.339  0.00  0.00           C  
ATOM    123   N  THR S 124       7.627  11.103   9.784  0.00  0.00           C  
ATOM    123  CA  THR S 124       7.660  12.483   9.328  0.00  0.00           C  
ATOM    123   C  THR S 124       6.366  12.755   8.566  0.00  0.00           C  
ATOM    123   O  THR S 124       6.068  12.058   7.606  0.00  0.00           C  
ATOM    123  CB  THR S 124       8.857  12.742   8.367  0.00  0.00           C  
ATOM    123 OG1  THR S 124      10.092  12.525   9.069  0.00  0.00           C  
ATOM    123 CG2  THR S 124       8.818  14.198   7.834  0.00  0.00           C  
ATOM    124   N  ARG S 125       5.579  13.730   9.005  0.00  0.00           C  
ATOM    124  CA  ARG S 125       4.337  14.046   8.288  0.00  0.00           C  
ATOM    124   C  ARG S 125       4.582  15.255   7.415  0.00  0.00           C  
ATOM    124   O  ARG S 125       4.969  16.309   7.916  0.00  0.00           C  
ATOM    124  CB  ARG S 125       3.187  14.305   9.273  0.00  0.00           C  
ATOM    124  CG  ARG S 125       2.743  13.017   9.999  0.00  0.00           C  
ATOM    124  CD  ARG S 125       1.480  13.228  10.840  0.00  0.00           C  
ATOM    124  NE  ARG S 125       1.783  13.980  12.065  0.00  0.00           C  
ATOM    124  CZ  ARG S 125       0.928  14.165  13.066  0.00  0.00           C  
ATOM    124 NH1  ARG S 125      -0.308  13.656  12.999  0.00  0.00           C  
ATOM    124 NH2  ARG S 125       1.298  14.865  14.132  0.00  0.00           C  
ATOM    125   N  THR S 126       4.365  15.101   6.115  0.00  0.00           C  
ATOM    125  CA  THR S 126       4.597  16.198   5.179  0.00  0.00           C  
ATOM    125   C  THR S 126       3.306  16.798   4.642  0.00  0.00           C  
ATOM    125   O  THR S 126       3.340  17.596   3.712  0.00  0.00           C  
ATOM    125  CB  THR S 126       5.493  15.743   3.996  0.00  0.00           C  
ATOM    125 OG1  THR S 126       4.853  14.678   3.290  0.00  0.00           C  
ATOM    125 CG2  THR S 126       6.844  15.217   4.534  0.00  0.00           C  
ATOM    126   N  GLY S 127       2.180  16.390   5.234  0.00  0.00           C  
ATOM    126  CA  GLY S 127       0.884  16.923   4.862  0.00  0.00           C  
ATOM    126   C  GLY S 127       0.295  17.570   6.115  0.00  0.00           C  
ATOM    126   O  GLY S 127       0.984  17.731   7.131  0.00  0.00           C  
ATOM    127   N  PRO S 128      -0.974  17.971   6.081  0.00  0.00           C  
ATOM    127  CA  PRO S 128      -1.565  18.596   7.265  0.00  0.00           C  
ATOM    127   C  PRO S 128      -1.654  17.654   8.486  0.00  0.00           C  
ATOM    127   O  PRO S 128      -1.615  16.440   8.340  0.00  0.00           C  
ATOM    127  CB  PRO S 128      -2.969  18.988   6.783  0.00  0.00           C  
ATOM    127  CG  PRO S 128      -2.807  19.155   5.301  0.00  0.00           C  
ATOM    127  CD  PRO S 128      -1.905  18.012   4.937  0.00  0.00           C  
ATOM    128   N  SER S 129      -1.790  18.237   9.673  0.00  0.00           C  
ATOM    128  CA  SER S 129      -2.010  17.477  10.927  0.00  0.00           C  
ATOM    128   C  SER S 129      -3.045  18.326  11.686  0.00  0.00           C  
ATOM    128   O  SER S 129      -3.103  19.545  11.509  0.00  0.00           C  
ATOM    128  CB  SER S 129      -0.718  17.259  11.750  0.00  0.00           C  
ATOM    128  OG  SER S 129      -0.069  18.459  12.090  0.00  0.00           C  
ATOM    129   N  HIS S 130      -3.861  17.702  12.526  0.00  0.00           C  
ATOM    129  CA  HIS S 130      -4.925  18.448  13.191  0.00  0.00           C  
ATOM    129   C  HIS S 130      -4.525  19.421  14.306  0.00  0.00           C  
ATOM    129   O  HIS S 130      -5.228  20.414  14.534  0.00  0.00           C  
ATOM    129  CB  HIS S 130      -6.018  17.462  13.606  0.00  0.00           C  
ATOM    129  CG  HIS S 130      -6.620  16.733  12.429  0.00  0.00           C  
ATOM    129 ND1  HIS S 130      -6.740  17.322  11.181  0.00  0.00           C  
ATOM    129 CD2  HIS S 130      -7.122  15.479  12.297  0.00  0.00           C  
ATOM    129 CE1  HIS S 130      -7.285  16.459  10.337  0.00  0.00           C  
ATOM    129 NE2  HIS S 130      -7.528  15.333  10.987  0.00  0.00           C  
ATOM    130   N  VAL S 131      -3.390  19.193  14.970  0.00  0.00           C  
ATOM    130  CA  VAL S 131      -2.975  20.165  15.973  0.00  0.00           C  
ATOM    130   C  VAL S 131      -2.711  21.501  15.286  0.00  0.00           C  
ATOM    130   O  VAL S 131      -2.893  22.546  15.901  0.00  0.00           C  
ATOM    130  CB  VAL S 131      -1.696  19.732  16.751  0.00  0.00           C  
ATOM    130 CG1  VAL S 131      -2.069  18.666  17.776  0.00  0.00           C  
ATOM    130 CG2  VAL S 131      -0.620  19.243  15.780  0.00  0.00           C  
ATOM    131   N  LYS S 132      -2.297  21.476  14.016  0.00  0.00           C  
ATOM    131  CA  LYS S 132      -2.027  22.717  13.272  0.00  0.00           C  
ATOM    131   C  LYS S 132      -3.316  23.542  13.115  0.00  0.00           C  
ATOM    131   O  LYS S 132      -3.289  24.782  13.045  0.00  0.00           C  
ATOM    131  CB  LYS S 132      -1.442  22.410  11.886  0.00  0.00           C  
ATOM    131  CG  LYS S 132      -0.134  21.617  11.920  0.00  0.00           C  
ATOM    131  CD  LYS S 132       0.994  22.415  12.529  0.00  0.00           C  
ATOM    131  CE  LYS S 132       2.273  21.581  12.656  0.00  0.00           C  
ATOM    131  NZ  LYS S 132       3.416  22.409  13.168  0.00  0.00           C  
ATOM    132   N  LEU S 133      -4.447  22.853  13.036  0.00  0.00           C  
ATOM    132  CA  LEU S 133      -5.730  23.548  12.927  0.00  0.00           C  
ATOM    132   C  LEU S 133      -5.911  24.219  14.277  0.00  0.00           C  
ATOM    132   O  LEU S 133      -6.459  25.320  14.381  0.00  0.00           C  
ATOM    132  CB  LEU S 133      -6.885  22.554  12.689  0.00  0.00           C  
ATOM    132  CG  LEU S 133      -8.301  23.147  12.847  0.00  0.00           C  
ATOM    132 CD1  LEU S 133      -8.521  24.241  11.784  0.00  0.00           C  
ATOM    132 CD2  LEU S 133      -9.358  22.039  12.666  0.00  0.00           C  
ATOM    133   N  GLY S 134      -5.432  23.544  15.318  0.00  0.00           C  
ATOM    133  CA  GLY S 134      -5.519  24.110  16.649  0.00  0.00           C  
ATOM    133   C  GLY S 134      -4.708  25.408  16.724  0.00  0.00           C  
ATOM    133   O  GLY S 134      -5.102  26.351  17.428  0.00  0.00           C  
ATOM    134   N  ASP S 135      -3.577  25.465  16.022  0.00  0.00           C  
ATOM    134  CA  ASP S 135      -2.754  26.685  16.010  0.00  0.00           C  
ATOM    134   C  ASP S 135      -3.514  27.820  15.287  0.00  0.00           C  
ATOM    134   O  ASP S 135      -3.412  28.987  15.662  0.00  0.00           C  
ATOM    134  CB  ASP S 135      -1.429  26.484  15.271  0.00  0.00           C  
ATOM    134  CG  ASP S 135      -0.415  25.631  16.049  0.00  0.00           C  
ATOM    134 OD1  ASP S 135      -0.556  25.417  17.273  0.00  0.00           C  
ATOM    134 OD2  ASP S 135       0.546  25.175  15.400  0.00  0.00           C  
ATOM    135   N  PHE S 136      -4.245  27.471  14.235  0.00  0.00           C  
ATOM    135  CA  PHE S 136      -5.013  28.456  13.490  0.00  0.00           C  
ATOM    135   C  PHE S 136      -6.130  29.022  14.355  0.00  0.00           C  
ATOM    135   O  PHE S 136      -6.309  30.238  14.420  0.00  0.00           C  
ATOM    135  CB  PHE S 136      -5.577  27.830  12.204  0.00  0.00           C  
ATOM    135  CG  PHE S 136      -6.504  28.738  11.439  0.00  0.00           C  
ATOM    135 CD1  PHE S 136      -6.122  30.031  11.106  0.00  0.00           C  
ATOM    135 CD2  PHE S 136      -7.772  28.311  11.084  0.00  0.00           C  
ATOM    135 CE1  PHE S 136      -6.985  30.894  10.437  0.00  0.00           C  
ATOM    135 CE2  PHE S 136      -8.653  29.175  10.406  0.00  0.00           C  
ATOM    135  CZ  PHE S 136      -8.252  30.465  10.087  0.00  0.00           C  
ATOM    136   N  VAL S 137      -6.866  28.158  15.046  0.00  0.00           C  
ATOM    136  CA  VAL S 137      -7.953  28.630  15.910  0.00  0.00           C  
ATOM    136   C  VAL S 137      -7.376  29.533  17.023  0.00  0.00           C  
ATOM    136   O  VAL S 137      -7.949  30.580  17.350  0.00  0.00           C  
ATOM    136  CB  VAL S 137      -8.731  27.426  16.491  0.00  0.00           C  
ATOM    136 CG1  VAL S 137      -9.696  27.869  17.554  0.00  0.00           C  
ATOM    136 CG2  VAL S 137      -9.495  26.724  15.346  0.00  0.00           C  
ATOM    137   N  THR S 138      -6.227  29.143  17.580  0.00  0.00           C  
ATOM    137  CA  THR S 138      -5.572  29.939  18.625  0.00  0.00           C  
ATOM    137   C  THR S 138      -5.277  31.347  18.094  0.00  0.00           C  
ATOM    137   O  THR S 138      -5.502  32.336  18.795  0.00  0.00           C  
ATOM    137  CB  THR S 138      -4.237  29.290  19.079  0.00  0.00           C  
ATOM    137 OG1  THR S 138      -4.502  28.062  19.768  0.00  0.00           C  
ATOM    137 CG2  THR S 138      -3.477  30.217  20.016  0.00  0.00           C  
ATOM    138   N  ALA S 139      -4.780  31.437  16.858  0.00  0.00           C  
ATOM    138  CA  ALA S 139      -4.476  32.736  16.253  0.00  0.00           C  
ATOM    138   C  ALA S 139      -5.745  33.573  16.019  0.00  0.00           C  
ATOM    138   O  ALA S 139      -5.758  34.794  16.255  0.00  0.00           C  
ATOM    138  CB  ALA S 139      -3.718  32.547  14.920  0.00  0.00           C  
ATOM    139   N  LEU S 140      -6.804  32.918  15.551  0.00  0.00           C  
ATOM    139  CA  LEU S 140      -8.069  33.588  15.289  0.00  0.00           C  
ATOM    139   C  LEU S 140      -8.638  34.184  16.561  0.00  0.00           C  
ATOM    139   O  LEU S 140      -9.125  35.314  16.555  0.00  0.00           C  
ATOM    139  CB  LEU S 140      -9.103  32.616  14.736  0.00  0.00           C  
ATOM    139  CG  LEU S 140      -9.252  32.489  13.229  0.00  0.00           C  
ATOM    139 CD1  LEU S 140     -10.381  31.484  12.951  0.00  0.00           C  
ATOM    139 CD2  LEU S 140      -9.578  33.852  12.605  0.00  0.00           C  
ATOM    140   N  HIS S 141      -8.592  33.411  17.641  0.00  0.00           C  
ATOM    140  CA  HIS S 141      -9.118  33.865  18.915  0.00  0.00           C  
ATOM    140   C  HIS S 141      -8.313  35.038  19.481  0.00  0.00           C  
ATOM    140   O  HIS S 141      -8.889  36.010  20.002  0.00  0.00           C  
ATOM    140  CB  HIS S 141      -9.190  32.701  19.908  0.00  0.00           C  
ATOM    140  CG  HIS S 141     -10.359  31.784  19.667  0.00  0.00           C  
ATOM    140 ND1  HIS S 141     -11.294  31.490  20.638  0.00  0.00           C  
ATOM    140 CD2  HIS S 141     -10.773  31.140  18.548  0.00  0.00           C  
ATOM    140 CE1  HIS S 141     -12.233  30.711  20.129  0.00  0.00           C  
ATOM    140 NE2  HIS S 141     -11.942  30.484  18.863  0.00  0.00           C  
ATOM    141   N  ARG S 142      -6.991  34.969  19.365  0.00  0.00           C  
ATOM    141  CA  ARG S 142      -6.141  36.053  19.854  0.00  0.00           C  
ATOM    141   C  ARG S 142      -6.370  37.335  19.059  0.00  0.00           C  
ATOM    141   O  ARG S 142      -6.361  38.429  19.621  0.00  0.00           C  
ATOM    141  CB  ARG S 142      -4.670  35.649  19.777  0.00  0.00           C  
ATOM    141  CG  ARG S 142      -4.339  34.544  20.750  0.00  0.00           C  
ATOM    141  CD  ARG S 142      -2.887  34.155  20.745  0.00  0.00           C  
ATOM    141  NE  ARG S 142      -2.615  33.334  21.924  0.00  0.00           C  
ATOM    141  CZ  ARG S 142      -1.505  32.634  22.118  0.00  0.00           C  
ATOM    141 NH1  ARG S 142      -0.543  32.649  21.207  0.00  0.00           C  
ATOM    141 NH2  ARG S 142      -1.365  31.911  23.222  0.00  0.00           C  
ATOM    142   N  ARG S 143      -6.571  37.196  17.755  0.00  0.00           C  
ATOM    142  CA  ARG S 143      -6.819  38.339  16.891  0.00  0.00           C  
ATOM    142   C  ARG S 143      -8.197  38.963  17.165  0.00  0.00           C  
ATOM    142   O  ARG S 143      -8.336  40.192  17.220  0.00  0.00           C  
ATOM    142  CB  ARG S 143      -6.753  37.902  15.427  0.00  0.00           C  
ATOM    142  CG  ARG S 143      -6.903  39.034  14.387  0.00  0.00           C  
ATOM    142  CD  ARG S 143      -7.170  38.424  13.017  0.00  0.00           C  
ATOM    142  NE  ARG S 143      -7.090  39.384  11.917  0.00  0.00           C  
ATOM    142  CZ  ARG S 143      -5.956  39.912  11.462  0.00  0.00           C  
ATOM    142 NH1  ARG S 143      -4.793  39.580  12.009  0.00  0.00           C  
ATOM    142 NH2  ARG S 143      -5.988  40.765  10.445  0.00  0.00           C  
ATOM    143   N  LEU S 144      -9.212  38.120  17.335  0.00  0.00           C  
ATOM    143  CA  LEU S 144     -10.572  38.601  17.559  0.00  0.00           C  
ATOM    143   C  LEU S 144     -10.931  38.873  19.014  0.00  0.00           C  
ATOM    143   O  LEU S 144     -12.035  39.316  19.305  0.00  0.00           C  
ATOM    143  CB  LEU S 144     -11.574  37.611  16.933  0.00  0.00           C  
ATOM    143  CG  LEU S 144     -11.366  37.434  15.422  0.00  0.00           C  
ATOM    143 CD1  LEU S 144     -12.370  36.425  14.852  0.00  0.00           C  
ATOM    143 CD2  LEU S 144     -11.531  38.798  14.731  0.00  0.00           C  
ATOM    144   N  GLY S 145     -10.000  38.601  19.925  0.00  0.00           C  
ATOM    144  CA  GLY S 145     -10.244  38.838  21.337  0.00  0.00           C  
ATOM    144   C  GLY S 145     -11.136  37.857  22.077  0.00  0.00           C  
ATOM    144   O  GLY S 145     -11.774  38.230  23.060  0.00  0.00           C  
ATOM    145   N  TRP S 146     -11.201  36.612  21.619  0.00  0.00           C  
ATOM    145  CA  TRP S 146     -12.017  35.596  22.289  0.00  0.00           C  
ATOM    145   C  TRP S 146     -11.102  34.823  23.230  0.00  0.00           C  
ATOM    145   O  TRP S 146     -10.271  34.034  22.786  0.00  0.00           C  
ATOM    145  CB  TRP S 146     -12.629  34.630  21.274  0.00  0.00           C  
ATOM    145  CG  TRP S 146     -13.584  35.270  20.309  0.00  0.00           C  
ATOM    145 CD1  TRP S 146     -14.483  36.267  20.578  0.00  0.00           C  
ATOM    145 CD2  TRP S 146     -13.792  34.902  18.944  0.00  0.00           C  
ATOM    145 NE1  TRP S 146     -15.235  36.542  19.462  0.00  0.00           C  
ATOM    145 CE2  TRP S 146     -14.838  35.716  18.445  0.00  0.00           C  
ATOM    145 CE3  TRP S 146     -13.201  33.960  18.089  0.00  0.00           C  
ATOM    145 CZ2  TRP S 146     -15.303  35.617  17.141  0.00  0.00           C  
ATOM    145 CZ3  TRP S 146     -13.670  33.861  16.779  0.00  0.00           C  
ATOM    145 CH2  TRP S 146     -14.706  34.683  16.321  0.00  0.00           C  
ATOM    146   N  GLU S 147     -11.257  35.027  24.533  0.00  0.00           C  
ATOM    146  CA  GLU S 147     -10.382  34.360  25.486  0.00  0.00           C  
ATOM    146   C  GLU S 147     -11.070  33.534  26.550  0.00  0.00           C  
ATOM    146   O  GLU S 147     -10.423  33.130  27.515  0.00  0.00           C  
ATOM    146  CB  GLU S 147      -9.479  35.396  26.158  0.00  0.00           C  
ATOM    146  CG  GLU S 147     -10.198  36.676  26.537  0.00  0.00           C  
ATOM    146  CD  GLU S 147      -9.307  37.670  27.271  0.00  0.00           C  
ATOM    146 OE1  GLU S 147      -8.199  37.984  26.766  0.00  0.00           C  
ATOM    146 OE2  GLU S 147      -9.728  38.138  28.350  0.00  0.00           C  
ATOM    147   N  HIS S 148     -12.359  33.254  26.378  0.00  0.00           C  
ATOM    147  CA  HIS S 148     -13.077  32.463  27.379  0.00  0.00           C  
ATOM    147   C  HIS S 148     -13.725  31.140  26.997  0.00  0.00           C  
ATOM    147   O  HIS S 148     -13.545  30.140  27.699  0.00  0.00           C  
ATOM    147  CB  HIS S 148     -14.179  33.292  28.040  0.00  0.00           C  
ATOM    147  CG  HIS S 148     -13.667  34.380  28.928  0.00  0.00           C  
ATOM    147 ND1  HIS S 148     -13.461  35.668  28.483  0.00  0.00           C  
ATOM    147 CD2  HIS S 148     -13.295  34.366  30.230  0.00  0.00           C  
ATOM    147 CE1  HIS S 148     -12.984  36.402  29.472  0.00  0.00           C  
ATOM    147 NE2  HIS S 148     -12.875  35.636  30.543  0.00  0.00           C  
ATOM    148   N  GLN S 149     -14.473  31.114  25.896  0.00  0.00           C  
ATOM    148  CA  GLN S 149     -15.215  29.903  25.595  0.00  0.00           C  
ATOM    148   C  GLN S 149     -15.548  29.646  24.138  0.00  0.00           C  
ATOM    148   O  GLN S 149     -15.704  30.575  23.361  0.00  0.00           C  
ATOM    148  CB  GLN S 149     -16.515  29.966  26.401  0.00  0.00           C  
ATOM    148  CG  GLN S 149     -17.345  28.694  26.424  0.00  0.00           C  
ATOM    148  CD  GLN S 149     -18.377  28.734  27.533  0.00  0.00           C  
ATOM    148 OE1  GLN S 149     -18.111  29.255  28.620  0.00  0.00           C  
ATOM    148 NE2  GLN S 149     -19.550  28.183  27.276  0.00  0.00           C  
ATOM    149   N  ALA S 150     -15.675  28.364  23.794  0.00  0.00           C  
ATOM    149  CA  ALA S 150     -16.039  27.929  22.445  0.00  0.00           C  
ATOM    149   C  ALA S 150     -16.798  26.614  22.536  0.00  0.00           C  
ATOM    149   O  ALA S 150     -16.667  25.870  23.519  0.00  0.00           C  
ATOM    149  CB  ALA S 150     -14.797  27.746  21.576  0.00  0.00           C  
ATOM    150   N  LEU S 151     -17.611  26.343  21.521  0.00  0.00           C  
ATOM    150  CA  LEU S 151     -18.365  25.111  21.451  0.00  0.00           C  
ATOM    150   C  LEU S 151     -18.026  24.439  20.122  0.00  0.00           C  
ATOM    150   O  LEU S 151     -17.941  25.105  19.090  0.00  0.00           C  
ATOM    150  CB  LEU S 151     -19.863  25.405  21.497  0.00  0.00           C  
ATOM    150  CG  LEU S 151     -20.776  24.228  21.159  0.00  0.00           C  
ATOM    150 CD1  LEU S 151     -20.654  23.154  22.260  0.00  0.00           C  
ATOM    150 CD2  LEU S 151     -22.223  24.720  21.040  0.00  0.00           C  
ATOM    151   N  VAL S 152     -17.813  23.128  20.144  0.00  0.00           C  
ATOM    151  CA  VAL S 152     -17.516  22.395  18.911  0.00  0.00           C  
ATOM    151   C  VAL S 152     -18.531  21.266  18.716  0.00  0.00           C  
ATOM    151   O  VAL S 152     -18.665  20.372  19.566  0.00  0.00           C  
ATOM    151  CB  VAL S 152     -16.130  21.737  18.945  0.00  0.00           C  
ATOM    151 CG1  VAL S 152     -15.828  21.118  17.599  0.00  0.00           C  
ATOM    151 CG2  VAL S 152     -15.068  22.743  19.326  0.00  0.00           C  
ATOM    152   N  LEU S 153     -19.235  21.299  17.587  0.00  0.00           C  
ATOM    152  CA  LEU S 153     -20.191  20.255  17.251  0.00  0.00           C  
ATOM    152   C  LEU S 153     -19.556  19.402  16.142  0.00  0.00           C  
ATOM    152   O  LEU S 153     -18.917  19.943  15.241  0.00  0.00           C  
ATOM    152  CB  LEU S 153     -21.489  20.889  16.747  0.00  0.00           C  
ATOM    152  CG  LEU S 153     -22.093  21.940  17.688  0.00  0.00           C  
ATOM    152 CD1  LEU S 153     -23.354  22.535  17.036  0.00  0.00           C  
ATOM    152 CD2  LEU S 153     -22.419  21.301  19.029  0.00  0.00           C  
ATOM    153   N  TYR S 154     -19.729  18.080  16.182  0.00  0.00           C  
ATOM    153  CA  TYR S 154     -19.123  17.261  15.138  0.00  0.00           C  
ATOM    153   C  TYR S 154     -19.813  15.943  14.884  0.00  0.00           C  
ATOM    153   O  TYR S 154     -20.380  15.333  15.801  0.00  0.00           C  
ATOM    153  CB  TYR S 154     -17.649  17.014  15.472  0.00  0.00           C  
ATOM    153  CG  TYR S 154     -17.429  16.172  16.710  0.00  0.00           C  
ATOM    153 CD1  TYR S 154     -17.249  14.796  16.613  0.00  0.00           C  
ATOM    153 CD2  TYR S 154     -17.415  16.747  17.978  0.00  0.00           C  
ATOM    153 CE1  TYR S 154     -17.049  13.996  17.771  0.00  0.00           C  
ATOM    153 CE2  TYR S 154     -17.227  15.961  19.140  0.00  0.00           C  
ATOM    153  CZ  TYR S 154     -17.043  14.591  19.015  0.00  0.00           C  
ATOM    153  OH  TYR S 154     -16.855  13.818  20.145  0.00  0.00           C  
ATOM    154   N  ALA S 155     -19.772  15.497  13.632  0.00  0.00           C  
ATOM    154  CA  ALA S 155     -20.387  14.224  13.289  0.00  0.00           C  
ATOM    154   C  ALA S 155     -19.576  13.443  12.250  0.00  0.00           C  
ATOM    154   O  ALA S 155     -18.889  14.028  11.413  0.00  0.00           C  
ATOM    154  CB  ALA S 155     -21.790  14.456  12.765  0.00  0.00           C  
ATOM    155   N  ASP S 156     -19.663  12.114  12.319  0.00  0.00           C  
ATOM    155  CA  ASP S 156     -18.984  11.214  11.370  0.00  0.00           C  
ATOM    155   C  ASP S 156     -19.979  10.105  10.996  0.00  0.00           C  
ATOM    155   O  ASP S 156     -21.057  10.019  11.586  0.00  0.00           C  
ATOM    155  CB  ASP S 156     -17.746  10.558  12.000  0.00  0.00           C  
ATOM    155  CG  ASP S 156     -16.545  11.501  12.093  0.00  0.00           C  
ATOM    155 OD1  ASP S 156     -16.121  12.046  11.048  0.00  0.00           C  
ATOM    155 OD2  ASP S 156     -16.023  11.683  13.218  0.00  0.00           C  
ATOM    156   N  ARG S 157     -19.622   9.263  10.028  0.00  0.00           C  
ATOM    156  CA  ARG S 157     -20.498   8.159   9.635  0.00  0.00           C  
ATOM    156   C  ARG S 157     -20.572   7.105  10.737  0.00  0.00           C  
ATOM    156   O  ARG S 157     -20.594   7.439  11.928  0.00  0.00           C  
ATOM    156  CB  ARG S 157     -20.012   7.499   8.343  0.00  0.00           C  
ATOM    156  CG  ARG S 157     -20.205   8.349   7.111  0.00  0.00           C  
ATOM    156  CD  ARG S 157     -20.440   7.481   5.875  0.00  0.00           C  
ATOM    156  NE  ARG S 157     -20.803   8.291   4.713  0.00  0.00           C  
ATOM    156  CZ  ARG S 157     -21.294   7.803   3.576  0.00  0.00           C  
ATOM    156 NH1  ARG S 157     -21.486   6.497   3.440  0.00  0.00           C  
ATOM    156 NH2  ARG S 157     -21.599   8.625   2.578  0.00  0.00           C  
ATOM    157   N  LEU S 158     -20.610   5.833  10.348  0.00  0.00           C  
ATOM    157  CA  LEU S 158     -20.697   4.767  11.336  0.00  0.00           C  
ATOM    157   C  LEU S 158     -19.356   4.060  11.538  0.00  0.00           C  
ATOM    157   O  LEU S 158     -18.908   3.878  12.675  0.00  0.00           C  
ATOM    157  CB  LEU S 158     -21.786   3.761  10.933  0.00  0.00           C  
ATOM    157  CG  LEU S 158     -22.344   2.880  12.062  0.00  0.00           C  
ATOM    157 CD1  LEU S 158     -23.668   2.262  11.634  0.00  0.00           C  
ATOM    157 CD2  LEU S 158     -21.334   1.803  12.437  0.00  0.00           C  
ATOM    158   N  GLY S 159     -18.704   3.677  10.443  0.00  0.00           C  
ATOM    158  CA  GLY S 159     -17.433   2.991  10.577  0.00  0.00           C  
ATOM    158   C  GLY S 159     -16.374   3.415   9.580  0.00  0.00           C  
ATOM    158   O  GLY S 159     -15.940   2.615   8.748  0.00  0.00           C  
ATOM    159   N  ASP S 160     -15.946   4.669   9.661  0.00  0.00           C  
ATOM    159  CA  ASP S 160     -14.923   5.177   8.754  0.00  0.00           C  
ATOM    159   C  ASP S 160     -13.681   5.581   9.537  0.00  0.00           C  
ATOM    159   O  ASP S 160     -13.470   5.147  10.669  0.00  0.00           C  
ATOM    159  CB  ASP S 160     -15.461   6.381   7.987  0.00  0.00           C  
ATOM    159  CG  ASP S 160     -16.203   7.346   8.886  0.00  0.00           C  
ATOM    159 OD1  ASP S 160     -15.689   7.637   9.993  0.00  0.00           C  
ATOM    159 OD2  ASP S 160     -17.295   7.804   8.489  0.00  0.00           C  
ATOM    160   N  ASP S 161     -12.854   6.419   8.929  0.00  0.00           C  
ATOM    160  CA  ASP S 161     -11.636   6.867   9.580  0.00  0.00           C  
ATOM    160   C  ASP S 161     -11.963   8.006  10.586  0.00  0.00           C  
ATOM    160   O  ASP S 161     -11.057   8.685  11.048  0.00  0.00           C  
ATOM    160  CB  ASP S 161     -10.628   7.322   8.490  0.00  0.00           C  
ATOM    160  CG  ASP S 161      -9.144   7.198   8.934  0.00  0.00           C  
ATOM    160 OD1  ASP S 161      -8.771   6.187   9.599  0.00  0.00           C  
ATOM    160 OD2  ASP S 161      -8.352   8.116   8.588  0.00  0.00           C  
ATOM    161   N  ARG S 162     -13.254   8.200  10.888  0.00  0.00           C  
ATOM    161  CA  ARG S 162     -13.753   9.228  11.831  0.00  0.00           C  
ATOM    161   C  ARG S 162     -12.998  10.551  11.680  0.00  0.00           C  
ATOM    161   O  ARG S 162     -12.451  11.079  12.653  0.00  0.00           C  
ATOM    161  CB  ARG S 162     -13.615   8.727  13.275  0.00  0.00           C  
ATOM    161  CG  ARG S 162     -14.474   7.501  13.558  0.00  0.00           C  
ATOM    161  CD  ARG S 162     -14.207   6.955  14.948  0.00  0.00           C  
ATOM    161  NE  ARG S 162     -14.792   7.783  15.996  0.00  0.00           C  
ATOM    161  CZ  ARG S 162     -14.292   7.888  17.221  0.00  0.00           C  
ATOM    161 NH1  ARG S 162     -13.193   7.221  17.547  0.00  0.00           C  
ATOM    161 NH2  ARG S 162     -14.895   8.655  18.124  0.00  0.00           C  
ATOM    162   N  PRO S 163     -12.988  11.114  10.463  0.00  0.00           C  
ATOM    162  CA  PRO S 163     -12.263  12.367  10.264  0.00  0.00           C  
ATOM    162   C  PRO S 163     -12.666  13.508  11.178  0.00  0.00           C  
ATOM    162   O  PRO S 163     -11.790  14.169  11.702  0.00  0.00           C  
ATOM    162  CB  PRO S 163     -12.472  12.675   8.777  0.00  0.00           C  
ATOM    162  CG  PRO S 163     -13.839  11.974   8.458  0.00  0.00           C  
ATOM    162  CD  PRO S 163     -13.663  10.672   9.226  0.00  0.00           C  
ATOM    163   N  CYS S 164     -13.964  13.756  11.381  0.00  0.00           C  
ATOM    163  CA  CYS S 164     -14.323  14.862  12.277  0.00  0.00           C  
ATOM    163   C  CYS S 164     -13.897  14.620  13.727  0.00  0.00           C  
ATOM    163   O  CYS S 164     -13.464  15.543  14.418  0.00  0.00           C  
ATOM    163  CB  CYS S 164     -15.808  15.176  12.197  0.00  0.00           C  
ATOM    163  SG  CYS S 164     -16.190  16.210  10.749  0.00  0.00           C  
ATOM    164   N  PHE S 165     -13.996  13.383  14.200  0.00  0.00           C  
ATOM    164  CA  PHE S 165     -13.543  13.130  15.564  0.00  0.00           C  
ATOM    164   C  PHE S 165     -12.067  13.525  15.720  0.00  0.00           C  
ATOM    164   O  PHE S 165     -11.697  14.225  16.668  0.00  0.00           C  
ATOM    164  CB  PHE S 165     -13.729  11.648  15.942  0.00  0.00           C  
ATOM    164  CG  PHE S 165     -13.028  11.266  17.212  0.00  0.00           C  
ATOM    164 CD1  PHE S 165     -11.752  10.697  17.174  0.00  0.00           C  
ATOM    164 CD2  PHE S 165     -13.602  11.556  18.444  0.00  0.00           C  
ATOM    164 CE1  PHE S 165     -11.057  10.429  18.349  0.00  0.00           C  
ATOM    164 CE2  PHE S 165     -12.918  11.293  19.632  0.00  0.00           C  
ATOM    164  CZ  PHE S 165     -11.641  10.729  19.587  0.00  0.00           C  
ATOM    165   N  PHE S 166     -11.214  13.084  14.799  0.00  0.00           C  
ATOM    165  CA  PHE S 166      -9.799  13.411  14.894  0.00  0.00           C  
ATOM    165   C  PHE S 166      -9.522  14.901  14.699  0.00  0.00           C  
ATOM    165   O  PHE S 166      -8.604  15.454  15.304  0.00  0.00           C  
ATOM    165  CB  PHE S 166      -8.996  12.550  13.912  0.00  0.00           C  
ATOM    165  CG  PHE S 166      -8.953  11.088  14.311  0.00  0.00           C  
ATOM    165 CD1  PHE S 166      -9.551  10.119  13.517  0.00  0.00           C  
ATOM    165 CD2  PHE S 166      -8.354  10.701  15.512  0.00  0.00           C  
ATOM    165 CE1  PHE S 166      -9.561   8.766  13.912  0.00  0.00           C  
ATOM    165 CE2  PHE S 166      -8.354   9.361  15.923  0.00  0.00           C  
ATOM    165  CZ  PHE S 166      -8.963   8.391  15.113  0.00  0.00           C  
ATOM    166   N  ILE S 167     -10.306  15.548  13.854  0.00  0.00           C  
ATOM    166  CA  ILE S 167     -10.130  16.982  13.660  0.00  0.00           C  
ATOM    166   C  ILE S 167     -10.379  17.699  14.994  0.00  0.00           C  
ATOM    166   O  ILE S 167      -9.545  18.502  15.457  0.00  0.00           C  
ATOM    166  CB  ILE S 167     -11.095  17.482  12.584  0.00  0.00           C  
ATOM    166 CG1  ILE S 167     -10.538  17.111  11.196  0.00  0.00           C  
ATOM    166 CG2  ILE S 167     -11.322  18.996  12.724  0.00  0.00           C  
ATOM    166 CD1  ILE S 167     -11.568  17.309  10.029  0.00  0.00           C  
ATOM    167   N  VAL S 168     -11.500  17.354  15.640  0.00  0.00           C  
ATOM    167  CA  VAL S 168     -11.881  17.956  16.909  0.00  0.00           C  
ATOM    167   C  VAL S 168     -10.928  17.599  18.039  0.00  0.00           C  
ATOM    167   O  VAL S 168     -10.594  18.461  18.868  0.00  0.00           C  
ATOM    167  CB  VAL S 168     -13.343  17.570  17.275  0.00  0.00           C  
ATOM    167 CG1  VAL S 168     -13.744  18.201  18.598  0.00  0.00           C  
ATOM    167 CG2  VAL S 168     -14.263  18.044  16.169  0.00  0.00           C  
ATOM    168   N  GLU S 169     -10.479  16.344  18.084  0.00  0.00           C  
ATOM    168  CA  GLU S 169      -9.521  15.939  19.121  0.00  0.00           C  
ATOM    168   C  GLU S 169      -8.244  16.793  18.992  0.00  0.00           C  
ATOM    168   O  GLU S 169      -7.735  17.315  19.982  0.00  0.00           C  
ATOM    168  CB  GLU S 169      -9.189  14.440  18.984  0.00  0.00           C  
ATOM    168  CG  GLU S 169      -8.185  13.895  19.994  0.00  0.00           C  
ATOM    168  CD  GLU S 169      -7.769  12.471  19.658  0.00  0.00           C  
ATOM    168 OE1  GLU S 169      -7.353  12.231  18.498  0.00  0.00           C  
ATOM    168 OE2  GLU S 169      -7.857  11.585  20.540  0.00  0.00           C  
ATOM    169   N  GLY S 170      -7.760  16.969  17.764  0.00  0.00           C  
ATOM    169  CA  GLY S 170      -6.558  17.761  17.551  0.00  0.00           C  
ATOM    169   C  GLY S 170      -6.728  19.241  17.896  0.00  0.00           C  
ATOM    169   O  GLY S 170      -5.846  19.868  18.504  0.00  0.00           C  
ATOM    170   N  LEU S 171      -7.862  19.797  17.495  0.00  0.00           C  
ATOM    170  CA  LEU S 171      -8.195  21.192  17.756  0.00  0.00           C  
ATOM    170   C  LEU S 171      -8.260  21.443  19.262  0.00  0.00           C  
ATOM    170   O  LEU S 171      -7.597  22.339  19.777  0.00  0.00           C  
ATOM    170  CB  LEU S 171      -9.565  21.510  17.127  0.00  0.00           C  
ATOM    170  CG  LEU S 171     -10.115  22.941  17.135  0.00  0.00           C  
ATOM    170 CD1  LEU S 171     -11.211  23.088  16.065  0.00  0.00           C  
ATOM    170 CD2  LEU S 171     -10.666  23.258  18.502  0.00  0.00           C  
ATOM    171   N  TYR S 172      -9.074  20.636  19.942  0.00  0.00           C  
ATOM    171  CA  TYR S 172      -9.299  20.726  21.385  0.00  0.00           C  
ATOM    171   C  TYR S 172      -8.010  20.700  22.198  0.00  0.00           C  
ATOM    171   O  TYR S 172      -7.762  21.578  23.028  0.00  0.00           C  
ATOM    171  CB  TYR S 172     -10.211  19.571  21.841  0.00  0.00           C  
ATOM    171  CG  TYR S 172     -10.460  19.528  23.340  0.00  0.00           C  
ATOM    171 CD1  TYR S 172     -11.592  20.132  23.903  0.00  0.00           C  
ATOM    171 CD2  TYR S 172      -9.561  18.894  24.197  0.00  0.00           C  
ATOM    171 CE1  TYR S 172     -11.818  20.098  25.294  0.00  0.00           C  
ATOM    171 CE2  TYR S 172      -9.775  18.855  25.583  0.00  0.00           C  
ATOM    171  CZ  TYR S 172     -10.902  19.459  26.121  0.00  0.00           C  
ATOM    171  OH  TYR S 172     -11.091  19.440  27.482  0.00  0.00           C  
ATOM    172   N  MET S 173      -7.178  19.698  21.969  0.00  0.00           C  
ATOM    172  CA  MET S 173      -5.956  19.626  22.742  0.00  0.00           C  
ATOM    172   C  MET S 173      -5.035  20.833  22.522  0.00  0.00           C  
ATOM    172   O  MET S 173      -4.570  21.435  23.486  0.00  0.00           C  
ATOM    172  CB  MET S 173      -5.221  18.305  22.466  0.00  0.00           C  
ATOM    172  CG  MET S 173      -5.993  17.050  22.961  0.00  0.00           C  
ATOM    172  SD  MET S 173      -6.529  17.013  24.755  0.00  0.00           C  
ATOM    172  CE  MET S 173      -4.945  17.302  25.570  0.00  0.00           C  
ATOM    173   N  ARG S 174      -4.789  21.214  21.272  0.00  0.00           C  
ATOM    173  CA  ARG S 174      -3.899  22.348  21.005  0.00  0.00           C  
ATOM    173   C  ARG S 174      -4.490  23.681  21.518  0.00  0.00           C  
ATOM    173   O  ARG S 174      -3.774  24.504  22.102  0.00  0.00           C  
ATOM    173  CB  ARG S 174      -3.577  22.426  19.494  0.00  0.00           C  
ATOM    173  CG  ARG S 174      -2.559  23.515  19.084  0.00  0.00           C  
ATOM    173  CD  ARG S 174      -1.284  23.553  19.963  0.00  0.00           C  
ATOM    173  NE  ARG S 174      -0.511  22.310  19.941  0.00  0.00           C  
ATOM    173  CZ  ARG S 174       0.252  21.910  18.927  0.00  0.00           C  
ATOM    173 NH1  ARG S 174       0.360  22.647  17.824  0.00  0.00           C  
ATOM    173 NH2  ARG S 174       0.927  20.773  19.016  0.00  0.00           C  
ATOM    174   N  VAL S 175      -5.792  23.895  21.331  0.00  0.00           C  
ATOM    174  CA  VAL S 175      -6.395  25.149  21.797  0.00  0.00           C  
ATOM    174   C  VAL S 175      -6.424  25.246  23.326  0.00  0.00           C  
ATOM    174   O  VAL S 175      -6.232  26.324  23.894  0.00  0.00           C  
ATOM    174  CB  VAL S 175      -7.834  25.336  21.248  0.00  0.00           C  
ATOM    174 CG1  VAL S 175      -8.496  26.543  21.912  0.00  0.00           C  
ATOM    174 CG2  VAL S 175      -7.780  25.577  19.747  0.00  0.00           C  
ATOM    175   N  ARG S 176      -6.670  24.126  23.989  0.00  0.00           C  
ATOM    175  CA  ARG S 176      -6.702  24.112  25.450  0.00  0.00           C  
ATOM    175   C  ARG S 176      -5.309  24.426  25.983  0.00  0.00           C  
ATOM    175   O  ARG S 176      -5.134  25.162  26.958  0.00  0.00           C  
ATOM    175  CB  ARG S 176      -7.176  22.748  25.946  0.00  0.00           C  
ATOM    175  CG  ARG S 176      -8.661  22.506  25.688  0.00  0.00           C  
ATOM    175  CD  ARG S 176      -9.365  22.150  26.969  0.00  0.00           C  
ATOM    175  NE  ARG S 176      -9.134  23.171  27.981  0.00  0.00           C  
ATOM    175  CZ  ARG S 176      -9.439  23.037  29.266  0.00  0.00           C  
ATOM    175 NH1  ARG S 176      -9.990  21.916  29.709  0.00  0.00           C  
ATOM    175 NH2  ARG S 176      -9.191  24.033  30.109  0.00  0.00           C  
ATOM    176   N  GLU S 177      -4.315  23.879  25.309  0.00  0.00           C  
ATOM    176  CA  GLU S 177      -2.931  24.085  25.677  0.00  0.00           C  
ATOM    176   C  GLU S 177      -2.472  25.542  25.556  0.00  0.00           C  
ATOM    176   O  GLU S 177      -1.767  26.044  26.426  0.00  0.00           C  
ATOM    176  CB  GLU S 177      -2.053  23.193  24.796  0.00  0.00           C  
ATOM    176  CG  GLU S 177      -0.575  23.314  25.024  0.00  0.00           C  
ATOM    176  CD  GLU S 177       0.205  22.367  24.132  0.00  0.00           C  
ATOM    176 OE1  GLU S 177       0.158  22.538  22.896  0.00  0.00           C  
ATOM    176 OE2  GLU S 177       0.854  21.444  24.667  0.00  0.00           C  
ATOM    177   N  ARG S 178      -2.875  26.226  24.492  0.00  0.00           C  
ATOM    177  CA  ARG S 178      -2.435  27.603  24.280  0.00  0.00           C  
ATOM    177   C  ARG S 178      -3.314  28.739  24.805  0.00  0.00           C  
ATOM    177   O  ARG S 178      -2.787  29.741  25.292  0.00  0.00           C  
ATOM    177  CB  ARG S 178      -2.152  27.822  22.789  0.00  0.00           C  
ATOM    177  CG  ARG S 178      -1.154  26.812  22.228  0.00  0.00           C  
ATOM    177  CD  ARG S 178      -0.856  27.055  20.777  0.00  0.00           C  
ATOM    177  NE  ARG S 178      -0.210  28.348  20.594  0.00  0.00           C  
ATOM    177  CZ  ARG S 178       0.169  28.836  19.420  0.00  0.00           C  
ATOM    177 NH1  ARG S 178      -0.040  28.144  18.307  0.00  0.00           C  
ATOM    177 NH2  ARG S 178       0.790  30.010  19.364  0.00  0.00           C  
ATOM    178   N  LEU S 179      -4.635  28.595  24.712  0.00  0.00           C  
ATOM    178  CA  LEU S 179      -5.548  29.650  25.162  0.00  0.00           C  
ATOM    178   C  LEU S 179      -6.207  29.387  26.507  0.00  0.00           C  
ATOM    178   O  LEU S 179      -6.783  30.293  27.109  0.00  0.00           C  
ATOM    178  CB  LEU S 179      -6.648  29.894  24.128  0.00  0.00           C  
ATOM    178  CG  LEU S 179      -6.214  30.350  22.738  0.00  0.00           C  
ATOM    178 CD1  LEU S 179      -7.429  30.609  21.888  0.00  0.00           C  
ATOM    178 CD2  LEU S 179      -5.375  31.611  22.859  0.00  0.00           C  
ATOM    179   N  ASN S 180      -6.147  28.151  26.982  0.00  0.00           C  
ATOM    179  CA  ASN S 180      -6.759  27.845  28.266  0.00  0.00           C  
ATOM    179   C  ASN S 180      -8.266  28.116  28.309  0.00  0.00           C  
ATOM    179   O  ASN S 180      -8.836  28.205  29.385  0.00  0.00           C  
ATOM    179  CB  ASN S 180      -6.095  28.662  29.384  0.00  0.00           C  
ATOM    179  CG  ASN S 180      -4.781  28.057  29.866  0.00  0.00           C  
ATOM    179 OD1  ASN S 180      -4.696  26.854  30.108  0.00  0.00           C  
ATOM    179 ND2  ASN S 180      -3.758  28.897  30.025  0.00  0.00           C  
ATOM    180   N  ILE S 181      -8.917  28.245  27.160  0.00  0.00           C  
ATOM    180  CA  ILE S 181     -10.354  28.510  27.158  0.00  0.00           C  
ATOM    180   C  ILE S 181     -11.179  27.275  27.476  0.00  0.00           C  
ATOM    180   O  ILE S 181     -10.677  26.155  27.465  0.00  0.00           C  
ATOM    180  CB  ILE S 181     -10.840  29.033  25.795  0.00  0.00           C  
ATOM    180 CG1  ILE S 181     -10.500  28.017  24.705  0.00  0.00           C  
ATOM    180 CG2  ILE S 181     -10.220  30.402  25.499  0.00  0.00           C  
ATOM    180 CD1  ILE S 181     -11.075  28.397  23.352  0.00  0.00           C  
ATOM    181   N  THR S 182     -12.453  27.484  27.777  0.00  0.00           C  
ATOM    181  CA  THR S 182     -13.339  26.369  28.034  0.00  0.00           C  
ATOM    181   C  THR S 182     -13.837  25.971  26.660  0.00  0.00           C  
ATOM    181   O  THR S 182     -14.399  26.800  25.946  0.00  0.00           C  
ATOM    181  CB  THR S 182     -14.554  26.775  28.881  0.00  0.00           C  
ATOM    181 OG1  THR S 182     -14.121  27.090  30.213  0.00  0.00           C  
ATOM    181 CG2  THR S 182     -15.580  25.645  28.924  0.00  0.00           C  
ATOM    182   N  VAL S 183     -13.621  24.717  26.285  0.00  0.00           C  
ATOM    182  CA  VAL S 183     -14.079  24.235  24.982  0.00  0.00           C  
ATOM    182   C  VAL S 183     -15.098  23.113  25.160  0.00  0.00           C  
ATOM    182   O  VAL S 183     -14.733  21.972  25.480  0.00  0.00           C  
ATOM    182  CB  VAL S 183     -12.903  23.694  24.134  0.00  0.00           C  
ATOM    182 CG1  VAL S 183     -13.411  23.246  22.752  0.00  0.00           C  
ATOM    182 CG2  VAL S 183     -11.811  24.763  23.995  0.00  0.00           C  
ATOM    183   N  ASN S 184     -16.375  23.441  24.972  0.00  0.00           C  
ATOM    183  CA  ASN S 184     -17.440  22.451  25.081  0.00  0.00           C  
ATOM    183   C  ASN S 184     -17.506  21.731  23.743  0.00  0.00           C  
ATOM    183   O  ASN S 184     -17.172  22.306  22.708  0.00  0.00           C  
ATOM    183  CB  ASN S 184     -18.780  23.140  25.366  0.00  0.00           C  
ATOM    183  CG  ASN S 184     -18.829  23.766  26.759  0.00  0.00           C  
ATOM    183 OD1  ASN S 184     -18.459  23.126  27.739  0.00  0.00           C  
ATOM    183 ND2  ASN S 184     -19.288  25.010  26.847  0.00  0.00           C  
ATOM    184   N  HIS S 185     -17.907  20.470  23.751  0.00  0.00           C  
ATOM    184  CA  HIS S 185     -18.016  19.749  22.498  0.00  0.00           C  
ATOM    184   C  HIS S 185     -19.211  18.839  22.549  0.00  0.00           C  
ATOM    184   O  HIS S 185     -19.708  18.493  23.625  0.00  0.00           C  
ATOM    184  CB  HIS S 185     -16.741  18.976  22.192  0.00  0.00           C  
ATOM    184  CG  HIS S 185     -16.256  18.126  23.321  0.00  0.00           C  
ATOM    184 ND1  HIS S 185     -16.838  16.920  23.649  0.00  0.00           C  
ATOM    184 CD2  HIS S 185     -15.234  18.302  24.192  0.00  0.00           C  
ATOM    184 CE1  HIS S 185     -16.192  16.390  24.673  0.00  0.00           C  
ATOM    184 NE2  HIS S 185     -15.215  17.208  25.022  0.00  0.00           C  
ATOM    185   N  GLN S 186     -19.679  18.446  21.376  0.00  0.00           C  
ATOM    185  CA  GLN S 186     -20.865  17.621  21.304  0.00  0.00           C  
ATOM    185   C  GLN S 186     -20.904  16.904  19.975  0.00  0.00           C  
ATOM    185   O  GLN S 186     -20.920  17.551  18.935  0.00  0.00           C  
ATOM    185  CB  GLN S 186     -22.089  18.534  21.433  0.00  0.00           C  
ATOM    185  CG  GLN S 186     -23.406  17.875  21.135  0.00  0.00           C  
ATOM    185  CD  GLN S 186     -23.866  17.013  22.271  0.00  0.00           C  
ATOM    185 OE1  GLN S 186     -24.243  17.513  23.328  0.00  0.00           C  
ATOM    185 NE2  GLN S 186     -23.826  15.700  22.070  0.00  0.00           C  
ATOM    186   N  GLU S 187     -20.949  15.574  20.008  0.00  0.00           C  
ATOM    186  CA  GLU S 187     -21.004  14.790  18.778  0.00  0.00           C  
ATOM    186   C  GLU S 187     -22.459  14.560  18.394  0.00  0.00           C  
ATOM    186   O  GLU S 187     -23.359  14.734  19.213  0.00  0.00           C  
ATOM    186  CB  GLU S 187     -20.306  13.431  18.975  0.00  0.00           C  
ATOM    186  CG  GLU S 187     -20.460  12.467  17.784  0.00  0.00           C  
ATOM    186  CD  GLU S 187     -19.725  11.141  17.970  0.00  0.00           C  
ATOM    186 OE1  GLU S 187     -19.528  10.728  19.139  0.00  0.00           C  
ATOM    186 OE2  GLU S 187     -19.360  10.513  16.945  0.00  0.00           C  
ATOM    187   N  PHE S 188     -22.689  14.213  17.133  0.00  0.00           C  
ATOM    187  CA  PHE S 188     -24.024  13.893  16.674  0.00  0.00           C  
ATOM    187   C  PHE S 188     -23.906  12.978  15.473  0.00  0.00           C  
ATOM    187   O  PHE S 188     -22.810  12.782  14.937  0.00  0.00           C  
ATOM    187  CB  PHE S 188     -24.839  15.163  16.346  0.00  0.00           C  
ATOM    187  CG  PHE S 188     -24.367  15.946  15.128  0.00  0.00           C  
ATOM    187 CD1  PHE S 188     -25.046  15.838  13.913  0.00  0.00           C  
ATOM    187 CD2  PHE S 188     -23.325  16.879  15.234  0.00  0.00           C  
ATOM    187 CE1  PHE S 188     -24.711  16.659  12.807  0.00  0.00           C  
ATOM    187 CE2  PHE S 188     -22.981  17.702  14.147  0.00  0.00           C  
ATOM    187  CZ  PHE S 188     -23.684  17.592  12.923  0.00  0.00           C  
ATOM    188   N  VAL S 189     -25.022  12.385  15.072  0.00  0.00           C  
ATOM    188  CA  VAL S 189     -25.026  11.515  13.902  0.00  0.00           C  
ATOM    188   C  VAL S 189     -25.834  12.281  12.870  0.00  0.00           C  
ATOM    188   O  VAL S 189     -26.988  12.624  13.099  0.00  0.00           C  
ATOM    188  CB  VAL S 189     -25.685  10.159  14.208  0.00  0.00           C  
ATOM    188 CG1  VAL S 189     -25.861   9.360  12.920  0.00  0.00           C  
ATOM    188 CG2  VAL S 189     -24.814   9.387  15.210  0.00  0.00           C  
ATOM    189   N  GLU S 190     -25.228  12.550  11.732  0.00  0.00           C  
ATOM    189  CA  GLU S 190     -25.885  13.344  10.708  0.00  0.00           C  
ATOM    189   C  GLU S 190     -27.293  13.007  10.224  0.00  0.00           C  
ATOM    189   O  GLU S 190     -28.189  13.861  10.246  0.00  0.00           C  
ATOM    189  CB  GLU S 190     -24.938  13.477   9.525  0.00  0.00           C  
ATOM    189  CG  GLU S 190     -23.839  14.487   9.826  0.00  0.00           C  
ATOM    189  CD  GLU S 190     -23.050  14.870   8.600  0.00  0.00           C  
ATOM    189 OE1  GLU S 190     -23.622  14.808   7.493  0.00  0.00           C  
ATOM    189 OE2  GLU S 190     -21.880  15.250   8.741  0.00  0.00           C  
ATOM    190   N  GLY S 191     -27.524  11.775   9.805  0.00  0.00           C  
ATOM    190  CA  GLY S 191     -28.853  11.465   9.312  0.00  0.00           C  
ATOM    190   C  GLY S 191     -29.928  11.276  10.360  0.00  0.00           C  
ATOM    190   O  GLY S 191     -31.000  10.767  10.049  0.00  0.00           C  
ATOM    191   N  ASP S 192     -29.669  11.668  11.601  0.00  0.00           C  
ATOM    191  CA  ASP S 192     -30.677  11.467  12.631  0.00  0.00           C  
ATOM    191   C  ASP S 192     -31.353  12.758  13.139  0.00  0.00           C  
ATOM    191   O  ASP S 192     -30.752  13.539  13.880  0.00  0.00           C  
ATOM    191  CB  ASP S 192     -30.066  10.704  13.801  0.00  0.00           C  
ATOM    191  CG  ASP S 192     -31.099  10.271  14.801  0.00  0.00           C  
ATOM    191 OD1  ASP S 192     -32.286  10.602  14.610  0.00  0.00           C  
ATOM    191 OD2  ASP S 192     -30.726   9.594  15.780  0.00  0.00           C  
ATOM    192   N  PRO S 193     -32.618  12.992  12.737  0.00  0.00           C  
ATOM    192  CA  PRO S 193     -33.361  14.187  13.164  0.00  0.00           C  
ATOM    192   C  PRO S 193     -33.451  14.264  14.682  0.00  0.00           C  
ATOM    192   O  PRO S 193     -33.612  15.332  15.247  0.00  0.00           C  
ATOM    192  CB  PRO S 193     -34.730  13.992  12.516  0.00  0.00           C  
ATOM    192  CG  PRO S 193     -34.385  13.295  11.239  0.00  0.00           C  
ATOM    192  CD  PRO S 193     -33.374  12.247  11.714  0.00  0.00           C  
ATOM    193   N  ASP S 194     -33.341  13.110  15.334  0.00  0.00           C  
ATOM    193  CA  ASP S 194     -33.385  13.037  16.790  0.00  0.00           C  
ATOM    193   C  ASP S 194     -32.274  13.850  17.475  0.00  0.00           C  
ATOM    193   O  ASP S 194     -32.401  14.229  18.640  0.00  0.00           C  
ATOM    193  CB  ASP S 194     -33.287  11.568  17.229  0.00  0.00           C  
ATOM    193  CG  ASP S 194     -34.653  10.899  17.369  0.00  0.00           C  
ATOM    193 OD1  ASP S 194     -35.536  11.121  16.520  0.00  0.00           C  
ATOM    193 OD2  ASP S 194     -34.837  10.137  18.338  0.00  0.00           C  
ATOM    194   N  HIS S 195     -31.184  14.123  16.764  0.00  0.00           C  
ATOM    194  CA  HIS S 195     -30.087  14.867  17.370  0.00  0.00           C  
ATOM    194   C  HIS S 195     -30.181  16.387  17.235  0.00  0.00           C  
ATOM    194   O  HIS S 195     -29.420  17.108  17.882  0.00  0.00           C  
ATOM    194  CB  HIS S 195     -28.747  14.385  16.804  0.00  0.00           C  
ATOM    194  CG  HIS S 195     -28.385  12.997  17.232  0.00  0.00           C  
ATOM    194 ND1  HIS S 195     -27.259  12.351  16.779  0.00  0.00           C  
ATOM    194 CD2  HIS S 195     -28.984  12.145  18.101  0.00  0.00           C  
ATOM    194 CE1  HIS S 195     -27.171  11.161  17.350  0.00  0.00           C  
ATOM    194 NE2  HIS S 195     -28.208  11.011  18.159  0.00  0.00           C  
ATOM    195   N  TYR S 196     -31.101  16.870  16.406  0.00  0.00           C  
ATOM    195  CA  TYR S 196     -31.253  18.314  16.206  0.00  0.00           C  
ATOM    195   C  TYR S 196     -31.573  19.107  17.476  0.00  0.00           C  
ATOM    195   O  TYR S 196     -30.946  20.144  17.751  0.00  0.00           C  
ATOM    195  CB  TYR S 196     -32.330  18.608  15.173  0.00  0.00           C  
ATOM    195  CG  TYR S 196     -31.902  18.513  13.723  0.00  0.00           C  
ATOM    195 CD1  TYR S 196     -30.620  18.907  13.307  0.00  0.00           C  
ATOM    195 CD2  TYR S 196     -32.830  18.150  12.746  0.00  0.00           C  
ATOM    195 CE1  TYR S 196     -30.288  18.952  11.947  0.00  0.00           C  
ATOM    195 CE2  TYR S 196     -32.516  18.194  11.389  0.00  0.00           C  
ATOM    195  CZ  TYR S 196     -31.252  18.597  10.992  0.00  0.00           C  
ATOM    195  OH  TYR S 196     -30.995  18.667   9.642  0.00  0.00           C  
ATOM    196   N  PRO S 197     -32.555  18.639  18.271  0.00  0.00           C  
ATOM    196  CA  PRO S 197     -32.875  19.385  19.497  0.00  0.00           C  
ATOM    196   C  PRO S 197     -31.672  19.550  20.421  0.00  0.00           C  
ATOM    196   O  PRO S 197     -31.440  20.639  20.950  0.00  0.00           C  
ATOM    196  CB  PRO S 197     -34.001  18.557  20.128  0.00  0.00           C  
ATOM    196  CG  PRO S 197     -34.705  17.998  18.948  0.00  0.00           C  
ATOM    196  CD  PRO S 197     -33.551  17.574  18.031  0.00  0.00           C  
ATOM    197   N  LYS S 198     -30.877  18.498  20.617  0.00  0.00           C  
ATOM    197  CA  LYS S 198     -29.720  18.650  21.513  0.00  0.00           C  
ATOM    197   C  LYS S 198     -28.665  19.583  20.938  0.00  0.00           C  
ATOM    197   O  LYS S 198     -28.006  20.303  21.672  0.00  0.00           C  
ATOM    197  CB  LYS S 198     -29.078  17.300  21.848  0.00  0.00           C  
ATOM    197  CG  LYS S 198     -28.146  16.719  20.794  0.00  0.00           C  
ATOM    197  CD  LYS S 198     -27.685  15.323  21.248  0.00  0.00           C  
ATOM    197  CE  LYS S 198     -26.821  14.608  20.207  0.00  0.00           C  
ATOM    197  NZ  LYS S 198     -26.488  13.222  20.658  0.00  0.00           C  
ATOM    198   N  LEU S 199     -28.490  19.561  19.625  0.00  0.00           C  
ATOM    198  CA  LEU S 199     -27.528  20.449  19.004  0.00  0.00           C  
ATOM    198   C  LEU S 199     -27.985  21.911  19.145  0.00  0.00           C  
ATOM    198   O  LEU S 199     -27.197  22.762  19.520  0.00  0.00           C  
ATOM    198  CB  LEU S 199     -27.348  20.085  17.521  0.00  0.00           C  
ATOM    198  CG  LEU S 199     -26.706  18.714  17.255  0.00  0.00           C  
ATOM    198 CD1  LEU S 199     -26.722  18.394  15.763  0.00  0.00           C  
ATOM    198 CD2  LEU S 199     -25.292  18.713  17.793  0.00  0.00           C  
ATOM    199   N  LEU S 200     -29.249  22.205  18.851  0.00  0.00           C  
ATOM    199  CA  LEU S 200     -29.724  23.588  18.948  0.00  0.00           C  
ATOM    199   C  LEU S 200     -29.702  24.071  20.398  0.00  0.00           C  
ATOM    199   O  LEU S 200     -29.419  25.246  20.674  0.00  0.00           C  
ATOM    199  CB  LEU S 200     -31.123  23.693  18.344  0.00  0.00           C  
ATOM    199  CG  LEU S 200     -31.152  24.014  16.839  0.00  0.00           C  
ATOM    199 CD1  LEU S 200     -30.672  25.441  16.608  0.00  0.00           C  
ATOM    199 CD2  LEU S 200     -30.250  23.049  16.055  0.00  0.00           C  
ATOM    200   N  ARG S 201     -29.974  23.154  21.329  0.00  0.00           C  
ATOM    200  CA  ARG S 201     -29.948  23.489  22.749  0.00  0.00           C  
ATOM    200   C  ARG S 201     -28.500  23.785  23.196  0.00  0.00           C  
ATOM    200   O  ARG S 201     -28.255  24.721  23.970  0.00  0.00           C  
ATOM    200  CB  ARG S 201     -30.570  22.331  23.583  0.00  0.00           C  
ATOM    200  CG  ARG S 201     -30.557  22.574  25.086  0.00  0.00           C  
ATOM    200  CD  ARG S 201     -31.340  21.504  25.860  0.00  0.00           C  
ATOM    200  NE  ARG S 201     -30.943  21.491  27.267  0.00  0.00           C  
ATOM    200  CZ  ARG S 201     -31.047  22.529  28.099  0.00  0.00           C  
ATOM    200 NH1  ARG S 201     -31.545  23.687  27.678  0.00  0.00           C  
ATOM    200 NH2  ARG S 201     -30.644  22.416  29.358  0.00  0.00           C  
ATOM    201   N  ALA S 202     -27.540  22.999  22.701  0.00  0.00           C  
ATOM    201  CA  ALA S 202     -26.123  23.212  23.027  0.00  0.00           C  
ATOM    201   C  ALA S 202     -25.632  24.564  22.504  0.00  0.00           C  
ATOM    201   O  ALA S 202     -24.898  25.278  23.187  0.00  0.00           C  
ATOM    201  CB  ALA S 202     -25.270  22.088  22.430  0.00  0.00           C  
ATOM    202   N  VAL S 203     -26.020  24.908  21.279  0.00  0.00           C  
ATOM    202  CA  VAL S 203     -25.642  26.190  20.689  0.00  0.00           C  
ATOM    202   C  VAL S 203     -26.157  27.319  21.596  0.00  0.00           C  
ATOM    202   O  VAL S 203     -25.447  28.289  21.919  0.00  0.00           C  
ATOM    202  CB  VAL S 203     -26.301  26.369  19.292  0.00  0.00           C  
ATOM    202 CG1  VAL S 203     -26.170  27.813  18.830  0.00  0.00           C  
ATOM    202 CG2  VAL S 203     -25.655  25.423  18.273  0.00  0.00           C  
ATOM    203   N  ARG S 204     -27.403  27.185  22.021  0.00  0.00           C  
ATOM    203  CA  ARG S 204     -28.004  28.217  22.848  0.00  0.00           C  
ATOM    203   C  ARG S 204     -27.325  28.383  24.208  0.00  0.00           C  
ATOM    203   O  ARG S 204     -27.025  29.503  24.641  0.00  0.00           C  
ATOM    203  CB  ARG S 204     -29.493  27.905  23.030  0.00  0.00           C  
ATOM    203  CG  ARG S 204     -30.317  29.107  23.369  0.00  0.00           C  
ATOM    203  CD  ARG S 204     -31.802  28.863  23.195  0.00  0.00           C  
ATOM    203  NE  ARG S 204     -32.533  30.105  23.425  0.00  0.00           C  
ATOM    203  CZ  ARG S 204     -32.475  30.815  24.554  0.00  0.00           C  
ATOM    203 NH1  ARG S 204     -31.719  30.405  25.568  0.00  0.00           C  
ATOM    203 NH2  ARG S 204     -33.161  31.945  24.667  0.00  0.00           C  
ATOM    204   N  ARG S 205     -27.036  27.263  24.853  0.00  0.00           C  
ATOM    204  CA  ARG S 205     -26.457  27.281  26.189  0.00  0.00           C  
ATOM    204   C  ARG S 205     -24.965  27.070  26.379  0.00  0.00           C  
ATOM    204   O  ARG S 205     -24.445  27.406  27.447  0.00  0.00           C  
ATOM    204  CB  ARG S 205     -27.174  26.243  27.051  0.00  0.00           C  
ATOM    204  CG  ARG S 205     -28.664  26.485  27.195  0.00  0.00           C  
ATOM    204  CD  ARG S 205     -28.910  27.832  27.879  0.00  0.00           C  
ATOM    204  NE  ARG S 205     -30.319  28.222  27.887  0.00  0.00           C  
ATOM    204  CZ  ARG S 205     -30.761  29.400  28.324  0.00  0.00           C  
ATOM    204 NH1  ARG S 205     -29.899  30.300  28.790  0.00  0.00           C  
ATOM    204 NH2  ARG S 205     -32.061  29.681  28.285  0.00  0.00           C  
ATOM    205   N  LYS S 206     -24.264  26.531  25.382  0.00  0.00           C  
ATOM    205  CA  LYS S 206     -22.853  26.237  25.589  0.00  0.00           C  
ATOM    205   C  LYS S 206     -21.800  27.075  24.885  0.00  0.00           C  
ATOM    205   O  LYS S 206     -20.608  26.865  25.089  0.00  0.00           C  
ATOM    205  CB  LYS S 206     -22.603  24.763  25.278  0.00  0.00           C  
ATOM    205  CG  LYS S 206     -23.396  23.801  26.147  0.00  0.00           C  
ATOM    205  CD  LYS S 206     -23.048  23.952  27.624  0.00  0.00           C  
ATOM    205  CE  LYS S 206     -23.817  22.943  28.480  0.00  0.00           C  
ATOM    205  NZ  LYS S 206     -23.646  23.210  29.944  0.00  0.00           C  
ATOM    206   N  GLY S 207     -22.221  28.004  24.038  0.00  0.00           C  
ATOM    206  CA  GLY S 207     -21.235  28.828  23.372  0.00  0.00           C  
ATOM    206   C  GLY S 207     -21.836  29.870  22.455  0.00  0.00           C  
ATOM    206   O  GLY S 207     -23.034  29.858  22.177  0.00  0.00           C  
ATOM    207   N  ARG S 208     -20.985  30.777  21.999  0.00  0.00           C  
ATOM    207  CA  ARG S 208     -21.375  31.824  21.065  0.00  0.00           C  
ATOM    207   C  ARG S 208     -20.408  31.741  19.869  0.00  0.00           C  
ATOM    207   O  ARG S 208     -20.791  32.027  18.738  0.00  0.00           C  
ATOM    207  CB  ARG S 208     -21.338  33.192  21.758  0.00  0.00           C  
ATOM    207  CG  ARG S 208     -22.470  33.367  22.785  0.00  0.00           C  
ATOM    207  CD  ARG S 208     -23.860  33.367  22.097  0.00  0.00           C  
ATOM    207  NE  ARG S 208     -24.946  33.555  23.055  0.00  0.00           C  
ATOM    207  CZ  ARG S 208     -25.502  32.575  23.767  0.00  0.00           C  
ATOM    207 NH1  ARG S 208     -25.076  31.327  23.622  0.00  0.00           C  
ATOM    207 NH2  ARG S 208     -26.478  32.838  24.635  0.00  0.00           C  
ATOM    208   N  VAL S 209     -19.151  31.366  20.119  0.00  0.00           C  
ATOM    208  CA  VAL S 209     -18.188  31.146  19.023  0.00  0.00           C  
ATOM    208   C  VAL S 209     -18.300  29.623  18.858  0.00  0.00           C  
ATOM    208   O  VAL S 209     -17.886  28.853  19.740  0.00  0.00           C  
ATOM    208  CB  VAL S 209     -16.749  31.510  19.415  0.00  0.00           C  
ATOM    208 CG1  VAL S 209     -15.776  31.057  18.312  0.00  0.00           C  
ATOM    208 CG2  VAL S 209     -16.642  33.015  19.619  0.00  0.00           C  
ATOM    209   N  ILE S 210     -18.880  29.205  17.734  0.00  0.00           C  
ATOM    209  CA  ILE S 210     -19.167  27.796  17.477  0.00  0.00           C  
ATOM    209   C  ILE S 210     -18.448  27.214  16.252  0.00  0.00           C  
ATOM    209   O  ILE S 210     -18.429  27.832  15.196  0.00  0.00           C  
ATOM    209  CB  ILE S 210     -20.692  27.585  17.233  0.00  0.00           C  
ATOM    209 CG1  ILE S 210     -21.524  28.436  18.203  0.00  0.00           C  
ATOM    209 CG2  ILE S 210     -21.038  26.106  17.379  0.00  0.00           C  
ATOM    209 CD1  ILE S 210     -21.353  28.087  19.664  0.00  0.00           C  
ATOM    210   N  TYR S 211     -17.862  26.031  16.410  0.00  0.00           C  
ATOM    210  CA  TYR S 211     -17.181  25.344  15.314  0.00  0.00           C  
ATOM    210   C  TYR S 211     -17.968  24.072  15.041  0.00  0.00           C  
ATOM    210   O  TYR S 211     -18.394  23.374  15.973  0.00  0.00           C  
ATOM    210  CB  TYR S 211     -15.733  24.964  15.674  0.00  0.00           C  
ATOM    210  CG  TYR S 211     -14.834  26.152  15.932  0.00  0.00           C  
ATOM    210 CD1  TYR S 211     -14.750  26.724  17.205  0.00  0.00           C  
ATOM    210 CD2  TYR S 211     -14.108  26.733  14.898  0.00  0.00           C  
ATOM    210 CE1  TYR S 211     -13.968  27.846  17.438  0.00  0.00           C  
ATOM    210 CE2  TYR S 211     -13.323  27.855  15.113  0.00  0.00           C  
ATOM    210  CZ  TYR S 211     -13.261  28.411  16.384  0.00  0.00           C  
ATOM    210  OH  TYR S 211     -12.535  29.558  16.597  0.00  0.00           C  
ATOM    211   N  ILE S 212     -18.149  23.776  13.764  0.00  0.00           C  
ATOM    211  CA  ILE S 212     -18.905  22.621  13.343  0.00  0.00           C  
ATOM    211   C  ILE S 212     -18.148  21.817  12.291  0.00  0.00           C  
ATOM    211   O  ILE S 212     -17.790  22.349  11.238  0.00  0.00           C  
ATOM    211  CB  ILE S 212     -20.258  23.047  12.720  0.00  0.00           C  
ATOM    211 CG1  ILE S 212     -21.087  23.816  13.758  0.00  0.00           C  
ATOM    211 CG2  ILE S 212     -21.029  21.807  12.204  0.00  0.00           C  
ATOM    211 CD1  ILE S 212     -22.464  24.272  13.238  0.00  0.00           C  
ATOM    212   N  CYS S 213     -17.906  20.540  12.576  0.00  0.00           C  
ATOM    212  CA  CYS S 213     -17.238  19.660  11.605  0.00  0.00           C  
ATOM    212   C  CYS S 213     -18.346  18.707  11.175  0.00  0.00           C  
ATOM    212   O  CYS S 213     -18.837  17.911  11.989  0.00  0.00           C  
ATOM    212  CB  CYS S 213     -16.079  18.888  12.261  0.00  0.00           C  
ATOM    212  SG  CYS S 213     -15.070  17.904  11.081  0.00  0.00           C  
ATOM    213   N  SER S 214     -18.760  18.799   9.915  0.00  0.00           C  
ATOM    213  CA  SER S 214     -19.849  17.971   9.400  0.00  0.00           C  
ATOM    213   C  SER S 214     -19.897  18.085   7.892  0.00  0.00           C  
ATOM    213   O  SER S 214     -19.098  18.797   7.286  0.00  0.00           C  
ATOM    213  CB  SER S 214     -21.190  18.457   9.961  0.00  0.00           C  
ATOM    213  OG  SER S 214     -21.549  19.710   9.383  0.00  0.00           C  
ATOM    214   N  SER S 215     -20.836  17.392   7.270  0.00  0.00           C  
ATOM    214  CA  SER S 215     -20.958  17.475   5.820  0.00  0.00           C  
ATOM    214   C  SER S 215     -21.516  18.863   5.499  0.00  0.00           C  
ATOM    214   O  SER S 215     -22.030  19.547   6.373  0.00  0.00           C  
ATOM    214  CB  SER S 215     -21.959  16.437   5.310  0.00  0.00           C  
ATOM    214  OG  SER S 215     -23.253  16.752   5.807  0.00  0.00           C  
ATOM    215   N  PRO S 216     -21.392  19.303   4.246  0.00  0.00           C  
ATOM    215  CA  PRO S 216     -21.907  20.613   3.827  0.00  0.00           C  
ATOM    215   C  PRO S 216     -23.415  20.729   4.092  0.00  0.00           C  
ATOM    215   O  PRO S 216     -23.889  21.760   4.579  0.00  0.00           C  
ATOM    215  CB  PRO S 216     -21.594  20.637   2.342  0.00  0.00           C  
ATOM    215  CG  PRO S 216     -20.279  19.876   2.295  0.00  0.00           C  
ATOM    215  CD  PRO S 216     -20.560  18.699   3.196  0.00  0.00           C  
ATOM    216   N  ASP S 217     -24.175  19.678   3.782  0.00  0.00           C  
ATOM    216  CA  ASP S 217     -25.616  19.741   4.012  0.00  0.00           C  
ATOM    216   C  ASP S 217     -26.014  19.806   5.477  0.00  0.00           C  
ATOM    216   O  ASP S 217     -26.985  20.472   5.828  0.00  0.00           C  
ATOM    216  CB  ASP S 217     -26.323  18.557   3.379  0.00  0.00           C  
ATOM    216  CG  ASP S 217     -26.328  18.624   1.874  0.00  0.00           C  
ATOM    216 OD1  ASP S 217     -25.961  19.671   1.301  0.00  0.00           C  
ATOM    216 OD2  ASP S 217     -26.714  17.608   1.268  0.00  0.00           C  
ATOM    217   N  ALA S 218     -25.277  19.110   6.350  0.00  0.00           C  
ATOM    217  CA  ALA S 218     -25.619  19.140   7.771  0.00  0.00           C  
ATOM    217   C  ALA S 218     -25.334  20.536   8.312  0.00  0.00           C  
ATOM    217   O  ALA S 218     -26.069  21.045   9.150  0.00  0.00           C  
ATOM    217  CB  ALA S 218     -24.803  18.090   8.556  0.00  0.00           C  
ATOM    218   N  PHE S 219     -24.252  21.152   7.836  0.00  0.00           C  
ATOM    218  CA  PHE S 219     -23.916  22.500   8.300  0.00  0.00           C  
ATOM    218   C  PHE S 219     -25.028  23.468   7.840  0.00  0.00           C  
ATOM    218   O  PHE S 219     -25.484  24.339   8.605  0.00  0.00           C  
ATOM    218  CB  PHE S 219     -22.563  22.962   7.724  0.00  0.00           C  
ATOM    218  CG  PHE S 219     -22.159  24.361   8.162  0.00  0.00           C  
ATOM    218 CD1  PHE S 219     -21.637  24.579   9.434  0.00  0.00           C  
ATOM    218 CD2  PHE S 219     -22.336  25.451   7.314  0.00  0.00           C  
ATOM    218 CE1  PHE S 219     -21.292  25.871   9.877  0.00  0.00           C  
ATOM    218 CE2  PHE S 219     -21.996  26.750   7.735  0.00  0.00           C  
ATOM    218  CZ  PHE S 219     -21.476  26.965   9.015  0.00  0.00           C  
ATOM    219   N  ARG S 220     -25.480  23.298   6.602  0.00  0.00           C  
ATOM    219  CA  ARG S 220     -26.522  24.189   6.077  0.00  0.00           C  
ATOM    219   C  ARG S 220     -27.833  24.052   6.857  0.00  0.00           C  
ATOM    219   O  ARG S 220     -28.483  25.059   7.172  0.00  0.00           C  
ATOM    219  CB  ARG S 220     -26.763  23.927   4.584  0.00  0.00           C  
ATOM    219  CG  ARG S 220     -27.743  24.917   3.911  0.00  0.00           C  
ATOM    219  CD  ARG S 220     -27.840  24.609   2.425  0.00  0.00           C  
ATOM    219  NE  ARG S 220     -28.728  25.501   1.673  0.00  0.00           C  
ATOM    219  CZ  ARG S 220     -30.021  25.264   1.434  0.00  0.00           C  
ATOM    219 NH1  ARG S 220     -30.620  24.162   1.900  0.00  0.00           C  
ATOM    219 NH2  ARG S 220     -30.711  26.090   0.649  0.00  0.00           C  
ATOM    220   N  ASN S 221     -28.237  22.819   7.161  0.00  0.00           C  
ATOM    220  CA  ASN S 221     -29.471  22.604   7.923  0.00  0.00           C  
ATOM    220   C  ASN S 221     -29.340  23.219   9.298  0.00  0.00           C  
ATOM    220   O  ASN S 221     -30.275  23.820   9.818  0.00  0.00           C  
ATOM    220  CB  ASN S 221     -29.776  21.106   8.081  0.00  0.00           C  
ATOM    220  CG  ASN S 221     -30.279  20.487   6.815  0.00  0.00           C  
ATOM    220 OD1  ASN S 221     -30.798  21.181   5.936  0.00  0.00           C  
ATOM    220 ND2  ASN S 221     -30.149  19.159   6.706  0.00  0.00           C  
ATOM    221   N  LEU S 222     -28.177  23.043   9.920  0.00  0.00           C  
ATOM    221  CA  LEU S 222     -27.989  23.639  11.237  0.00  0.00           C  
ATOM    221   C  LEU S 222     -28.062  25.175  11.168  0.00  0.00           C  
ATOM    221   O  LEU S 222     -28.581  25.819  12.079  0.00  0.00           C  
ATOM    221  CB  LEU S 222     -26.647  23.205  11.862  0.00  0.00           C  
ATOM    221  CG  LEU S 222     -26.641  21.752  12.368  0.00  0.00           C  
ATOM    221 CD1  LEU S 222     -25.213  21.363  12.810  0.00  0.00           C  
ATOM    221 CD2  LEU S 222     -27.644  21.610  13.548  0.00  0.00           C  
ATOM    222   N  MET S 223     -27.523  25.769  10.114  0.00  0.00           C  
ATOM    222  CA  MET S 223     -27.588  27.237  10.013  0.00  0.00           C  
ATOM    222   C  MET S 223     -29.061  27.673   9.845  0.00  0.00           C  
ATOM    222   O  MET S 223     -29.508  28.617  10.477  0.00  0.00           C  
ATOM    222  CB  MET S 223     -26.753  27.740   8.828  0.00  0.00           C  
ATOM    222  CG  MET S 223     -25.234  27.517   8.988  0.00  0.00           C  
ATOM    222  SD  MET S 223     -24.619  28.247  10.505  0.00  0.00           C  
ATOM    222  CE  MET S 223     -24.504  26.781  11.557  0.00  0.00           C  
ATOM    223   N  LEU S 224     -29.796  26.973   8.995  0.00  0.00           C  
ATOM    223  CA  LEU S 224     -31.216  27.277   8.772  0.00  0.00           C  
ATOM    223   C  LEU S 224     -32.010  27.172  10.077  0.00  0.00           C  
ATOM    223   O  LEU S 224     -32.868  28.016  10.359  0.00  0.00           C  
ATOM    223  CB  LEU S 224     -31.788  26.333   7.726  0.00  0.00           C  
ATOM    223  CG  LEU S 224     -31.368  26.671   6.296  0.00  0.00           C  
ATOM    223 CD1  LEU S 224     -31.682  25.518   5.396  0.00  0.00           C  
ATOM    223 CD2  LEU S 224     -32.102  27.919   5.794  0.00  0.00           C  
ATOM    224   N  LEU S 225     -31.715  26.151  10.883  0.00  0.00           C  
ATOM    224  CA  LEU S 225     -32.391  25.988  12.168  0.00  0.00           C  
ATOM    224   C  LEU S 225     -31.996  27.112  13.123  0.00  0.00           C  
ATOM    224   O  LEU S 225     -32.848  27.660  13.826  0.00  0.00           C  
ATOM    224  CB  LEU S 225     -32.042  24.632  12.803  0.00  0.00           C  
ATOM    224  CG  LEU S 225     -32.745  23.445  12.133  0.00  0.00           C  
ATOM    224 CD1  LEU S 225     -32.175  22.140  12.692  0.00  0.00           C  
ATOM    224 CD2  LEU S 225     -34.257  23.524  12.373  0.00  0.00           C  
ATOM    225   N  ALA S 226     -30.705  27.447  13.158  0.00  0.00           C  
ATOM    225  CA  ALA S 226     -30.224  28.514  14.027  0.00  0.00           C  
ATOM    225   C  ALA S 226     -30.938  29.833  13.719  0.00  0.00           C  
ATOM    225   O  ALA S 226     -31.369  30.561  14.633  0.00  0.00           C  
ATOM    225  CB  ALA S 226     -28.698  28.699  13.860  0.00  0.00           C  
ATOM    226   N  LEU S 227     -31.012  30.154  12.433  0.00  0.00           C  
ATOM    226  CA  LEU S 227     -31.667  31.376  11.984  0.00  0.00           C  
ATOM    226   C  LEU S 227     -33.110  31.375  12.476  0.00  0.00           C  
ATOM    226   O  LEU S 227     -33.589  32.369  13.036  0.00  0.00           C  
ATOM    226  CB  LEU S 227     -31.671  31.467  10.451  0.00  0.00           C  
ATOM    226  CG  LEU S 227     -32.564  32.602   9.911  0.00  0.00           C  
ATOM    226 CD1  LEU S 227     -31.969  33.947  10.316  0.00  0.00           C  
ATOM    226 CD2  LEU S 227     -32.724  32.504   8.385  0.00  0.00           C  
ATOM    227   N  ASN S 228     -33.807  30.262  12.259  0.00  0.00           C  
ATOM    227  CA  ASN S 228     -35.190  30.173  12.694  0.00  0.00           C  
ATOM    227   C  ASN S 228     -35.386  30.310  14.207  0.00  0.00           C  
ATOM    227   O  ASN S 228     -36.433  30.791  14.652  0.00  0.00           C  
ATOM    227  CB  ASN S 228     -35.827  28.882  12.222  0.00  0.00           C  
ATOM    227  CG  ASN S 228     -37.242  28.739  12.726  0.00  0.00           C  
ATOM    227 OD1  ASN S 228     -37.477  28.187  13.803  0.00  0.00           C  
ATOM    227 ND2  ASN S 228     -38.194  29.269  11.964  0.00  0.00           C  
ATOM    228   N  ALA S 229     -34.396  29.901  14.998  0.00  0.00           C  
ATOM    228  CA  ALA S 229     -34.491  30.019  16.455  0.00  0.00           C  
ATOM    228   C  ALA S 229     -34.015  31.397  16.923  0.00  0.00           C  
ATOM    228   O  ALA S 229     -33.847  31.635  18.120  0.00  0.00           C  
ATOM    228  CB  ALA S 229     -33.661  28.919  17.125  0.00  0.00           C  
ATOM    229   N  GLY S 230     -33.792  32.297  15.971  0.00  0.00           C  
ATOM    229  CA  GLY S 230     -33.340  33.643  16.286  0.00  0.00           C  
ATOM    229   C  GLY S 230     -31.889  33.754  16.698  0.00  0.00           C  
ATOM    229   O  GLY S 230     -31.504  34.724  17.348  0.00  0.00           C  
ATOM    230   N  LEU S 231     -31.076  32.762  16.344  0.00  0.00           C  
ATOM    230  CA  LEU S 231     -29.665  32.791  16.708  0.00  0.00           C  
ATOM    230   C  LEU S 231     -28.952  33.383  15.493  0.00  0.00           C  
ATOM    230   O  LEU S 231     -28.779  32.707  14.481  0.00  0.00           C  
ATOM    230  CB  LEU S 231     -29.176  31.366  17.012  0.00  0.00           C  
ATOM    230  CG  LEU S 231     -30.093  30.520  17.917  0.00  0.00           C  
ATOM    230 CD1  LEU S 231     -29.513  29.102  18.092  0.00  0.00           C  
ATOM    230 CD2  LEU S 231     -30.255  31.204  19.283  0.00  0.00           C  
ATOM    231   N  THR S 232     -28.540  34.646  15.591  0.00  0.00           C  
ATOM    231  CA  THR S 232     -27.914  35.323  14.453  0.00  0.00           C  
ATOM    231   C  THR S 232     -26.526  35.927  14.665  0.00  0.00           C  
ATOM    231   O  THR S 232     -25.974  35.910  15.767  0.00  0.00           C  
ATOM    231  CB  THR S 232     -28.837  36.439  13.945  0.00  0.00           C  
ATOM    231 OG1  THR S 232     -28.901  37.482  14.928  0.00  0.00           C  
ATOM    231 CG2  THR S 232     -30.253  35.892  13.694  0.00  0.00           C  
ATOM    232   N  GLY S 233     -25.981  36.477  13.585  0.00  0.00           C  
ATOM    232  CA  GLY S 233     -24.647  37.068  13.589  0.00  0.00           C  
ATOM    232   C  GLY S 233     -24.247  38.116  14.611  0.00  0.00           C  
ATOM    232   O  GLY S 233     -23.056  38.376  14.783  0.00  0.00           C  
ATOM    233   N  GLU S 234     -25.206  38.731  15.290  0.00  0.00           C  
ATOM    233  CA  GLU S 234     -24.863  39.729  16.283  0.00  0.00           C  
ATOM    233   C  GLU S 234     -24.326  39.079  17.539  0.00  0.00           C  
ATOM    233   O  GLU S 234     -23.434  39.608  18.202  0.00  0.00           C  
ATOM    233  CB  GLU S 234     -26.093  40.547  16.638  0.00  0.00           C  
ATOM    233  CG  GLU S 234     -26.618  41.328  15.481  0.00  0.00           C  
ATOM    233  CD  GLU S 234     -28.120  41.362  15.473  0.00  0.00           C  
ATOM    233 OE1  GLU S 234     -28.699  41.931  16.425  0.00  0.00           C  
ATOM    233 OE2  GLU S 234     -28.714  40.814  14.519  0.00  0.00           C  
ATOM    234   N  ASP S 235     -24.872  37.918  17.872  0.00  0.00           C  
ATOM    234  CA  ASP S 235     -24.451  37.217  19.080  0.00  0.00           C  
ATOM    234   C  ASP S 235     -23.641  35.943  18.819  0.00  0.00           C  
ATOM    234   O  ASP S 235     -22.911  35.484  19.695  0.00  0.00           C  
ATOM    234  CB  ASP S 235     -25.682  36.847  19.905  0.00  0.00           C  
ATOM    234  CG  ASP S 235     -26.605  38.009  20.094  0.00  0.00           C  
ATOM    234 OD1  ASP S 235     -27.686  38.034  19.462  0.00  0.00           C  
ATOM    234 OD2  ASP S 235     -26.226  38.912  20.862  0.00  0.00           C  
ATOM    235   N  TYR S 236     -23.782  35.394  17.618  0.00  0.00           C  
ATOM    235  CA  TYR S 236     -23.120  34.145  17.255  0.00  0.00           C  
ATOM    235   C  TYR S 236     -22.286  34.176  15.981  0.00  0.00           C  
ATOM    235   O  TYR S 236     -22.521  34.983  15.072  0.00  0.00           C  
ATOM    235  CB  TYR S 236     -24.154  33.032  17.038  0.00  0.00           C  
ATOM    235  CG  TYR S 236     -25.009  32.663  18.226  0.00  0.00           C  
ATOM    235 CD1  TYR S 236     -26.089  33.461  18.612  0.00  0.00           C  
ATOM    235 CD2  TYR S 236     -24.766  31.493  18.943  0.00  0.00           C  
ATOM    235 CE1  TYR S 236     -26.908  33.094  19.687  0.00  0.00           C  
ATOM    235 CE2  TYR S 236     -25.572  31.122  20.015  0.00  0.00           C  
ATOM    235  CZ  TYR S 236     -26.643  31.923  20.377  0.00  0.00           C  
ATOM    235  OH  TYR S 236     -27.465  31.527  21.404  0.00  0.00           C  
ATOM    236   N  VAL S 237     -21.313  33.268  15.922  0.00  0.00           C  
ATOM    236  CA  VAL S 237     -20.515  33.100  14.715  0.00  0.00           C  
ATOM    236   C  VAL S 237     -20.276  31.587  14.602  0.00  0.00           C  
ATOM    236   O  VAL S 237     -19.876  30.916  15.573  0.00  0.00           C  
ATOM    236  CB  VAL S 237     -19.194  33.901  14.732  0.00  0.00           C  
ATOM    236 CG1  VAL S 237     -18.336  33.519  15.900  0.00  0.00           C  
ATOM    236 CG2  VAL S 237     -18.457  33.679  13.400  0.00  0.00           C  
ATOM    237   N  PHE S 238     -20.580  31.052  13.426  0.00  0.00           C  
ATOM    237  CA  PHE S 238     -20.459  29.625  13.165  0.00  0.00           C  
ATOM    237   C  PHE S 238     -19.384  29.318  12.136  0.00  0.00           C  
ATOM    237   O  PHE S 238     -19.486  29.725  10.982  0.00  0.00           C  
ATOM    237  CB  PHE S 238     -21.782  29.053  12.649  0.00  0.00           C  
ATOM    237  CG  PHE S 238     -22.953  29.272  13.572  0.00  0.00           C  
ATOM    237 CD1  PHE S 238     -23.766  30.389  13.428  0.00  0.00           C  
ATOM    237 CD2  PHE S 238     -23.252  28.349  14.572  0.00  0.00           C  
ATOM    237 CE1  PHE S 238     -24.871  30.582  14.270  0.00  0.00           C  
ATOM    237 CE2  PHE S 238     -24.349  28.533  15.420  0.00  0.00           C  
ATOM    237  CZ  PHE S 238     -25.162  29.658  15.267  0.00  0.00           C  
ATOM    238   N  PHE S 239     -18.332  28.632  12.569  0.00  0.00           C  
ATOM    238  CA  PHE S 239     -17.265  28.255  11.660  0.00  0.00           C  
ATOM    238   C  PHE S 239     -17.455  26.820  11.201  0.00  0.00           C  
ATOM    238   O  PHE S 239     -17.553  25.904  12.024  0.00  0.00           C  
ATOM    238  CB  PHE S 239     -15.887  28.357  12.335  0.00  0.00           C  
ATOM    238  CG  PHE S 239     -15.475  29.754  12.668  0.00  0.00           C  
ATOM    238 CD1  PHE S 239     -15.713  30.272  13.931  0.00  0.00           C  
ATOM    238 CD2  PHE S 239     -14.828  30.544  11.726  0.00  0.00           C  
ATOM    238 CE1  PHE S 239     -15.300  31.566  14.270  0.00  0.00           C  
ATOM    238 CE2  PHE S 239     -14.406  31.850  12.046  0.00  0.00           C  
ATOM    238  CZ  PHE S 239     -14.646  32.358  13.331  0.00  0.00           C  
ATOM    239   N  HIS S 240     -17.503  26.624   9.889  0.00  0.00           C  
ATOM    239  CA  HIS S 240     -17.603  25.284   9.345  0.00  0.00           C  
ATOM    239   C  HIS S 240     -16.162  24.816   9.164  0.00  0.00           C  
ATOM    239   O  HIS S 240     -15.382  25.418   8.394  0.00  0.00           C  
ATOM    239  CB  HIS S 240     -18.310  25.282   7.973  0.00  0.00           C  
ATOM    239  CG  HIS S 240     -18.576  23.909   7.424  0.00  0.00           C  
ATOM    239 ND1  HIS S 240     -19.012  23.699   6.131  0.00  0.00           C  
ATOM    239 CD2  HIS S 240     -18.461  22.682   7.982  0.00  0.00           C  
ATOM    239 CE1  HIS S 240     -19.144  22.399   5.916  0.00  0.00           C  
ATOM    239 NE2  HIS S 240     -18.815  21.758   7.023  0.00  0.00           C  
ATOM    240   N  LEU S 241     -15.803  23.763   9.889  0.00  0.00           C  
ATOM    240  CA  LEU S 241     -14.463  23.164   9.767  0.00  0.00           C  
ATOM    240   C  LEU S 241     -14.620  22.227   8.574  0.00  0.00           C  
ATOM    240   O  LEU S 241     -15.119  21.116   8.710  0.00  0.00           C  
ATOM    240  CB  LEU S 241     -14.124  22.368  11.029  0.00  0.00           C  
ATOM    240  CG  LEU S 241     -13.909  23.242  12.283  0.00  0.00           C  
ATOM    240 CD1  LEU S 241     -13.753  22.355  13.492  0.00  0.00           C  
ATOM    240 CD2  LEU S 241     -12.666  24.143  12.114  0.00  0.00           C  
ATOM    241   N  ASP S 242     -14.185  22.693   7.412  0.00  0.00           C  
ATOM    241  CA  ASP S 242     -14.328  21.958   6.164  0.00  0.00           C  
ATOM    241   C  ASP S 242     -12.955  21.991   5.514  0.00  0.00           C  
ATOM    241   O  ASP S 242     -12.781  22.590   4.456  0.00  0.00           C  
ATOM    241  CB  ASP S 242     -15.351  22.727   5.323  0.00  0.00           C  
ATOM    241  CG  ASP S 242     -15.646  22.075   3.999  0.00  0.00           C  
ATOM    241 OD1  ASP S 242     -16.198  22.795   3.131  0.00  0.00           C  
ATOM    241 OD2  ASP S 242     -15.335  20.870   3.814  0.00  0.00           C  
ATOM    242   N  VAL S 243     -11.992  21.302   6.126  0.00  0.00           C  
ATOM    242  CA  VAL S 243     -10.620  21.395   5.656  0.00  0.00           C  
ATOM    242   C  VAL S 243     -10.349  21.133   4.180  0.00  0.00           C  
ATOM    242   O  VAL S 243      -9.479  21.784   3.607  0.00  0.00           C  
ATOM    242  CB  VAL S 243      -9.655  20.575   6.589  0.00  0.00           C  
ATOM    242 CG1  VAL S 243      -9.841  21.070   8.030  0.00  0.00           C  
ATOM    242 CG2  VAL S 243      -9.928  19.062   6.498  0.00  0.00           C  
ATOM    243   N  PHE S 244     -11.069  20.200   3.558  0.00  0.00           C  
ATOM    243  CA  PHE S 244     -10.870  19.978   2.130  0.00  0.00           C  
ATOM    243   C  PHE S 244     -11.866  20.769   1.255  0.00  0.00           C  
ATOM    243   O  PHE S 244     -12.019  20.476   0.079  0.00  0.00           C  
ATOM    243  CB  PHE S 244     -10.939  18.482   1.801  0.00  0.00           C  
ATOM    243  CG  PHE S 244      -9.721  17.713   2.268  0.00  0.00           C  
ATOM    243 CD1  PHE S 244      -9.840  16.727   3.232  0.00  0.00           C  
ATOM    243 CD2  PHE S 244      -8.441  18.027   1.769  0.00  0.00           C  
ATOM    243 CE1  PHE S 244      -8.694  16.053   3.714  0.00  0.00           C  
ATOM    243 CE2  PHE S 244      -7.291  17.362   2.230  0.00  0.00           C  
ATOM    243  CZ  PHE S 244      -7.426  16.367   3.212  0.00  0.00           C  
ATOM    244   N  GLY S 245     -12.539  21.760   1.838  0.00  0.00           C  
ATOM    244  CA  GLY S 245     -13.468  22.600   1.085  0.00  0.00           C  
ATOM    244   C  GLY S 245     -14.555  21.852   0.309  0.00  0.00           C  
ATOM    244   O  GLY S 245     -14.884  22.185  -0.838  0.00  0.00           C  
ATOM    245   N  GLN S 246     -15.128  20.835   0.931  0.00  0.00           C  
ATOM    245  CA  GLN S 246     -16.170  20.068   0.261  0.00  0.00           C  
ATOM    245   C  GLN S 246     -17.464  20.883   0.045  0.00  0.00           C  
ATOM    245   O  GLN S 246     -18.256  20.565  -0.835  0.00  0.00           C  
ATOM    245  CB  GLN S 246     -16.440  18.786   1.057  0.00  0.00           C  
ATOM    245  CG  GLN S 246     -15.215  17.832   0.995  0.00  0.00           C  
ATOM    245  CD  GLN S 246     -15.329  16.637   1.925  0.00  0.00           C  
ATOM    245 OE1  GLN S 246     -14.567  16.505   2.897  0.00  0.00           C  
ATOM    245 NE2  GLN S 246     -16.286  15.758   1.635  0.00  0.00           C  
ATOM    246   N  SER S 247     -17.664  21.939   0.825  0.00  0.00           C  
ATOM    246  CA  SER S 247     -18.867  22.767   0.676  0.00  0.00           C  
ATOM    246   C  SER S 247     -18.678  23.824  -0.421  0.00  0.00           C  
ATOM    246   O  SER S 247     -19.614  24.544  -0.764  0.00  0.00           C  
ATOM    246  CB  SER S 247     -19.201  23.466   2.000  0.00  0.00           C  
ATOM    246  OG  SER S 247     -18.264  24.496   2.309  0.00  0.00           C  
ATOM    247   N  LEU S 248     -17.456  23.921  -0.945  0.00  0.00           C  
ATOM    247  CA  LEU S 248     -17.124  24.888  -1.986  0.00  0.00           C  
ATOM    247   C  LEU S 248     -16.847  24.222  -3.345  0.00  0.00           C  
ATOM    247   O  LEU S 248     -16.456  23.064  -3.414  0.00  0.00           C  
ATOM    247  CB  LEU S 248     -15.893  25.702  -1.543  0.00  0.00           C  
ATOM    247  CG  LEU S 248     -16.134  26.507  -0.256  0.00  0.00           C  
ATOM    247 CD1  LEU S 248     -14.840  26.996   0.350  0.00  0.00           C  
ATOM    247 CD2  LEU S 248     -17.068  27.679  -0.590  0.00  0.00           C  
ATOM    248   N  LYS S 249     -17.078  24.955  -4.428  0.00  0.00           C  
ATOM    248  CA  LYS S 249     -16.810  24.448  -5.778  0.00  0.00           C  
ATOM    248   C  LYS S 249     -15.348  24.754  -6.102  0.00  0.00           C  
ATOM    248   O  LYS S 249     -14.808  25.735  -5.609  0.00  0.00           C  
ATOM    248  CB  LYS S 249     -17.742  25.134  -6.796  0.00  0.00           C  
ATOM    248  CG  LYS S 249     -19.185  24.644  -6.709  0.00  0.00           C  
ATOM    248  CD  LYS S 249     -20.026  25.198  -7.866  0.00  0.00           C  
ATOM    248  CE  LYS S 249     -21.383  24.517  -7.940  0.00  0.00           C  
ATOM    248  NZ  LYS S 249     -22.079  24.563  -6.623  0.00  0.00           C  
ATOM    249   N  SER S 250     -14.689  23.925  -6.907  0.00  0.00           C  
ATOM    249  CA  SER S 250     -13.288  24.221  -7.222  0.00  0.00           C  
ATOM    249   C  SER S 250     -13.114  24.623  -8.683  0.00  0.00           C  
ATOM    249   O  SER S 250     -14.014  24.402  -9.494  0.00  0.00           C  
ATOM    249  CB  SER S 250     -12.389  23.024  -6.890  0.00  0.00           C  
ATOM    249  OG  SER S 250     -11.146  23.485  -6.378  0.00  0.00           C  
ATOM    250   N  ALA S 251     -11.962  25.218  -9.001  0.00  0.00           C  
ATOM    250  CA  ALA S 251     -11.659  25.687 -10.363  0.00  0.00           C  
ATOM    250   C  ALA S 251     -12.835  26.519 -10.882  0.00  0.00           C  
ATOM    250   O  ALA S 251     -13.280  26.344 -12.009  0.00  0.00           C  
ATOM    250  CB  ALA S 251     -11.401  24.486 -11.298  0.00  0.00           C  
ATOM    251   N  GLN S 252     -13.332  27.428 -10.046  0.00  0.00           C  
ATOM    251  CA  GLN S 252     -14.482  28.254 -10.401  0.00  0.00           C  
ATOM    251   C  GLN S 252     -14.169  29.543 -11.155  0.00  0.00           C  
ATOM    251   O  GLN S 252     -15.073  30.188 -11.700  0.00  0.00           C  
ATOM    251  CB  GLN S 252     -15.280  28.587  -9.137  0.00  0.00           C  
ATOM    251  CG  GLN S 252     -16.060  27.401  -8.588  0.00  0.00           C  
ATOM    251  CD  GLN S 252     -17.155  26.958  -9.545  0.00  0.00           C  
ATOM    251 OE1  GLN S 252     -18.177  27.627  -9.684  0.00  0.00           C  
ATOM    251 NE2  GLN S 252     -16.938  25.832 -10.220  0.00  0.00           C  
ATOM    252   N  GLY S 253     -12.896  29.918 -11.193  0.00  0.00           C  
ATOM    252  CA  GLY S 253     -12.536  31.140 -11.885  0.00  0.00           C  
ATOM    252   C  GLY S 253     -13.248  32.320 -11.255  0.00  0.00           C  
ATOM    252   O  GLY S 253     -13.130  32.545 -10.051  0.00  0.00           C  
ATOM    253   N  LEU S 254     -14.005  33.061 -12.058  0.00  0.00           C  
ATOM    253  CA  LEU S 254     -14.732  34.221 -11.560  0.00  0.00           C  
ATOM    253   C  LEU S 254     -16.158  33.926 -11.085  0.00  0.00           C  
ATOM    253   O  LEU S 254     -16.830  34.816 -10.583  0.00  0.00           C  
ATOM    253  CB  LEU S 254     -14.766  35.311 -12.635  0.00  0.00           C  
ATOM    253  CG  LEU S 254     -13.833  36.512 -12.468  0.00  0.00           C  
ATOM    253 CD1  LEU S 254     -12.480  36.085 -11.938  0.00  0.00           C  
ATOM    253 CD2  LEU S 254     -13.710  37.215 -13.820  0.00  0.00           C  
ATOM    254   N  VAL S 255     -16.618  32.688 -11.242  0.00  0.00           C  
ATOM    254  CA  VAL S 255     -17.971  32.306 -10.796  0.00  0.00           C  
ATOM    254   C  VAL S 255     -17.992  32.387  -9.267  0.00  0.00           C  
ATOM    254   O  VAL S 255     -17.196  31.743  -8.604  0.00  0.00           C  
ATOM    254  CB  VAL S 255     -18.332  30.847 -11.208  0.00  0.00           C  
ATOM    254 CG1  VAL S 255     -19.714  30.486 -10.661  0.00  0.00           C  
ATOM    254 CG2  VAL S 255     -18.301  30.701 -12.724  0.00  0.00           C  
ATOM    255   N  PRO S 256     -18.913  33.177  -8.696  0.00  0.00           C  
ATOM    255  CA  PRO S 256     -19.024  33.339  -7.240  0.00  0.00           C  
ATOM    255   C  PRO S 256     -19.357  32.038  -6.489  0.00  0.00           C  
ATOM    255   O  PRO S 256     -20.089  31.203  -6.996  0.00  0.00           C  
ATOM    255  CB  PRO S 256     -20.138  34.384  -7.083  0.00  0.00           C  
ATOM    255  CG  PRO S 256     -20.183  35.082  -8.436  0.00  0.00           C  
ATOM    255  CD  PRO S 256     -19.934  33.970  -9.402  0.00  0.00           C  
ATOM    256   N  GLN S 257     -18.818  31.891  -5.282  0.00  0.00           C  
ATOM    256  CA  GLN S 257     -19.081  30.711  -4.463  0.00  0.00           C  
ATOM    256   C  GLN S 257     -20.327  30.990  -3.618  0.00  0.00           C  
ATOM    256   O  GLN S 257     -20.366  31.961  -2.855  0.00  0.00           C  
ATOM    256  CB  GLN S 257     -17.907  30.442  -3.514  0.00  0.00           C  
ATOM    256  CG  GLN S 257     -16.591  30.072  -4.183  0.00  0.00           C  
ATOM    256  CD  GLN S 257     -16.480  28.587  -4.501  0.00  0.00           C  
ATOM    256 OE1  GLN S 257     -17.390  27.802  -4.212  0.00  0.00           C  
ATOM    256 NE2  GLN S 257     -15.353  28.193  -5.095  0.00  0.00           C  
ATOM    257   N  LYS S 258     -21.343  30.149  -3.749  0.00  0.00           C  
ATOM    257  CA  LYS S 258     -22.554  30.307  -2.950  0.00  0.00           C  
ATOM    257   C  LYS S 258     -22.824  28.942  -2.313  0.00  0.00           C  
ATOM    257   O  LYS S 258     -23.665  28.201  -2.778  0.00  0.00           C  
ATOM    257  CB  LYS S 258     -23.736  30.721  -3.835  0.00  0.00           C  
ATOM    257  CG  LYS S 258     -23.548  32.060  -4.544  0.00  0.00           C  
ATOM    257  CD  LYS S 258     -24.697  32.307  -5.516  0.00  0.00           C  
ATOM    257  CE  LYS S 258     -24.466  33.534  -6.413  0.00  0.00           C  
ATOM    257  NZ  LYS S 258     -24.508  34.835  -5.679  0.00  0.00           C  
ATOM    258   N  PRO S 259     -22.095  28.606  -1.238  0.00  0.00           C  
ATOM    258  CA  PRO S 259     -22.236  27.324  -0.529  0.00  0.00           C  
ATOM    258   C  PRO S 259     -23.645  27.080   0.026  0.00  0.00           C  
ATOM    258   O  PRO S 259     -24.063  25.933   0.180  0.00  0.00           C  
ATOM    258  CB  PRO S 259     -21.163  27.403   0.571  0.00  0.00           C  
ATOM    258  CG  PRO S 259     -20.963  28.914   0.780  0.00  0.00           C  
ATOM    258  CD  PRO S 259     -21.026  29.431  -0.649  0.00  0.00           C  
ATOM    259   N  TRP S 260     -24.372  28.158   0.308  0.00  0.00           C  
ATOM    259  CA  TRP S 260     -25.728  28.065   0.844  0.00  0.00           C  
ATOM    259   C  TRP S 260     -26.793  27.740  -0.209  0.00  0.00           C  
ATOM    259   O  TRP S 260     -27.961  27.509   0.129  0.00  0.00           C  
ATOM    259  CB  TRP S 260     -26.114  29.384   1.508  0.00  0.00           C  
ATOM    259  CG  TRP S 260     -25.727  30.594   0.703  0.00  0.00           C  
ATOM    259 CD1  TRP S 260     -24.598  31.354   0.857  0.00  0.00           C  
ATOM    259 CD2  TRP S 260     -26.457  31.171  -0.388  0.00  0.00           C  
ATOM    259 NE1  TRP S 260     -24.581  32.377  -0.071  0.00  0.00           C  
ATOM    259 CE2  TRP S 260     -25.709  32.291  -0.846  0.00  0.00           C  
ATOM    259 CE3  TRP S 260     -27.665  30.861  -1.024  0.00  0.00           C  
ATOM    259 CZ2  TRP S 260     -26.136  33.099  -1.907  0.00  0.00           C  
ATOM    259 CZ3  TRP S 260     -28.093  31.673  -2.091  0.00  0.00           C  
ATOM    259 CH2  TRP S 260     -27.325  32.776  -2.515  0.00  0.00           C  
ATOM    260   N  GLU S 261     -26.397  27.724  -1.474  0.00  0.00           C  
ATOM    260  CA  GLU S 261     -27.339  27.493  -2.573  0.00  0.00           C  
ATOM    260   C  GLU S 261     -27.679  26.032  -2.861  0.00  0.00           C  
ATOM    260   O  GLU S 261     -26.775  25.201  -3.009  0.00  0.00           C  
ATOM    260  CB  GLU S 261     -26.773  28.135  -3.841  0.00  0.00           C  
ATOM    260  CG  GLU S 261     -27.742  28.300  -4.989  0.00  0.00           C  
ATOM    260  CD  GLU S 261     -27.134  29.137  -6.098  0.00  0.00           C  
ATOM    260 OE1  GLU S 261     -26.140  28.690  -6.704  0.00  0.00           C  
ATOM    260 OE2  GLU S 261     -27.637  30.248  -6.343  0.00  0.00           C  
ATOM    261   N  ARG S 262     -28.980  25.736  -2.954  0.00  0.00           C  
ATOM    261  CA  ARG S 262     -29.451  24.380  -3.260  0.00  0.00           C  
ATOM    261   C  ARG S 262     -30.645  24.356  -4.214  0.00  0.00           C  
ATOM    261   O  ARG S 262     -30.952  23.318  -4.774  0.00  0.00           C  
ATOM    261  CB  ARG S 262     -29.840  23.624  -1.982  0.00  0.00           C  
ATOM    261  CG  ARG S 262     -28.669  23.262  -1.034  0.00  0.00           C  
ATOM    261  CD  ARG S 262     -27.715  22.177  -1.589  0.00  0.00           C  
ATOM    261  NE  ARG S 262     -26.807  21.764  -0.521  0.00  0.00           C  
ATOM    261  CZ  ARG S 262     -25.834  22.532  -0.031  0.00  0.00           C  
ATOM    261 NH1  ARG S 262     -25.624  23.747  -0.537  0.00  0.00           C  
ATOM    261 NH2  ARG S 262     -25.127  22.128   1.021  0.00  0.00           C  
ATOM    262   N  GLY S 263     -31.311  25.491  -4.406  0.00  0.00           C  
ATOM    262  CA  GLY S 263     -32.478  25.523  -5.278  0.00  0.00           C  
ATOM    262   C  GLY S 263     -33.575  24.647  -4.689  0.00  0.00           C  
ATOM    262   O  GLY S 263     -34.338  24.014  -5.410  0.00  0.00           C  
ATOM    263   N  ASP S 264     -33.667  24.633  -3.366  0.00  0.00           C  
ATOM    263  CA  ASP S 264     -34.647  23.807  -2.653  0.00  0.00           C  
ATOM    263   C  ASP S 264     -35.737  24.642  -1.975  0.00  0.00           C  
ATOM    263   O  ASP S 264     -36.412  24.167  -1.062  0.00  0.00           C  
ATOM    263  CB  ASP S 264     -33.915  22.977  -1.588  0.00  0.00           C  
ATOM    263  CG  ASP S 264     -33.417  23.836  -0.448  0.00  0.00           C  
ATOM    263 OD1  ASP S 264     -33.229  25.051  -0.695  0.00  0.00           C  
ATOM    263 OD2  ASP S 264     -33.211  23.327   0.681  0.00  0.00           C  
ATOM    264   N  GLY S 265     -35.890  25.892  -2.399  0.00  0.00           C  
ATOM    264  CA  GLY S 265     -36.897  26.741  -1.797  0.00  0.00           C  
ATOM    264   C  GLY S 265     -36.449  27.413  -0.514  0.00  0.00           C  
ATOM    264   O  GLY S 265     -37.235  28.141   0.094  0.00  0.00           C  
ATOM    265   N  GLN S 266     -35.206  27.176  -0.077  0.00  0.00           C  
ATOM    265  CA  GLN S 266     -34.729  27.806   1.155  0.00  0.00           C  
ATOM    265   C  GLN S 266     -33.476  28.668   0.909  0.00  0.00           C  
ATOM    265   O  GLN S 266     -32.794  29.043   1.849  0.00  0.00           C  
ATOM    265  CB  GLN S 266     -34.382  26.739   2.226  0.00  0.00           C  
ATOM    265  CG  GLN S 266     -35.499  25.768   2.600  0.00  0.00           C  
ATOM    265  CD  GLN S 266     -35.101  24.833   3.753  0.00  0.00           C  
ATOM    265 OE1  GLN S 266     -35.331  25.123   4.940  0.00  0.00           C  
ATOM    265 NE2  GLN S 266     -34.478  23.714   3.399  0.00  0.00           C  
ATOM    266   N  ASP S 267     -33.180  29.003  -0.340  0.00  0.00           C  
ATOM    266  CA  ASP S 267     -31.964  29.763  -0.602  0.00  0.00           C  
ATOM    266   C  ASP S 267     -31.862  31.171  -0.014  0.00  0.00           C  
ATOM    266   O  ASP S 267     -30.780  31.578   0.385  0.00  0.00           C  
ATOM    266  CB  ASP S 267     -31.665  29.757  -2.108  0.00  0.00           C  
ATOM    266  CG  ASP S 267     -31.254  28.379  -2.596  0.00  0.00           C  
ATOM    266 OD1  ASP S 267     -30.907  27.543  -1.750  0.00  0.00           C  
ATOM    266 OD2  ASP S 267     -31.262  28.119  -3.803  0.00  0.00           C  
ATOM    267   N  ARG S 268     -32.969  31.916   0.064  0.00  0.00           C  
ATOM    267  CA  ARG S 268     -32.915  33.252   0.651  0.00  0.00           C  
ATOM    267   C  ARG S 268     -32.700  33.125   2.137  0.00  0.00           C  
ATOM    267   O  ARG S 268     -31.929  33.883   2.742  0.00  0.00           C  
ATOM    267  CB  ARG S 268     -34.218  34.043   0.370  0.00  0.00           C  
ATOM    267  CG  ARG S 268     -34.271  34.629  -1.040  0.00  0.00           C  
ATOM    267  CD  ARG S 268     -35.667  35.159  -1.387  0.00  0.00           C  
ATOM    267  NE  ARG S 268     -36.583  34.047  -1.628  0.00  0.00           C  
ATOM    267  CZ  ARG S 268     -37.807  34.174  -2.125  0.00  0.00           C  
ATOM    267 NH1  ARG S 268     -38.275  35.378  -2.437  0.00  0.00           C  
ATOM    267 NH2  ARG S 268     -38.557  33.094  -2.319  0.00  0.00           C  
ATOM    268   N  SER S 269     -33.385  32.172   2.752  0.00  0.00           C  
ATOM    268  CA  SER S 269     -33.211  31.988   4.188  0.00  0.00           C  
ATOM    268   C  SER S 269     -31.770  31.511   4.460  0.00  0.00           C  
ATOM    268   O  SER S 269     -31.137  31.931   5.439  0.00  0.00           C  
ATOM    268  CB  SER S 269     -34.219  30.949   4.723  0.00  0.00           C  
ATOM    268  OG  SER S 269     -35.556  31.463   4.741  0.00  0.00           C  
ATOM    269   N  ALA S 270     -31.266  30.635   3.589  0.00  0.00           C  
ATOM    269  CA  ALA S 270     -29.914  30.094   3.766  0.00  0.00           C  
ATOM    269   C  ALA S 270     -28.866  31.183   3.642  0.00  0.00           C  
ATOM    269   O  ALA S 270     -27.918  31.224   4.437  0.00  0.00           C  
ATOM    269  CB  ALA S 270     -29.641  28.983   2.754  0.00  0.00           C  
ATOM    270   N  ARG S 271     -29.022  32.050   2.635  0.00  0.00           C  
ATOM    270  CA  ARG S 271     -28.097  33.157   2.449  0.00  0.00           C  
ATOM    270   C  ARG S 271     -28.137  34.005   3.704  0.00  0.00           C  
ATOM    270   O  ARG S 271     -27.095  34.377   4.248  0.00  0.00           C  
ATOM    270  CB  ARG S 271     -28.479  34.003   1.219  0.00  0.00           C  
ATOM    270  CG  ARG S 271     -27.647  35.285   1.109  0.00  0.00           C  
ATOM    270  CD  ARG S 271     -28.007  36.118  -0.123  0.00  0.00           C  
ATOM    270  NE  ARG S 271     -27.423  37.461  -0.031  0.00  0.00           C  
ATOM    270  CZ  ARG S 271     -27.475  38.363  -1.009  0.00  0.00           C  
ATOM    270 NH1  ARG S 271     -28.082  38.064  -2.155  0.00  0.00           C  
ATOM    270 NH2  ARG S 271     -26.923  39.560  -0.844  0.00  0.00           C  
ATOM    271   N  GLN S 272     -29.340  34.283   4.196  0.00  0.00           C  
ATOM    271  CA  GLN S 272     -29.464  35.082   5.406  0.00  0.00           C  
ATOM    271   C  GLN S 272     -28.823  34.362   6.582  0.00  0.00           C  
ATOM    271   O  GLN S 272     -28.153  34.975   7.417  0.00  0.00           C  
ATOM    271  CB  GLN S 272     -30.947  35.334   5.707  0.00  0.00           C  
ATOM    271  CG  GLN S 272     -31.188  36.186   6.931  0.00  0.00           C  
ATOM    271  CD  GLN S 272     -32.663  36.528   7.134  0.00  0.00           C  
ATOM    271 OE1  GLN S 272     -32.994  37.354   7.976  0.00  0.00           C  
ATOM    271 NE2  GLN S 272     -33.546  35.892   6.365  0.00  0.00           C  
ATOM    272   N  ALA S 273     -29.044  33.059   6.673  0.00  0.00           C  
ATOM    272  CA  ALA S 273     -28.453  32.312   7.784  0.00  0.00           C  
ATOM    272   C  ALA S 273     -26.929  32.330   7.663  0.00  0.00           C  
ATOM    272   O  ALA S 273     -26.216  32.505   8.657  0.00  0.00           C  
ATOM    272  CB  ALA S 273     -28.980  30.851   7.795  0.00  0.00           C  
ATOM    273   N  PHE S 274     -26.417  32.191   6.445  0.00  0.00           C  
ATOM    273  CA  PHE S 274     -24.963  32.176   6.266  0.00  0.00           C  
ATOM    273   C  PHE S 274     -24.233  33.496   6.540  0.00  0.00           C  
ATOM    273   O  PHE S 274     -23.013  33.568   6.422  0.00  0.00           C  
ATOM    273  CB  PHE S 274     -24.597  31.631   4.874  0.00  0.00           C  
ATOM    273  CG  PHE S 274     -24.491  30.105   4.812  0.00  0.00           C  
ATOM    273 CD1  PHE S 274     -25.570  29.300   5.157  0.00  0.00           C  
ATOM    273 CD2  PHE S 274     -23.320  29.485   4.359  0.00  0.00           C  
ATOM    273 CE1  PHE S 274     -25.487  27.909   5.048  0.00  0.00           C  
ATOM    273 CE2  PHE S 274     -23.220  28.083   4.240  0.00  0.00           C  
ATOM    273  CZ  PHE S 274     -24.308  27.297   4.583  0.00  0.00           C  
ATOM    274   N  GLN S 275     -24.964  34.543   6.922  0.00  0.00           C  
ATOM    274  CA  GLN S 275     -24.318  35.801   7.243  0.00  0.00           C  
ATOM    274   C  GLN S 275     -23.531  35.625   8.537  0.00  0.00           C  
ATOM    274   O  GLN S 275     -22.564  36.345   8.780  0.00  0.00           C  
ATOM    274  CB  GLN S 275     -25.359  36.932   7.399  0.00  0.00           C  
ATOM    274  CG  GLN S 275     -25.859  37.463   6.067  0.00  0.00           C  
ATOM    274  CD  GLN S 275     -27.101  38.359   6.192  0.00  0.00           C  
ATOM    274 OE1  GLN S 275     -27.236  39.123   7.145  0.00  0.00           C  
ATOM    274 NE2  GLN S 275     -27.996  38.276   5.205  0.00  0.00           C  
ATOM    275   N  ALA S 276     -23.953  34.678   9.376  0.00  0.00           C  
ATOM    275  CA  ALA S 276     -23.257  34.416  10.626  0.00  0.00           C  
ATOM    275   C  ALA S 276     -22.270  33.244  10.504  0.00  0.00           C  
ATOM    275   O  ALA S 276     -21.749  32.757  11.517  0.00  0.00           C  
ATOM    275  CB  ALA S 276     -24.257  34.117  11.732  0.00  0.00           C  
ATOM    276   N  ALA S 277     -22.019  32.794   9.281  0.00  0.00           C  
ATOM    276  CA  ALA S 277     -21.130  31.665   9.070  0.00  0.00           C  
ATOM    276   C  ALA S 277     -19.841  31.976   8.310  0.00  0.00           C  
ATOM    276   O  ALA S 277     -19.810  32.819   7.405  0.00  0.00           C  
ATOM    276  CB  ALA S 277     -21.896  30.538   8.335  0.00  0.00           C  
ATOM    277   N  LYS S 278     -18.773  31.282   8.690  0.00  0.00           C  
ATOM    277  CA  LYS S 278     -17.501  31.410   7.995  0.00  0.00           C  
ATOM    277   C  LYS S 278     -16.998  29.990   7.754  0.00  0.00           C  
ATOM    277   O  LYS S 278     -17.396  29.057   8.452  0.00  0.00           C  
ATOM    277  CB  LYS S 278     -16.524  32.231   8.824  0.00  0.00           C  
ATOM    277  CG  LYS S 278     -17.091  33.655   9.089  0.00  0.00           C  
ATOM    277  CD  LYS S 278     -16.052  34.567   9.715  0.00  0.00           C  
ATOM    277  CE  LYS S 278     -16.700  35.843  10.257  0.00  0.00           C  
ATOM    277  NZ  LYS S 278     -17.616  36.488   9.282  0.00  0.00           C  
ATOM    278   N  ILE S 279     -16.142  29.812   6.763  0.00  0.00           C  
ATOM    278  CA  ILE S 279     -15.651  28.472   6.471  0.00  0.00           C  
ATOM    278   C  ILE S 279     -14.134  28.403   6.574  0.00  0.00           C  
ATOM    278   O  ILE S 279     -13.423  29.207   5.975  0.00  0.00           C  
ATOM    278  CB  ILE S 279     -16.050  28.030   5.054  0.00  0.00           C  
ATOM    278 CG1  ILE S 279     -17.566  28.159   4.871  0.00  0.00           C  
ATOM    278 CG2  ILE S 279     -15.600  26.572   4.807  0.00  0.00           C  
ATOM    278 CD1  ILE S 279     -17.991  28.060   3.426  0.00  0.00           C  
ATOM    279   N  ILE S 280     -13.639  27.426   7.314  0.00  0.00           C  
ATOM    279  CA  ILE S 280     -12.201  27.251   7.465  0.00  0.00           C  
ATOM    279   C  ILE S 280     -11.764  26.095   6.560  0.00  0.00           C  
ATOM    279   O  ILE S 280     -12.325  24.996   6.637  0.00  0.00           C  
ATOM    279  CB  ILE S 280     -11.866  26.910   8.917  0.00  0.00           C  
ATOM    279 CG1  ILE S 280     -12.099  28.145   9.801  0.00  0.00           C  
ATOM    279 CG2  ILE S 280     -10.438  26.378   9.032  0.00  0.00           C  
ATOM    279 CD1  ILE S 280     -12.225  27.805  11.294  0.00  0.00           C  
ATOM    280   N  THR S 281     -10.799  26.342   5.677  0.00  0.00           C  
ATOM    280  CA  THR S 281     -10.298  25.267   4.810  0.00  0.00           C  
ATOM    280   C  THR S 281      -8.773  25.333   4.824  0.00  0.00           C  
ATOM    280   O  THR S 281      -8.189  26.291   5.357  0.00  0.00           C  
ATOM    280  CB  THR S 281     -10.704  25.462   3.343  0.00  0.00           C  
ATOM    280 OG1  THR S 281      -9.969  26.575   2.802  0.00  0.00           C  
ATOM    280 CG2  THR S 281     -12.209  25.737   3.214  0.00  0.00           C  
ATOM    281   N  TYR S 282      -8.134  24.300   4.281  0.00  0.00           C  
ATOM    281  CA  TYR S 282      -6.700  24.337   4.128  0.00  0.00           C  
ATOM    281   C  TYR S 282      -6.491  25.416   3.058  0.00  0.00           C  
ATOM    281   O  TYR S 282      -7.385  25.690   2.232  0.00  0.00           C  
ATOM    281  CB  TYR S 282      -6.162  23.016   3.580  0.00  0.00           C  
ATOM    281  CG  TYR S 282      -6.181  21.876   4.584  0.00  0.00           C  
ATOM    281 CD1  TYR S 282      -6.580  20.591   4.194  0.00  0.00           C  
ATOM    281 CD2  TYR S 282      -5.819  22.084   5.915  0.00  0.00           C  
ATOM    281 CE1  TYR S 282      -6.626  19.529   5.115  0.00  0.00           C  
ATOM    281 CE2  TYR S 282      -5.859  21.036   6.840  0.00  0.00           C  
ATOM    281  CZ  TYR S 282      -6.272  19.753   6.423  0.00  0.00           C  
ATOM    281  OH  TYR S 282      -6.359  18.708   7.321  0.00  0.00           C  
ATOM    282   N  LYS S 283      -5.312  26.019   3.054  0.00  0.00           C  
ATOM    282  CA  LYS S 283      -5.033  27.040   2.056  0.00  0.00           C  
ATOM    282   C  LYS S 283      -4.614  26.404   0.744  0.00  0.00           C  
ATOM    282   O  LYS S 283      -3.742  25.542   0.707  0.00  0.00           C  
ATOM    282  CB  LYS S 283      -3.928  27.988   2.503  0.00  0.00           C  
ATOM    282  CG  LYS S 283      -3.720  29.107   1.471  0.00  0.00           C  
ATOM    282  CD  LYS S 283      -2.523  29.958   1.759  0.00  0.00           C  
ATOM    282  CE  LYS S 283      -2.293  30.941   0.610  0.00  0.00           C  
ATOM    282  NZ  LYS S 283      -0.923  31.463   0.692  0.00  0.00           C  
ATOM    283   N  GLU S 284      -5.247  26.834  -0.335  0.00  0.00           C  
ATOM    283  CA  GLU S 284      -4.943  26.326  -1.670  0.00  0.00           C  
ATOM    283   C  GLU S 284      -3.572  26.881  -2.102  0.00  0.00           C  
ATOM    283   O  GLU S 284      -3.369  28.088  -2.096  0.00  0.00           C  
ATOM    283  CB  GLU S 284      -6.034  26.817  -2.621  0.00  0.00           C  
ATOM    283  CG  GLU S 284      -5.863  26.472  -4.084  0.00  0.00           C  
ATOM    283  CD  GLU S 284      -6.424  25.118  -4.445  0.00  0.00           C  
ATOM    283 OE1  GLU S 284      -7.506  24.751  -3.927  0.00  0.00           C  
ATOM    283 OE2  GLU S 284      -5.798  24.432  -5.273  0.00  0.00           C  
ATOM    284   N  PRO S 285      -2.613  26.015  -2.470  0.00  0.00           C  
ATOM    284  CA  PRO S 285      -1.306  26.558  -2.883  0.00  0.00           C  
ATOM    284   C  PRO S 285      -1.507  27.370  -4.146  0.00  0.00           C  
ATOM    284   O  PRO S 285      -2.222  26.937  -5.036  0.00  0.00           C  
ATOM    284  CB  PRO S 285      -0.465  25.310  -3.136  0.00  0.00           C  
ATOM    284  CG  PRO S 285      -1.083  24.294  -2.187  0.00  0.00           C  
ATOM    284  CD  PRO S 285      -2.566  24.549  -2.373  0.00  0.00           C  
ATOM    285   N  ASP S 286      -0.878  28.533  -4.237  0.00  0.00           C  
ATOM    285  CA  ASP S 286      -1.079  29.378  -5.413  0.00  0.00           C  
ATOM    285   C  ASP S 286       0.162  29.679  -6.241  0.00  0.00           C  
ATOM    285   O  ASP S 286       0.159  30.621  -7.026  0.00  0.00           C  
ATOM    285  CB  ASP S 286      -1.738  30.701  -4.993  0.00  0.00           C  
ATOM    285  CG  ASP S 286      -1.099  31.298  -3.754  0.00  0.00           C  
ATOM    285 OD1  ASP S 286      -0.109  30.714  -3.260  0.00  0.00           C  
ATOM    285 OD2  ASP S 286      -1.582  32.346  -3.267  0.00  0.00           C  
ATOM    286   N  ASN S 287       1.216  28.889  -6.072  0.00  0.00           C  
ATOM    286  CA  ASN S 287       2.445  29.101  -6.827  0.00  0.00           C  
ATOM    286   C  ASN S 287       2.322  28.413  -8.183  0.00  0.00           C  
ATOM    286   O  ASN S 287       1.571  27.449  -8.335  0.00  0.00           C  
ATOM    286  CB  ASN S 287       3.637  28.544  -6.046  0.00  0.00           C  
ATOM    286  CG  ASN S 287       3.433  27.092  -5.630  0.00  0.00           C  
ATOM    286 OD1  ASN S 287       2.542  26.785  -4.836  0.00  0.00           C  
ATOM    286 ND2  ASN S 287       4.243  26.199  -6.173  0.00  0.00           C  
ATOM    287   N  PRO S 288       3.050  28.910  -9.198  0.00  0.00           C  
ATOM    287  CA  PRO S 288       2.973  28.292 -10.528  0.00  0.00           C  
ATOM    287   C  PRO S 288       3.349  26.810 -10.619  0.00  0.00           C  
ATOM    287   O  PRO S 288       2.809  26.090 -11.458  0.00  0.00           C  
ATOM    287  CB  PRO S 288       3.888  29.181 -11.390  0.00  0.00           C  
ATOM    287  CG  PRO S 288       4.827  29.831 -10.378  0.00  0.00           C  
ATOM    287  CD  PRO S 288       3.909  30.110  -9.210  0.00  0.00           C  
ATOM    288   N  GLU S 289       4.273  26.347  -9.775  0.00  0.00           C  
ATOM    288  CA  GLU S 289       4.665  24.935  -9.829  0.00  0.00           C  
ATOM    288   C  GLU S 289       3.490  24.023  -9.442  0.00  0.00           C  
ATOM    288   O  GLU S 289       3.384  22.888  -9.907  0.00  0.00           C  
ATOM    288  CB  GLU S 289       5.828  24.643  -8.878  0.00  0.00           C  
ATOM    288  CG  GLU S 289       7.110  25.419  -9.128  0.00  0.00           C  
ATOM    288  CD  GLU S 289       7.006  26.900  -8.750  0.00  0.00           C  
ATOM    288 OE1  GLU S 289       6.186  27.257  -7.876  0.00  0.00           C  
ATOM    288 OE2  GLU S 289       7.767  27.706  -9.325  0.00  0.00           C  
ATOM    289   N  TYR S 290       2.615  24.509  -8.576  0.00  0.00           C  
ATOM    289  CA  TYR S 290       1.496  23.680  -8.177  0.00  0.00           C  
ATOM    289   C  TYR S 290       0.588  23.456  -9.376  0.00  0.00           C  
ATOM    289   O  TYR S 290       0.213  22.322  -9.673  0.00  0.00           C  
ATOM    289  CB  TYR S 290       0.724  24.318  -7.020  0.00  0.00           C  
ATOM    289  CG  TYR S 290      -0.314  23.377  -6.430  0.00  0.00           C  
ATOM    289 CD1  TYR S 290       0.062  22.179  -5.817  0.00  0.00           C  
ATOM    289 CD2  TYR S 290      -1.681  23.701  -6.460  0.00  0.00           C  
ATOM    289 CE1  TYR S 290      -0.905  21.329  -5.235  0.00  0.00           C  
ATOM    289 CE2  TYR S 290      -2.645  22.866  -5.891  0.00  0.00           C  
ATOM    289  CZ  TYR S 290      -2.259  21.685  -5.277  0.00  0.00           C  
ATOM    289  OH  TYR S 290      -3.223  20.887  -4.678  0.00  0.00           C  
ATOM    290   N  LEU S 291       0.267  24.528 -10.102  0.00  0.00           C  
ATOM    290  CA  LEU S 291      -0.603  24.393 -11.272  0.00  0.00           C  
ATOM    290   C  LEU S 291      -0.038  23.432 -12.303  0.00  0.00           C  
ATOM    290   O  LEU S 291      -0.775  22.645 -12.905  0.00  0.00           C  
ATOM    290  CB  LEU S 291      -0.819  25.750 -11.952  0.00  0.00           C  
ATOM    290  CG  LEU S 291      -1.389  26.837 -11.062  0.00  0.00           C  
ATOM    290 CD1  LEU S 291      -1.655  28.090 -11.900  0.00  0.00           C  
ATOM    290 CD2  LEU S 291      -2.671  26.340 -10.427  0.00  0.00           C  
ATOM    291   N  GLU S 292       1.269  23.510 -12.537  0.00  0.00           C  
ATOM    291  CA  GLU S 292       1.896  22.625 -13.506  0.00  0.00           C  
ATOM    291   C  GLU S 292       1.836  21.182 -12.969  0.00  0.00           C  
ATOM    291   O  GLU S 292       1.568  20.226 -13.705  0.00  0.00           C  
ATOM    291  CB  GLU S 292       3.346  23.067 -13.727  0.00  0.00           C  
ATOM    291  CG  GLU S 292       4.087  22.248 -14.781  0.00  0.00           C  
ATOM    291  CD  GLU S 292       3.375  22.242 -16.144  0.00  0.00           C  
ATOM    291 OE1  GLU S 292       2.815  23.295 -16.542  0.00  0.00           C  
ATOM    291 OE2  GLU S 292       3.389  21.186 -16.824  0.00  0.00           C  
ATOM    292   N  PHE S 293       2.099  21.031 -11.672  0.00  0.00           C  
ATOM    292  CA  PHE S 293       2.055  19.709 -11.041  0.00  0.00           C  
ATOM    292   C  PHE S 293       0.671  19.117 -11.280  0.00  0.00           C  
ATOM    292   O  PHE S 293       0.530  17.963 -11.701  0.00  0.00           C  
ATOM    292  CB  PHE S 293       2.315  19.827  -9.525  0.00  0.00           C  
ATOM    292  CG  PHE S 293       2.033  18.554  -8.761  0.00  0.00           C  
ATOM    292 CD1  PHE S 293       2.945  17.505  -8.775  0.00  0.00           C  
ATOM    292 CD2  PHE S 293       0.821  18.385  -8.080  0.00  0.00           C  
ATOM    292 CE1  PHE S 293       2.663  16.295  -8.131  0.00  0.00           C  
ATOM    292 CE2  PHE S 293       0.524  17.179  -7.429  0.00  0.00           C  
ATOM    292  CZ  PHE S 293       1.452  16.131  -7.458  0.00  0.00           C  
ATOM    293   N  LEU S 294      -0.371  19.907 -11.049  0.00  0.00           C  
ATOM    293  CA  LEU S 294      -1.723  19.369 -11.252  0.00  0.00           C  
ATOM    293   C  LEU S 294      -1.937  18.933 -12.701  0.00  0.00           C  
ATOM    293   O  LEU S 294      -2.500  17.881 -12.956  0.00  0.00           C  
ATOM    293  CB  LEU S 294      -2.790  20.396 -10.857  0.00  0.00           C  
ATOM    293  CG  LEU S 294      -2.833  20.857  -9.388  0.00  0.00           C  
ATOM    293 CD1  LEU S 294      -3.878  21.979  -9.235  0.00  0.00           C  
ATOM    293 CD2  LEU S 294      -3.163  19.684  -8.472  0.00  0.00           C  
ATOM    294   N  LYS S 295      -1.480  19.743 -13.652  0.00  0.00           C  
ATOM    294  CA  LYS S 295      -1.649  19.386 -15.056  0.00  0.00           C  
ATOM    294   C  LYS S 295      -1.038  18.023 -15.350  0.00  0.00           C  
ATOM    294   O  LYS S 295      -1.665  17.159 -15.974  0.00  0.00           C  
ATOM    294  CB  LYS S 295      -0.971  20.416 -15.975  0.00  0.00           C  
ATOM    294  CG  LYS S 295      -1.687  21.753 -16.069  0.00  0.00           C  
ATOM    294  CD  LYS S 295      -1.210  22.530 -17.293  0.00  0.00           C  
ATOM    294  CE  LYS S 295      -2.192  23.636 -17.678  0.00  0.00           C  
ATOM    294  NZ  LYS S 295      -1.782  24.313 -18.956  0.00  0.00           C  
ATOM    295   N  GLN S 296       0.202  17.845 -14.907  0.00  0.00           C  
ATOM    295  CA  GLN S 296       0.924  16.601 -15.141  0.00  0.00           C  
ATOM    295   C  GLN S 296       0.333  15.442 -14.368  0.00  0.00           C  
ATOM    295   O  GLN S 296       0.290  14.324 -14.872  0.00  0.00           C  
ATOM    295  CB  GLN S 296       2.402  16.786 -14.794  0.00  0.00           C  
ATOM    295  CG  GLN S 296       3.120  17.762 -15.747  0.00  0.00           C  
ATOM    295  CD  GLN S 296       2.777  17.497 -17.234  0.00  0.00           C  
ATOM    295 OE1  GLN S 296       2.676  16.342 -17.670  0.00  0.00           C  
ATOM    295 NE2  GLN S 296       2.617  18.569 -18.012  0.00  0.00           C  
ATOM    296   N  LEU S 297      -0.145  15.705 -13.148  0.00  0.00           C  
ATOM    296  CA  LEU S 297      -0.760  14.649 -12.330  0.00  0.00           C  
ATOM    296   C  LEU S 297      -2.000  14.102 -13.032  0.00  0.00           C  
ATOM    296   O  LEU S 297      -2.190  12.886 -13.143  0.00  0.00           C  
ATOM    296  CB  LEU S 297      -1.167  15.203 -10.942  0.00  0.00           C  
ATOM    296  CG  LEU S 297      -1.871  14.236  -9.972  0.00  0.00           C  
ATOM    296 CD1  LEU S 297      -0.867  13.189  -9.492  0.00  0.00           C  
ATOM    296 CD2  LEU S 297      -2.430  15.015  -8.736  0.00  0.00           C  
ATOM    297   N  LYS S 298      -2.856  15.007 -13.505  0.00  0.00           C  
ATOM    297  CA  LYS S 298      -4.084  14.599 -14.187  0.00  0.00           C  
ATOM    297   C  LYS S 298      -3.812  13.725 -15.412  0.00  0.00           C  
ATOM    297   O  LYS S 298      -4.512  12.746 -15.654  0.00  0.00           C  
ATOM    297  CB  LYS S 298      -4.895  15.836 -14.611  0.00  0.00           C  
ATOM    297  CG  LYS S 298      -5.616  16.546 -13.463  0.00  0.00           C  
ATOM    297  CD  LYS S 298      -6.183  17.895 -13.937  0.00  0.00           C  
ATOM    297  CE  LYS S 298      -6.751  18.712 -12.773  0.00  0.00           C  
ATOM    297  NZ  LYS S 298      -7.231  20.067 -13.218  0.00  0.00           C  
ATOM    298   N  LEU S 299      -2.802  14.095 -16.182  0.00  0.00           C  
ATOM    298  CA  LEU S 299      -2.453  13.351 -17.384  0.00  0.00           C  
ATOM    298   C  LEU S 299      -1.934  11.956 -17.063  0.00  0.00           C  
ATOM    298   O  LEU S 299      -2.384  10.959 -17.644  0.00  0.00           C  
ATOM    298  CB  LEU S 299      -1.398  14.131 -18.178  0.00  0.00           C  
ATOM    298  CG  LEU S 299      -1.871  15.455 -18.795  0.00  0.00           C  
ATOM    298 CD1  LEU S 299      -0.673  16.227 -19.381  0.00  0.00           C  
ATOM    298 CD2  LEU S 299      -2.926  15.154 -19.862  0.00  0.00           C  
ATOM    299   N  LEU S 300      -0.984  11.884 -16.137  0.00  0.00           C  
ATOM    299  CA  LEU S 300      -0.406  10.596 -15.760  0.00  0.00           C  
ATOM    299   C  LEU S 300      -1.446   9.690 -15.066  0.00  0.00           C  
ATOM    299   O  LEU S 300      -1.492   8.467 -15.290  0.00  0.00           C  
ATOM    299  CB  LEU S 300       0.794  10.842 -14.840  0.00  0.00           C  
ATOM    299  CG  LEU S 300       1.712   9.645 -14.571  0.00  0.00           C  
ATOM    299 CD1  LEU S 300       2.313   9.145 -15.899  0.00  0.00           C  
ATOM    299 CD2  LEU S 300       2.824  10.082 -13.622  0.00  0.00           C  
ATOM    300   N  ALA S 301      -2.294  10.281 -14.226  0.00  0.00           C  
ATOM    300  CA  ALA S 301      -3.293   9.476 -13.531  0.00  0.00           C  
ATOM    300   C  ALA S 301      -4.212   8.840 -14.566  0.00  0.00           C  
ATOM    300   O  ALA S 301      -4.589   7.663 -14.452  0.00  0.00           C  
ATOM    300  CB  ALA S 301      -4.108  10.332 -12.559  0.00  0.00           C  
ATOM    301   N  ASP S 302      -4.579   9.618 -15.580  0.00  0.00           C  
ATOM    301  CA  ASP S 302      -5.471   9.089 -16.599  0.00  0.00           C  
ATOM    301   C  ASP S 302      -4.785   8.019 -17.433  0.00  0.00           C  
ATOM    301   O  ASP S 302      -5.339   6.952 -17.678  0.00  0.00           C  
ATOM    301  CB  ASP S 302      -5.974  10.212 -17.508  0.00  0.00           C  
ATOM    301  CG  ASP S 302      -6.993   9.721 -18.524  0.00  0.00           C  
ATOM    301 OD1  ASP S 302      -7.847   8.874 -18.177  0.00  0.00           C  
ATOM    301 OD2  ASP S 302      -6.945  10.189 -19.670  0.00  0.00           C  
ATOM    302   N  LYS S 303      -3.568   8.304 -17.856  0.00  0.00           C  
ATOM    302  CA  LYS S 303      -2.815   7.367 -18.683  0.00  0.00           C  
ATOM    302   C  LYS S 303      -2.420   6.043 -18.032  0.00  0.00           C  
ATOM    302   O  LYS S 303      -2.619   4.988 -18.618  0.00  0.00           C  
ATOM    302  CB  LYS S 303      -1.536   8.025 -19.197  0.00  0.00           C  
ATOM    302  CG  LYS S 303      -0.696   7.086 -20.070  0.00  0.00           C  
ATOM    302  CD  LYS S 303       0.656   7.696 -20.399  0.00  0.00           C  
ATOM    302  CE  LYS S 303       1.428   6.848 -21.411  0.00  0.00           C  
ATOM    302  NZ  LYS S 303       0.818   6.896 -22.780  0.00  0.00           C  
ATOM    303   N  LYS S 304      -1.850   6.097 -16.830  0.00  0.00           C  
ATOM    303  CA  LYS S 304      -1.372   4.879 -16.191  0.00  0.00           C  
ATOM    303   C  LYS S 304      -2.178   4.315 -15.043  0.00  0.00           C  
ATOM    303   O  LYS S 304      -2.095   3.122 -14.757  0.00  0.00           C  
ATOM    303  CB  LYS S 304       0.065   5.080 -15.711  0.00  0.00           C  
ATOM    303  CG  LYS S 304       1.074   5.221 -16.826  0.00  0.00           C  
ATOM    303  CD  LYS S 304       2.475   5.332 -16.263  0.00  0.00           C  
ATOM    303  CE  LYS S 304       3.490   5.465 -17.375  0.00  0.00           C  
ATOM    303  NZ  LYS S 304       4.878   5.618 -16.842  0.00  0.00           C  
ATOM    304   N  PHE S 305      -2.966   5.145 -14.379  0.00  0.00           C  
ATOM    304  CA  PHE S 305      -3.718   4.640 -13.250  0.00  0.00           C  
ATOM    304   C  PHE S 305      -5.203   4.596 -13.485  0.00  0.00           C  
ATOM    304   O  PHE S 305      -5.969   4.423 -12.541  0.00  0.00           C  
ATOM    304  CB  PHE S 305      -3.377   5.460 -12.009  0.00  0.00           C  
ATOM    304  CG  PHE S 305      -1.914   5.414 -11.652  0.00  0.00           C  
ATOM    304 CD1  PHE S 305      -0.991   6.203 -12.332  0.00  0.00           C  
ATOM    304 CD2  PHE S 305      -1.452   4.541 -10.667  0.00  0.00           C  
ATOM    304 CE1  PHE S 305       0.379   6.126 -12.040  0.00  0.00           C  
ATOM    304 CE2  PHE S 305      -0.089   4.456 -10.363  0.00  0.00           C  
ATOM    304  CZ  PHE S 305       0.829   5.252 -11.053  0.00  0.00           C  
ATOM    305   N  ASN S 306      -5.594   4.747 -14.754  0.00  0.00           C  
ATOM    305  CA  ASN S 306      -6.992   4.710 -15.168  0.00  0.00           C  
ATOM    305   C  ASN S 306      -7.857   5.467 -14.173  0.00  0.00           C  
ATOM    305   O  ASN S 306      -8.801   4.908 -13.609  0.00  0.00           C  
ATOM    305  CB  ASN S 306      -7.453   3.257 -15.254  0.00  0.00           C  
ATOM    305  CG  ASN S 306      -8.894   3.115 -15.731  0.00  0.00           C  
ATOM    305 OD1  ASN S 306      -9.647   2.288 -15.200  0.00  0.00           C  
ATOM    305 ND2  ASN S 306      -9.280   3.904 -16.742  0.00  0.00           C  
ATOM    306   N  PHE S 307      -7.548   6.744 -13.967  0.00  0.00           C  
ATOM    306  CA  PHE S 307      -8.298   7.534 -12.995  0.00  0.00           C  
ATOM    306   C  PHE S 307      -8.342   9.012 -13.324  0.00  0.00           C  
ATOM    306   O  PHE S 307      -7.330   9.610 -13.681  0.00  0.00           C  
ATOM    306  CB  PHE S 307      -7.674   7.355 -11.597  0.00  0.00           C  
ATOM    306  CG  PHE S 307      -8.419   8.071 -10.503  0.00  0.00           C  
ATOM    306 CD1  PHE S 307      -9.654   7.604 -10.073  0.00  0.00           C  
ATOM    306 CD2  PHE S 307      -7.894   9.216  -9.922  0.00  0.00           C  
ATOM    306 CE1  PHE S 307     -10.371   8.263  -9.075  0.00  0.00           C  
ATOM    306 CE2  PHE S 307      -8.603   9.897  -8.910  0.00  0.00           C  
ATOM    306  CZ  PHE S 307      -9.849   9.416  -8.488  0.00  0.00           C  
ATOM    307   N  THR S 308      -9.521   9.602 -13.178  0.00  0.00           C  
ATOM    307  CA  THR S 308      -9.690  11.013 -13.433  0.00  0.00           C  
ATOM    307   C  THR S 308      -9.525  11.797 -12.148  0.00  0.00           C  
ATOM    307   O  THR S 308     -10.323  11.660 -11.223  0.00  0.00           C  
ATOM    307  CB  THR S 308     -11.087  11.306 -13.985  0.00  0.00           C  
ATOM    307 OG1  THR S 308     -11.280  10.554 -15.187  0.00  0.00           C  
ATOM    307 CG2  THR S 308     -11.237  12.793 -14.261  0.00  0.00           C  
ATOM    308   N  VAL S 309      -8.495  12.630 -12.102  0.00  0.00           C  
ATOM    308  CA  VAL S 309      -8.220  13.463 -10.939  0.00  0.00           C  
ATOM    308   C  VAL S 309      -8.987  14.764 -11.092  0.00  0.00           C  
ATOM    308   O  VAL S 309      -8.699  15.544 -11.998  0.00  0.00           C  
ATOM    308  CB  VAL S 309      -6.724  13.800 -10.846  0.00  0.00           C  
ATOM    308 CG1  VAL S 309      -6.488  14.844  -9.776  0.00  0.00           C  
ATOM    308 CG2  VAL S 309      -5.923  12.514 -10.541  0.00  0.00           C  
ATOM    309   N  GLU S 310      -9.947  15.004 -10.202  0.00  0.00           C  
ATOM    309  CA  GLU S 310     -10.734  16.238 -10.256  0.00  0.00           C  
ATOM    309   C  GLU S 310     -10.056  17.335  -9.445  0.00  0.00           C  
ATOM    309   O  GLU S 310      -9.233  17.064  -8.562  0.00  0.00           C  
ATOM    309  CB  GLU S 310     -12.129  15.970  -9.699  0.00  0.00           C  
ATOM    309  CG  GLU S 310     -12.703  14.665 -10.214  0.00  0.00           C  
ATOM    309  CD  GLU S 310     -13.962  14.854 -11.024  0.00  0.00           C  
ATOM    309 OE1  GLU S 310     -15.053  14.807 -10.411  0.00  0.00           C  
ATOM    309 OE2  GLU S 310     -13.863  15.055 -12.261  0.00  0.00           C  
ATOM    310   N  ASP S 311     -10.377  18.585  -9.736  0.00  0.00           C  
ATOM    310  CA  ASP S 311      -9.788  19.660  -8.959  0.00  0.00           C  
ATOM    310   C  ASP S 311     -10.360  19.706  -7.549  0.00  0.00           C  
ATOM    310   O  ASP S 311     -11.473  19.264  -7.315  0.00  0.00           C  
ATOM    310  CB  ASP S 311     -10.002  20.999  -9.645  0.00  0.00           C  
ATOM    310  CG  ASP S 311      -9.095  21.168 -10.839  0.00  0.00           C  
ATOM    310 OD1  ASP S 311      -7.855  21.192 -10.651  0.00  0.00           C  
ATOM    310 OD2  ASP S 311      -9.625  21.250 -11.956  0.00  0.00           C  
ATOM    311   N  GLY S 312      -9.588  20.264  -6.620  0.00  0.00           C  
ATOM    311  CA  GLY S 312     -10.038  20.349  -5.243  0.00  0.00           C  
ATOM    311   C  GLY S 312      -8.867  20.336  -4.280  0.00  0.00           C  
ATOM    311   O  GLY S 312      -7.740  19.964  -4.643  0.00  0.00           C  
ATOM    312   N  LEU S 313      -9.142  20.735  -3.045  0.00  0.00           C  
ATOM    312  CA  LEU S 313      -8.122  20.791  -2.017  0.00  0.00           C  
ATOM    312   C  LEU S 313      -7.536  19.429  -1.669  0.00  0.00           C  
ATOM    312   O  LEU S 313      -6.442  19.367  -1.116  0.00  0.00           C  
ATOM    312  CB  LEU S 313      -8.691  21.454  -0.759  0.00  0.00           C  
ATOM    312  CG  LEU S 313      -8.817  22.984  -0.818  0.00  0.00           C  
ATOM    312 CD1  LEU S 313      -9.644  23.483   0.379  0.00  0.00           C  
ATOM    312 CD2  LEU S 313      -7.426  23.613  -0.797  0.00  0.00           C  
ATOM    313   N  LYS S 314      -8.248  18.345  -1.990  0.00  0.00           C  
ATOM    313  CA  LYS S 314      -7.742  17.007  -1.695  0.00  0.00           C  
ATOM    313   C  LYS S 314      -6.428  16.764  -2.423  0.00  0.00           C  
ATOM    313   O  LYS S 314      -5.624  15.920  -1.999  0.00  0.00           C  
ATOM    313  CB  LYS S 314      -8.781  15.933  -2.067  0.00  0.00           C  
ATOM    313  CG  LYS S 314      -9.869  15.784  -1.001  0.00  0.00           C  
ATOM    313  CD  LYS S 314     -10.988  14.803  -1.407  0.00  0.00           C  
ATOM    313  CE  LYS S 314     -11.964  14.550  -0.222  0.00  0.00           C  
ATOM    313  NZ  LYS S 314     -13.131  13.664  -0.599  0.00  0.00           C  
ATOM    314   N  ASN S 315      -6.193  17.511  -3.502  0.00  0.00           C  
ATOM    314  CA  ASN S 315      -4.950  17.351  -4.266  0.00  0.00           C  
ATOM    314   C  ASN S 315      -3.683  17.813  -3.548  0.00  0.00           C  
ATOM    314   O  ASN S 315      -2.579  17.526  -3.996  0.00  0.00           C  
ATOM    314  CB  ASN S 315      -5.059  18.031  -5.633  0.00  0.00           C  
ATOM    314  CG  ASN S 315      -6.036  17.326  -6.521  0.00  0.00           C  
ATOM    314 OD1  ASN S 315      -6.126  16.107  -6.486  0.00  0.00           C  
ATOM    314 ND2  ASN S 315      -6.771  18.074  -7.317  0.00  0.00           C  
ATOM    315   N  ILE S 316      -3.812  18.530  -2.444  0.00  0.00           C  
ATOM    315  CA  ILE S 316      -2.608  18.909  -1.729  0.00  0.00           C  
ATOM    315   C  ILE S 316      -1.968  17.644  -1.122  0.00  0.00           C  
ATOM    315   O  ILE S 316      -0.777  17.639  -0.835  0.00  0.00           C  
ATOM    315  CB  ILE S 316      -2.876  19.911  -0.560  0.00  0.00           C  
ATOM    315 CG1  ILE S 316      -3.833  19.306   0.462  0.00  0.00           C  
ATOM    315 CG2  ILE S 316      -3.431  21.246  -1.108  0.00  0.00           C  
ATOM    315 CD1  ILE S 316      -4.078  20.235   1.683  0.00  0.00           C  
ATOM    316   N  ILE S 317      -2.765  16.594  -0.906  0.00  0.00           C  
ATOM    316  CA  ILE S 317      -2.238  15.356  -0.316  0.00  0.00           C  
ATOM    316   C  ILE S 317      -1.239  14.663  -1.267  0.00  0.00           C  
ATOM    316   O  ILE S 317      -0.093  14.418  -0.881  0.00  0.00           C  
ATOM    316  CB  ILE S 317      -3.390  14.399   0.092  0.00  0.00           C  
ATOM    316 CG1  ILE S 317      -4.291  15.113   1.132  0.00  0.00           C  
ATOM    316 CG2  ILE S 317      -2.796  13.062   0.641  0.00  0.00           C  
ATOM    316 CD1  ILE S 317      -3.538  15.775   2.335  0.00  0.00           C  
ATOM    317   N  PRO S 318      -1.653  14.323  -2.503  0.00  0.00           C  
ATOM    317  CA  PRO S 318      -0.643  13.690  -3.358  0.00  0.00           C  
ATOM    317   C  PRO S 318       0.531  14.633  -3.622  0.00  0.00           C  
ATOM    317   O  PRO S 318       1.663  14.175  -3.729  0.00  0.00           C  
ATOM    317  CB  PRO S 318      -1.416  13.331  -4.636  0.00  0.00           C  
ATOM    317  CG  PRO S 318      -2.629  14.252  -4.612  0.00  0.00           C  
ATOM    317  CD  PRO S 318      -2.984  14.279  -3.139  0.00  0.00           C  
ATOM    318   N  ALA S 319       0.274  15.941  -3.723  0.00  0.00           C  
ATOM    318  CA  ALA S 319       1.365  16.904  -3.947  0.00  0.00           C  
ATOM    318   C  ALA S 319       2.319  16.874  -2.749  0.00  0.00           C  
ATOM    318   O  ALA S 319       3.541  17.036  -2.901  0.00  0.00           C  
ATOM    318  CB  ALA S 319       0.808  18.357  -4.140  0.00  0.00           C  
ATOM    319   N  SER S 320       1.768  16.681  -1.551  0.00  0.00           C  
ATOM    319  CA  SER S 320       2.606  16.620  -0.355  0.00  0.00           C  
ATOM    319   C  SER S 320       3.373  15.291  -0.232  0.00  0.00           C  
ATOM    319   O  SER S 320       4.398  15.239   0.442  0.00  0.00           C  
ATOM    319  CB  SER S 320       1.785  16.885   0.898  0.00  0.00           C  
ATOM    319  OG  SER S 320       1.304  18.221   0.879  0.00  0.00           C  
ATOM    320   N  PHE S 321       2.865  14.222  -0.831  0.00  0.00           C  
ATOM    320  CA  PHE S 321       3.628  12.967  -0.852  0.00  0.00           C  
ATOM    320   C  PHE S 321       4.809  13.186  -1.826  0.00  0.00           C  
ATOM    320   O  PHE S 321       5.936  12.714  -1.584  0.00  0.00           C  
ATOM    320  CB  PHE S 321       2.789  11.801  -1.355  0.00  0.00           C  
ATOM    320  CG  PHE S 321       2.096  11.032  -0.253  0.00  0.00           C  
ATOM    320 CD1  PHE S 321       0.754  11.260   0.037  0.00  0.00           C  
ATOM    320 CD2  PHE S 321       2.788  10.052   0.470  0.00  0.00           C  
ATOM    320 CE1  PHE S 321       0.095  10.521   1.039  0.00  0.00           C  
ATOM    320 CE2  PHE S 321       2.150   9.303   1.477  0.00  0.00           C  
ATOM    320  CZ  PHE S 321       0.802   9.540   1.760  0.00  0.00           C  
ATOM    321   N  HIS S 322       4.534  13.897  -2.923  0.00  0.00           C  
ATOM    321  CA  HIS S 322       5.551  14.236  -3.934  0.00  0.00           C  
ATOM    321   C  HIS S 322       6.661  15.047  -3.274  0.00  0.00           C  
ATOM    321   O  HIS S 322       7.848  14.658  -3.316  0.00  0.00           C  
ATOM    321  CB  HIS S 322       4.889  15.032  -5.090  0.00  0.00           C  
ATOM    321  CG  HIS S 322       5.852  15.648  -6.072  0.00  0.00           C  
ATOM    321 ND1  HIS S 322       6.611  16.758  -5.771  0.00  0.00           C  
ATOM    321 CD2  HIS S 322       6.104  15.362  -7.372  0.00  0.00           C  
ATOM    321 CE1  HIS S 322       7.284  17.137  -6.848  0.00  0.00           C  
ATOM    321 NE2  HIS S 322       6.994  16.306  -7.835  0.00  0.00           C  
ATOM    322   N  ASP S 323       6.298  16.159  -2.640  0.00  0.00           C  
ATOM    322  CA  ASP S 323       7.300  16.992  -1.979  0.00  0.00           C  
ATOM    322   C  ASP S 323       7.993  16.273  -0.814  0.00  0.00           C  
ATOM    322   O  ASP S 323       9.191  16.442  -0.601  0.00  0.00           C  
ATOM    322  CB  ASP S 323       6.683  18.284  -1.460  0.00  0.00           C  
ATOM    322  CG  ASP S 323       6.235  19.203  -2.572  0.00  0.00           C  
ATOM    322 OD1  ASP S 323       6.569  18.961  -3.750  0.00  0.00           C  
ATOM    322 OD2  ASP S 323       5.545  20.175  -2.252  0.00  0.00           C  
ATOM    323   N  GLY S 324       7.234  15.490  -0.050  0.00  0.00           C  
ATOM    323  CA  GLY S 324       7.835  14.753   1.048  0.00  0.00           C  
ATOM    323   C  GLY S 324       8.901  13.772   0.552  0.00  0.00           C  
ATOM    323   O  GLY S 324       9.957  13.604   1.181  0.00  0.00           C  
ATOM    324   N  LEU S 325       8.636  13.112  -0.569  0.00  0.00           C  
ATOM    324  CA  LEU S 325       9.594  12.156  -1.106  0.00  0.00           C  
ATOM    324   C  LEU S 325      10.868  12.897  -1.547  0.00  0.00           C  
ATOM    324   O  LEU S 325      11.995  12.433  -1.297  0.00  0.00           C  
ATOM    324  CB  LEU S 325       8.980  11.372  -2.276  0.00  0.00           C  
ATOM    324  CG  LEU S 325       9.848  10.274  -2.918  0.00  0.00           C  
ATOM    324 CD1  LEU S 325      10.385   9.304  -1.856  0.00  0.00           C  
ATOM    324 CD2  LEU S 325       9.003   9.508  -3.934  0.00  0.00           C  
ATOM    325   N  LEU S 326      10.704  14.055  -2.180  0.00  0.00           C  
ATOM    325  CA  LEU S 326      11.877  14.824  -2.596  0.00  0.00           C  
ATOM    325   C  LEU S 326      12.678  15.321  -1.373  0.00  0.00           C  
ATOM    325   O  LEU S 326      13.913  15.339  -1.408  0.00  0.00           C  
ATOM    325  CB  LEU S 326      11.461  16.007  -3.495  0.00  0.00           C  
ATOM    325  CG  LEU S 326      10.785  15.614  -4.809  0.00  0.00           C  
ATOM    325 CD1  LEU S 326      10.357  16.869  -5.519  0.00  0.00           C  
ATOM    325 CD2  LEU S 326      11.728  14.795  -5.701  0.00  0.00           C  
ATOM    326   N  LEU S 327      11.985  15.696  -0.294  0.00  0.00           C  
ATOM    326  CA  LEU S 327      12.653  16.169   0.917  0.00  0.00           C  
ATOM    326   C  LEU S 327      13.479  15.031   1.490  0.00  0.00           C  
ATOM    326   O  LEU S 327      14.623  15.227   1.907  0.00  0.00           C  
ATOM    326  CB  LEU S 327      11.626  16.634   1.954  0.00  0.00           C  
ATOM    326  CG  LEU S 327      12.123  16.979   3.364  0.00  0.00           C  
ATOM    326 CD1  LEU S 327      13.101  18.166   3.323  0.00  0.00           C  
ATOM    326 CD2  LEU S 327      10.938  17.322   4.225  0.00  0.00           C  
ATOM    327   N  TYR S 328      12.883  13.841   1.512  0.00  0.00           C  
ATOM    327  CA  TYR S 328      13.558  12.635   2.004  0.00  0.00           C  
ATOM    327   C  TYR S 328      14.828  12.344   1.153  0.00  0.00           C  
ATOM    327   O  TYR S 328      15.914  12.077   1.685  0.00  0.00           C  
ATOM    327  CB  TYR S 328      12.608  11.445   1.907  0.00  0.00           C  
ATOM    327  CG  TYR S 328      13.286  10.098   2.097  0.00  0.00           C  
ATOM    327 CD1  TYR S 328      13.687   9.660   3.362  0.00  0.00           C  
ATOM    327 CD2  TYR S 328      13.547   9.284   0.999  0.00  0.00           C  
ATOM    327 CE1  TYR S 328      14.344   8.407   3.525  0.00  0.00           C  
ATOM    327 CE2  TYR S 328      14.193   8.052   1.141  0.00  0.00           C  
ATOM    327  CZ  TYR S 328      14.593   7.616   2.404  0.00  0.00           C  
ATOM    327  OH  TYR S 328      15.249   6.388   2.521  0.00  0.00           C  
ATOM    328   N  VAL S 329      14.675  12.408  -0.166  0.00  0.00           C  
ATOM    328  CA  VAL S 329      15.782  12.153  -1.085  0.00  0.00           C  
ATOM    328   C  VAL S 329      16.936  13.117  -0.837  0.00  0.00           C  
ATOM    328   O  VAL S 329      18.105  12.740  -0.921  0.00  0.00           C  
ATOM    328  CB  VAL S 329      15.305  12.252  -2.539  0.00  0.00           C  
ATOM    328 CG1  VAL S 329      16.514  12.346  -3.505  0.00  0.00           C  
ATOM    328 CG2  VAL S 329      14.493  11.010  -2.869  0.00  0.00           C  
ATOM    329   N  GLN S 330      16.584  14.349  -0.500  0.00  0.00           C  
ATOM    329  CA  GLN S 330      17.532  15.395  -0.215  0.00  0.00           C  
ATOM    329   C  GLN S 330      18.308  15.021   1.040  0.00  0.00           C  
ATOM    329   O  GLN S 330      19.546  15.069   1.063  0.00  0.00           C  
ATOM    329  CB  GLN S 330      16.773  16.711  -0.005  0.00  0.00           C  
ATOM    329  CG  GLN S 330      17.639  17.946   0.018  0.00  0.00           C  
ATOM    329  CD  GLN S 330      18.266  18.239  -1.340  0.00  0.00           C  
ATOM    329 OE1  GLN S 330      17.559  18.473  -2.338  0.00  0.00           C  
ATOM    329 NE2  GLN S 330      19.597  18.225  -1.389  0.00  0.00           C  
ATOM    330   N  ALA S 331      17.577  14.651   2.089  0.00  0.00           C  
ATOM    330  CA  ALA S 331      18.191  14.255   3.349  0.00  0.00           C  
ATOM    330   C  ALA S 331      19.083  13.004   3.191  0.00  0.00           C  
ATOM    330   O  ALA S 331      20.140  12.900   3.823  0.00  0.00           C  
ATOM    330  CB  ALA S 331      17.098  14.013   4.418  0.00  0.00           C  
ATOM    331   N  VAL S 332      18.671  12.051   2.364  0.00  0.00           C  
ATOM    331  CA  VAL S 332      19.482  10.852   2.164  0.00  0.00           C  
ATOM    331   C  VAL S 332      20.796  11.259   1.453  0.00  0.00           C  
ATOM    331   O  VAL S 332      21.888  10.833   1.837  0.00  0.00           C  
ATOM    331  CB  VAL S 332      18.720   9.800   1.326  0.00  0.00           C  
ATOM    331 CG1  VAL S 332      19.644   8.662   0.955  0.00  0.00           C  
ATOM    331 CG2  VAL S 332      17.531   9.237   2.144  0.00  0.00           C  
ATOM    332   N  THR S 333      20.671  12.095   0.431  0.00  0.00           C  
ATOM    332  CA  THR S 333      21.817  12.583  -0.326  0.00  0.00           C  
ATOM    332   C  THR S 333      22.802  13.243   0.624  0.00  0.00           C  
ATOM    332   O  THR S 333      23.984  12.916   0.619  0.00  0.00           C  
ATOM    332  CB  THR S 333      21.366  13.581  -1.399  0.00  0.00           C  
ATOM    332 OG1  THR S 333      20.511  12.897  -2.322  0.00  0.00           C  
ATOM    332 CG2  THR S 333      22.586  14.152  -2.170  0.00  0.00           C  
ATOM    333   N  GLU S 334      22.311  14.145   1.466  0.00  0.00           C  
ATOM    333  CA  GLU S 334      23.163  14.829   2.433  0.00  0.00           C  
ATOM    333   C  GLU S 334      23.781  13.859   3.444  0.00  0.00           C  
ATOM    333   O  GLU S 334      24.937  14.027   3.836  0.00  0.00           C  
ATOM    333  CB  GLU S 334      22.369  15.902   3.167  0.00  0.00           C  
ATOM    333  CG  GLU S 334      21.645  16.855   2.232  0.00  0.00           C  
ATOM    333  CD  GLU S 334      20.753  17.834   2.973  0.00  0.00           C  
ATOM    333 OE1  GLU S 334      20.342  17.511   4.105  0.00  0.00           C  
ATOM    333 OE2  GLU S 334      20.447  18.914   2.417  0.00  0.00           C  
ATOM    334   N  THR S 335      23.017  12.859   3.872  0.00  0.00           C  
ATOM    334  CA  THR S 335      23.523  11.865   4.814  0.00  0.00           C  
ATOM    334   C  THR S 335      24.689  11.094   4.178  0.00  0.00           C  
ATOM    334   O  THR S 335      25.739  10.913   4.802  0.00  0.00           C  
ATOM    334  CB  THR S 335      22.409  10.882   5.229  0.00  0.00           C  
ATOM    334 OG1  THR S 335      21.416  11.601   5.970  0.00  0.00           C  
ATOM    334 CG2  THR S 335      22.967   9.748   6.116  0.00  0.00           C  
ATOM    335   N  LEU S 336      24.498  10.647   2.944  0.00  0.00           C  
ATOM    335  CA  LEU S 336      25.534   9.921   2.210  0.00  0.00           C  
ATOM    335   C  LEU S 336      26.804  10.775   2.090  0.00  0.00           C  
ATOM    335   O  LEU S 336      27.918  10.297   2.310  0.00  0.00           C  
ATOM    335  CB  LEU S 336      25.040   9.583   0.804  0.00  0.00           C  
ATOM    335  CG  LEU S 336      23.900   8.580   0.620  0.00  0.00           C  
ATOM    335 CD1  LEU S 336      23.330   8.748  -0.774  0.00  0.00           C  
ATOM    335 CD2  LEU S 336      24.407   7.150   0.830  0.00  0.00           C  
ATOM    336   N  ALA S 337      26.615  12.043   1.741  0.00  0.00           C  
ATOM    336  CA  ALA S 337      27.712  12.980   1.571  0.00  0.00           C  
ATOM    336   C  ALA S 337      28.596  13.081   2.801  0.00  0.00           C  
ATOM    336   O  ALA S 337      29.800  13.288   2.681  0.00  0.00           C  
ATOM    336  CB  ALA S 337      27.163  14.354   1.222  0.00  0.00           C  
ATOM    337   N  GLN S 338      28.010  12.949   3.985  0.00  0.00           C  
ATOM    337  CA  GLN S 338      28.794  13.048   5.208  0.00  0.00           C  
ATOM    337   C  GLN S 338      29.241  11.706   5.785  0.00  0.00           C  
ATOM    337   O  GLN S 338      29.562  11.615   6.975  0.00  0.00           C  
ATOM    337  CB  GLN S 338      28.025  13.835   6.267  0.00  0.00           C  
ATOM    337  CG  GLN S 338      28.012  15.344   6.052  0.00  0.00           C  
ATOM    337  CD  GLN S 338      27.215  16.066   7.131  0.00  0.00           C  
ATOM    337 OE1  GLN S 338      27.251  15.679   8.296  0.00  0.00           C  
ATOM    337 NE2  GLN S 338      26.505  17.127   6.747  0.00  0.00           C  
ATOM    338   N  GLY S 339      29.252  10.669   4.952  0.00  0.00           C  
ATOM    338  CA  GLY S 339      29.698   9.359   5.402  0.00  0.00           C  
ATOM    338   C  GLY S 339      28.676   8.371   5.948  0.00  0.00           C  
ATOM    338   O  GLY S 339      29.054   7.342   6.517  0.00  0.00           C  
ATOM    339   N  GLY S 340      27.386   8.660   5.789  0.00  0.00           C  
ATOM    339  CA  GLY S 340      26.372   7.743   6.284  0.00  0.00           C  
ATOM    339   C  GLY S 340      25.797   6.936   5.138  0.00  0.00           C  
ATOM    339   O  GLY S 340      26.257   7.078   4.004  0.00  0.00           C  
ATOM    340   N  THR S 341      24.813   6.075   5.410  0.00  0.00           C  
ATOM    340  CA  THR S 341      24.206   5.297   4.337  0.00  0.00           C  
ATOM    340   C  THR S 341      22.681   5.450   4.428  0.00  0.00           C  
ATOM    340   O  THR S 341      22.182   6.116   5.334  0.00  0.00           C  
ATOM    340  CB  THR S 341      24.642   3.795   4.366  0.00  0.00           C  
ATOM    340 OG1  THR S 341      24.407   3.213   3.072  0.00  0.00           C  
ATOM    340 CG2  THR S 341      23.851   3.004   5.424  0.00  0.00           C  
ATOM    341   N  VAL S 342      21.958   4.844   3.490  0.00  0.00           C  
ATOM    341  CA  VAL S 342      20.500   4.980   3.403  0.00  0.00           C  
ATOM    341   C  VAL S 342      19.676   4.344   4.512  0.00  0.00           C  
ATOM    341   O  VAL S 342      18.471   4.589   4.609  0.00  0.00           C  
ATOM    341  CB  VAL S 342      19.978   4.477   2.018  0.00  0.00           C  
ATOM    341 CG1  VAL S 342      20.745   5.184   0.890  0.00  0.00           C  
ATOM    341 CG2  VAL S 342      20.129   2.970   1.898  0.00  0.00           C  
ATOM    342   N  THR S 343      20.303   3.531   5.350  0.00  0.00           C  
ATOM    342  CA  THR S 343      19.570   2.901   6.430  0.00  0.00           C  
ATOM    342   C  THR S 343      19.826   3.628   7.747  0.00  0.00           C  
ATOM    342   O  THR S 343      19.452   3.136   8.808  0.00  0.00           C  
ATOM    342  CB  THR S 343      19.932   1.394   6.565  0.00  0.00           C  
ATOM    342 OG1  THR S 343      21.351   1.248   6.678  0.00  0.00           C  
ATOM    342 CG2  THR S 343      19.431   0.613   5.377  0.00  0.00           C  
ATOM    343   N  ASP S 344      20.477   4.792   7.692  0.00  0.00           C  
ATOM    343  CA  ASP S 344      20.703   5.564   8.922  0.00  0.00           C  
ATOM    343   C  ASP S 344      19.452   6.405   9.158  0.00  0.00           C  
ATOM    343   O  ASP S 344      19.453   7.619   8.967  0.00  0.00           C  
ATOM    343  CB  ASP S 344      21.932   6.475   8.804  0.00  0.00           C  
ATOM    343  CG  ASP S 344      23.247   5.681   8.722  0.00  0.00           C  
ATOM    343 OD1  ASP S 344      23.350   4.660   9.431  0.00  0.00           C  
ATOM    343 OD2  ASP S 344      24.164   6.079   7.960  0.00  0.00           C  
ATOM    344   N  GLY S 345      18.389   5.731   9.582  0.00  0.00           C  
ATOM    344  CA  GLY S 345      17.112   6.384   9.792  0.00  0.00           C  
ATOM    344   C  GLY S 345      17.106   7.623  10.649  0.00  0.00           C  
ATOM    344   O  GLY S 345      16.500   8.621  10.262  0.00  0.00           C  
ATOM    345   N  GLU S 346      17.773   7.568  11.804  0.00  0.00           C  
ATOM    345  CA  GLU S 346      17.815   8.697  12.713  0.00  0.00           C  
ATOM    345   C  GLU S 346      18.479   9.912  12.095  0.00  0.00           C  
ATOM    345   O  GLU S 346      17.963  11.020  12.190  0.00  0.00           C  
ATOM    345  CB  GLU S 346      18.523   8.298  14.014  0.00  0.00           C  
ATOM    345  CG  GLU S 346      18.539   9.370  15.096  0.00  0.00           C  
ATOM    345  CD  GLU S 346      17.144   9.833  15.502  0.00  0.00           C  
ATOM    345 OE1  GLU S 346      16.429  10.416  14.648  0.00  0.00           C  
ATOM    345 OE2  GLU S 346      16.763   9.617  16.675  0.00  0.00           C  
ATOM    346   N  ASN S 347      19.622   9.717  11.454  0.00  0.00           C  
ATOM    346  CA  ASN S 347      20.312  10.836  10.839  0.00  0.00           C  
ATOM    346   C  ASN S 347      19.482  11.435   9.686  0.00  0.00           C  
ATOM    346   O  ASN S 347      19.365  12.658   9.560  0.00  0.00           C  
ATOM    346  CB  ASN S 347      21.685  10.387  10.319  0.00  0.00           C  
ATOM    346  CG  ASN S 347      22.660  11.542  10.214  0.00  0.00           C  
ATOM    346 OD1  ASN S 347      22.598  12.348   9.274  0.00  0.00           C  
ATOM    346 ND2  ASN S 347      23.556  11.648  11.196  0.00  0.00           C  
ATOM    347   N  ILE S 348      18.912  10.573   8.854  0.00  0.00           C  
ATOM    347  CA  ILE S 348      18.097  11.032   7.721  0.00  0.00           C  
ATOM    347   C  ILE S 348      16.907  11.858   8.219  0.00  0.00           C  
ATOM    347   O  ILE S 348      16.650  12.955   7.712  0.00  0.00           C  
ATOM    347  CB  ILE S 348      17.633   9.827   6.866  0.00  0.00           C  
ATOM    347 CG1  ILE S 348      18.866   9.215   6.187  0.00  0.00           C  
ATOM    347 CG2  ILE S 348      16.573  10.262   5.793  0.00  0.00           C  
ATOM    347 CD1  ILE S 348      18.613   7.901   5.491  0.00  0.00           C  
ATOM    348   N  THR S 349      16.213  11.359   9.239  0.00  0.00           C  
ATOM    348  CA  THR S 349      15.056  12.067   9.791  0.00  0.00           C  
ATOM    348   C  THR S 349      15.443  13.435  10.359  0.00  0.00           C  
ATOM    348   O  THR S 349      14.748  14.441  10.137  0.00  0.00           C  
ATOM    348  CB  THR S 349      14.361  11.189  10.855  0.00  0.00           C  
ATOM    348 OG1  THR S 349      13.872  10.006  10.214  0.00  0.00           C  
ATOM    348 CG2  THR S 349      13.197  11.930  11.502  0.00  0.00           C  
ATOM    349   N  GLN S 350      16.566  13.470  11.068  0.00  0.00           C  
ATOM    349  CA  GLN S 350      17.109  14.698  11.651  0.00  0.00           C  
ATOM    349   C  GLN S 350      17.301  15.783  10.572  0.00  0.00           C  
ATOM    349   O  GLN S 350      17.107  16.977  10.829  0.00  0.00           C  
ATOM    349  CB  GLN S 350      18.440  14.360  12.365  0.00  0.00           C  
ATOM    349  CG  GLN S 350      19.643  15.301  12.093  0.00  0.00           C  
ATOM    349  CD  GLN S 350      21.010  14.570  12.148  0.00  0.00           C  
ATOM    349 OE1  GLN S 350      21.302  13.822  13.096  0.00  0.00           C  
ATOM    349 NE2  GLN S 350      21.847  14.792  11.125  0.00  0.00           C  
ATOM    350   N  ARG S 351      17.651  15.375   9.356  0.00  0.00           C  
ATOM    350  CA  ARG S 351      17.842  16.335   8.268  0.00  0.00           C  
ATOM    350   C  ARG S 351      16.523  16.749   7.622  0.00  0.00           C  
ATOM    350   O  ARG S 351      16.508  17.614   6.737  0.00  0.00           C  
ATOM    350  CB  ARG S 351      18.777  15.760   7.201  0.00  0.00           C  
ATOM    350  CG  ARG S 351      20.227  15.511   7.678  0.00  0.00           C  
ATOM    350  CD  ARG S 351      21.037  14.753   6.611  0.00  0.00           C  
ATOM    350  NE  ARG S 351      22.222  14.104   7.169  0.00  0.00           C  
ATOM    350  CZ  ARG S 351      23.337  14.743   7.514  0.00  0.00           C  
ATOM    350 NH1  ARG S 351      23.428  16.056   7.356  0.00  0.00           C  
ATOM    350 NH2  ARG S 351      24.356  14.067   8.031  0.00  0.00           C  
ATOM    351   N  MET S 352      15.416  16.128   8.034  0.00  0.00           C  
ATOM    351  CA  MET S 352      14.110  16.503   7.494  0.00  0.00           C  
ATOM    351   C  MET S 352      13.376  17.361   8.508  0.00  0.00           C  
ATOM    351   O  MET S 352      12.635  18.271   8.138  0.00  0.00           C  
ATOM    351  CB  MET S 352      13.264  15.268   7.153  0.00  0.00           C  
ATOM    351  CG  MET S 352      13.774  14.476   5.991  0.00  0.00           C  
ATOM    351  SD  MET S 352      12.645  13.157   5.411  0.00  0.00           C  
ATOM    351  CE  MET S 352      12.837  12.020   6.716  0.00  0.00           C  
ATOM    352   N  TRP S 353      13.571  17.078   9.793  0.00  0.00           C  
ATOM    352  CA  TRP S 353      12.907  17.854  10.835  0.00  0.00           C  
ATOM    352   C  TRP S 353      13.520  19.239  11.028  0.00  0.00           C  
ATOM    352   O  TRP S 353      14.717  19.442  10.792  0.00  0.00           C  
ATOM    352  CB  TRP S 353      12.906  17.088  12.162  0.00  0.00           C  
ATOM    352  CG  TRP S 353      12.073  15.828  12.109  0.00  0.00           C  
ATOM    352 CD1  TRP S 353      11.607  15.202  10.992  0.00  0.00           C  
ATOM    352 CD2  TRP S 353      11.643  15.033  13.223  0.00  0.00           C  
ATOM    352 NE1  TRP S 353      10.913  14.069  11.339  0.00  0.00           C  
ATOM    352 CE2  TRP S 353      10.915  13.943  12.701  0.00  0.00           C  
ATOM    352 CE3  TRP S 353      11.801  15.139  14.610  0.00  0.00           C  
ATOM    352 CZ2  TRP S 353      10.338  12.962  13.519  0.00  0.00           C  
ATOM    352 CZ3  TRP S 353      11.230  14.162  15.424  0.00  0.00           C  
ATOM    352 CH2  TRP S 353      10.506  13.088  14.872  0.00  0.00           C  
ATOM    353   N  ASN S 354      12.676  20.182  11.441  0.00  0.00           C  
ATOM    353  CA  ASN S 354      13.065  21.570  11.680  0.00  0.00           C  
ATOM    353   C  ASN S 354      13.780  22.125  10.458  0.00  0.00           C  
ATOM    353   O  ASN S 354      14.834  22.762  10.562  0.00  0.00           C  
ATOM    353  CB  ASN S 354      13.964  21.673  12.917  0.00  0.00           C  
ATOM    353  CG  ASN S 354      14.354  23.108  13.228  0.00  0.00           C  
ATOM    353 OD1  ASN S 354      13.582  24.036  12.983  0.00  0.00           C  
ATOM    353 ND2  ASN S 354      15.551  23.297  13.773  0.00  0.00           C  
ATOM    354   N  ARG S 355      13.177  21.898   9.298  0.00  0.00           C  
ATOM    354  CA  ARG S 355      13.749  22.330   8.037  0.00  0.00           C  
ATOM    354   C  ARG S 355      12.712  22.816   7.032  0.00  0.00           C  
ATOM    354   O  ARG S 355      11.593  22.289   6.974  0.00  0.00           C  
ATOM    354  CB  ARG S 355      14.521  21.171   7.418  0.00  0.00           C  
ATOM    354  CG  ARG S 355      15.098  21.505   6.070  0.00  0.00           C  
ATOM    354  CD  ARG S 355      15.934  20.383   5.547  0.00  0.00           C  
ATOM    354  NE  ARG S 355      16.848  20.856   4.518  0.00  0.00           C  
ATOM    354  CZ  ARG S 355      17.695  20.073   3.862  0.00  0.00           C  
ATOM    354 NH1  ARG S 355      17.741  18.772   4.132  0.00  0.00           C  
ATOM    354 NH2  ARG S 355      18.497  20.592   2.937  0.00  0.00           C  
ATOM    355   N  SER S 356      13.099  23.816   6.241  0.00  0.00           C  
ATOM    355  CA  SER S 356      12.229  24.386   5.217  0.00  0.00           C  
ATOM    355   C  SER S 356      12.719  23.820   3.892  0.00  0.00           C  
ATOM    355   O  SER S 356      13.862  23.386   3.780  0.00  0.00           C  
ATOM    355  CB  SER S 356      12.276  25.922   5.255  0.00  0.00           C  
ATOM    355  OG  SER S 356      13.583  26.412   5.003  0.00  0.00           C  
ATOM    356   N  PHE S 357      11.854  23.811   2.890  0.00  0.00           C  
ATOM    356  CA  PHE S 357      12.168  23.203   1.600  0.00  0.00           C  
ATOM    356   C  PHE S 357      11.179  23.795   0.580  0.00  0.00           C  
ATOM    356   O  PHE S 357      10.116  24.306   0.971  0.00  0.00           C  
ATOM    356  CB  PHE S 357      11.962  21.685   1.769  0.00  0.00           C  
ATOM    356  CG  PHE S 357      12.241  20.861   0.546  0.00  0.00           C  
ATOM    356 CD1  PHE S 357      13.550  20.609   0.137  0.00  0.00           C  
ATOM    356 CD2  PHE S 357      11.190  20.280  -0.166  0.00  0.00           C  
ATOM    356 CE1  PHE S 357      13.814  19.781  -0.967  0.00  0.00           C  
ATOM    356 CE2  PHE S 357      11.439  19.449  -1.269  0.00  0.00           C  
ATOM    356  CZ  PHE S 357      12.764  19.201  -1.670  0.00  0.00           C  
ATOM    357   N  GLN S 358      11.522  23.751  -0.706  0.00  0.00           C  
ATOM    357  CA  GLN S 358      10.628  24.283  -1.744  0.00  0.00           C  
ATOM    357   C  GLN S 358      10.113  23.150  -2.613  0.00  0.00           C  
ATOM    357   O  GLN S 358      10.902  22.382  -3.164  0.00  0.00           C  
ATOM    357  CB  GLN S 358      11.349  25.325  -2.621  0.00  0.00           C  
ATOM    357  CG  GLN S 358      11.621  26.640  -1.906  0.00  0.00           C  
ATOM    357  CD  GLN S 358      10.352  27.449  -1.654  0.00  0.00           C  
ATOM    357 OE1  GLN S 358      10.244  28.152  -0.646  0.00  0.00           C  
ATOM    357 NE2  GLN S 358       9.392  27.362  -2.577  0.00  0.00           C  
ATOM    358   N  GLY S 359       8.790  23.029  -2.724  0.00  0.00           C  
ATOM    358  CA  GLY S 359       8.225  21.960  -3.531  0.00  0.00           C  
ATOM    358   C  GLY S 359       7.072  22.434  -4.384  0.00  0.00           C  
ATOM    358   O  GLY S 359       6.804  23.635  -4.438  0.00  0.00           C  
ATOM    359   N  VAL S 360       6.390  21.520  -5.068  0.00  0.00           C  
ATOM    359  CA  VAL S 360       5.267  21.950  -5.890  0.00  0.00           C  
ATOM    359   C  VAL S 360       4.201  22.662  -5.045  0.00  0.00           C  
ATOM    359   O  VAL S 360       3.447  23.483  -5.571  0.00  0.00           C  
ATOM    359  CB  VAL S 360       4.654  20.771  -6.671  0.00  0.00           C  
ATOM    359 CG1  VAL S 360       5.731  20.162  -7.576  0.00  0.00           C  
ATOM    359 CG2  VAL S 360       4.085  19.713  -5.717  0.00  0.00           C  
ATOM    360   N  THR S 361       4.150  22.368  -3.744  0.00  0.00           C  
ATOM    360  CA  THR S 361       3.175  23.011  -2.864  0.00  0.00           C  
ATOM    360   C  THR S 361       3.700  24.340  -2.322  0.00  0.00           C  
ATOM    360   O  THR S 361       3.107  24.922  -1.420  0.00  0.00           C  
ATOM    360  CB  THR S 361       2.756  22.094  -1.658  0.00  0.00           C  
ATOM    360 OG1  THR S 361       3.902  21.721  -0.887  0.00  0.00           C  
ATOM    360 CG2  THR S 361       2.081  20.813  -2.167  0.00  0.00           C  
ATOM    361   N  GLY S 362       4.809  24.818  -2.884  0.00  0.00           C  
ATOM    361  CA  GLY S 362       5.394  26.074  -2.434  0.00  0.00           C  
ATOM    361   C  GLY S 362       6.348  25.886  -1.270  0.00  0.00           C  
ATOM    361   O  GLY S 362       7.038  24.866  -1.161  0.00  0.00           C  
ATOM    362   N  TYR S 363       6.403  26.880  -0.395  0.00  0.00           C  
ATOM    362  CA  TYR S 363       7.262  26.807   0.770  0.00  0.00           C  
ATOM    362   C  TYR S 363       6.689  25.777   1.720  0.00  0.00           C  
ATOM    362   O  TYR S 363       5.475  25.745   1.939  0.00  0.00           C  
ATOM    362  CB  TYR S 363       7.306  28.164   1.471  0.00  0.00           C  
ATOM    362  CG  TYR S 363       7.903  28.149   2.862  0.00  0.00           C  
ATOM    362 CD1  TYR S 363       7.111  27.885   3.991  0.00  0.00           C  
ATOM    362 CD2  TYR S 363       9.258  28.436   3.056  0.00  0.00           C  
ATOM    362 CE1  TYR S 363       7.661  27.914   5.283  0.00  0.00           C  
ATOM    362 CE2  TYR S 363       9.813  28.465   4.326  0.00  0.00           C  
ATOM    362  CZ  TYR S 363       9.016  28.209   5.436  0.00  0.00           C  
ATOM    362  OH  TYR S 363       9.597  28.273   6.673  0.00  0.00           C  
ATOM    363   N  LEU S 364       7.556  24.926   2.267  0.00  0.00           C  
ATOM    363  CA  LEU S 364       7.110  23.940   3.233  0.00  0.00           C  
ATOM    363   C  LEU S 364       8.141  23.840   4.346  0.00  0.00           C  
ATOM    363   O  LEU S 364       9.352  23.748   4.110  0.00  0.00           C  
ATOM    363  CB  LEU S 364       6.859  22.578   2.568  0.00  0.00           C  
ATOM    363  CG  LEU S 364       7.870  21.449   2.397  0.00  0.00           C  
ATOM    363 CD1  LEU S 364       8.280  20.860   3.735  0.00  0.00           C  
ATOM    363 CD2  LEU S 364       7.220  20.361   1.588  0.00  0.00           C  
ATOM    364   N  LYS S 365       7.647  23.890   5.569  0.00  0.00           C  
ATOM    364  CA  LYS S 365       8.486  23.812   6.743  0.00  0.00           C  
ATOM    364   C  LYS S 365       8.079  22.638   7.621  0.00  0.00           C  
ATOM    364   O  LYS S 365       6.917  22.545   8.023  0.00  0.00           C  
ATOM    364  CB  LYS S 365       8.367  25.109   7.550  0.00  0.00           C  
ATOM    364  CG  LYS S 365       9.040  25.076   8.918  0.00  0.00           C  
ATOM    364  CD  LYS S 365      10.569  25.046   8.809  0.00  0.00           C  
ATOM    364  CE  LYS S 365      11.220  24.936  10.193  0.00  0.00           C  
ATOM    364  NZ  LYS S 365      10.906  26.090  11.067  0.00  0.00           C  
ATOM    365   N  ILE S 366       9.013  21.724   7.878  0.00  0.00           C  
ATOM    365  CA  ILE S 366       8.741  20.624   8.794  0.00  0.00           C  
ATOM    365   C  ILE S 366       9.182  21.162  10.154  0.00  0.00           C  
ATOM    365   O  ILE S 366      10.327  21.599  10.301  0.00  0.00           C  
ATOM    365  CB  ILE S 366       9.572  19.370   8.461  0.00  0.00           C  
ATOM    365 CG1  ILE S 366       9.327  18.938   7.008  0.00  0.00           C  
ATOM    365 CG2  ILE S 366       9.235  18.252   9.460  0.00  0.00           C  
ATOM    365 CD1  ILE S 366       7.826  18.715   6.663  0.00  0.00           C  
ATOM    366   N  ASP S 367       8.293  21.152  11.148  0.00  0.00           C  
ATOM    366  CA  ASP S 367       8.650  21.676  12.460  0.00  0.00           C  
ATOM    366   C  ASP S 367       9.598  20.761  13.256  0.00  0.00           C  
ATOM    366   O  ASP S 367      10.026  19.710  12.778  0.00  0.00           C  
ATOM    366  CB  ASP S 367       7.394  22.020  13.294  0.00  0.00           C  
ATOM    366  CG  ASP S 367       6.609  20.792  13.761  0.00  0.00           C  
ATOM    366 OD1  ASP S 367       7.161  19.669  13.789  0.00  0.00           C  
ATOM    366 OD2  ASP S 367       5.419  20.961  14.141  0.00  0.00           C  
ATOM    367   N  ARG S 368       9.933  21.164  14.469  0.00  0.00           C  
ATOM    367  CA  ARG S 368      10.870  20.376  15.275  0.00  0.00           C  
ATOM    367   C  ARG S 368      10.324  19.029  15.722  0.00  0.00           C  
ATOM    367   O  ARG S 368      11.068  18.197  16.229  0.00  0.00           C  
ATOM    367  CB  ARG S 368      11.309  21.172  16.500  0.00  0.00           C  
ATOM    367  CG  ARG S 368      12.173  22.384  16.158  0.00  0.00           C  
ATOM    367  CD  ARG S 368      12.637  23.114  17.426  0.00  0.00           C  
ATOM    367  NE  ARG S 368      13.827  23.926  17.161  0.00  0.00           C  
ATOM    367  CZ  ARG S 368      13.805  25.148  16.634  0.00  0.00           C  
ATOM    367 NH1  ARG S 368      12.648  25.716  16.321  0.00  0.00           C  
ATOM    367 NH2  ARG S 368      14.945  25.796  16.401  0.00  0.00           C  
ATOM    368   N  ASN S 369       9.027  18.813  15.539  0.00  0.00           C  
ATOM    368  CA  ASN S 369       8.411  17.556  15.942  0.00  0.00           C  
ATOM    368   C  ASN S 369       8.252  16.633  14.733  0.00  0.00           C  
ATOM    368   O  ASN S 369       7.667  15.562  14.854  0.00  0.00           C  
ATOM    368  CB  ASN S 369       7.038  17.813  16.576  0.00  0.00           C  
ATOM    368  CG  ASN S 369       6.477  16.578  17.301  0.00  0.00           C  
ATOM    368 OD1  ASN S 369       7.143  15.998  18.148  0.00  0.00           C  
ATOM    368 ND2  ASN S 369       5.240  16.195  16.979  0.00  0.00           C  
ATOM    369   N  GLY S 370       8.771  17.049  13.581  0.00  0.00           C  
ATOM    369  CA  GLY S 370       8.664  16.234  12.376  0.00  0.00           C  
ATOM    369   C  GLY S 370       7.338  16.353  11.628  0.00  0.00           C  
ATOM    369   O  GLY S 370       7.012  15.489  10.819  0.00  0.00           C  
ATOM    370   N  ASP S 371       6.587  17.424  11.885  0.00  0.00           C  
ATOM    370  CA  ASP S 371       5.279  17.647  11.240  0.00  0.00           C  
ATOM    370   C  ASP S 371       5.243  18.946  10.447  0.00  0.00           C  
ATOM    370   O  ASP S 371       5.639  20.007  10.949  0.00  0.00           C  
ATOM    370  CB  ASP S 371       4.144  17.716  12.284  0.00  0.00           C  
ATOM    370  CG  ASP S 371       4.050  16.460  13.143  0.00  0.00           C  
ATOM    370 OD1  ASP S 371       4.250  15.346  12.599  0.00  0.00           C  
ATOM    370 OD2  ASP S 371       3.761  16.599  14.356  0.00  0.00           C  
ATOM    371   N  ARG S 372       4.740  18.867   9.220  0.00  0.00           C  
ATOM    371  CA  ARG S 372       4.648  20.051   8.379  0.00  0.00           C  
ATOM    371   C  ARG S 372       3.742  21.159   8.916  0.00  0.00           C  
ATOM    371   O  ARG S 372       2.608  20.904   9.347  0.00  0.00           C  
ATOM    371  CB  ARG S 372       4.145  19.682   7.004  0.00  0.00           C  
ATOM    371  CG  ARG S 372       4.071  20.895   6.095  0.00  0.00           C  
ATOM    371  CD  ARG S 372       3.427  20.561   4.802  0.00  0.00           C  
ATOM    371  NE  ARG S 372       3.506  21.675   3.861  0.00  0.00           C  
ATOM    371  CZ  ARG S 372       3.529  21.514   2.547  0.00  0.00           C  
ATOM    371 NH1  ARG S 372       3.483  20.290   2.038  0.00  0.00           C  
ATOM    371 NH2  ARG S 372       3.594  22.573   1.747  0.00  0.00           C  
ATOM    372   N  ASP S 373       4.244  22.390   8.906  0.00  0.00           C  
ATOM    372  CA  ASP S 373       3.431  23.531   9.330  0.00  0.00           C  
ATOM    372   C  ASP S 373       2.334  23.642   8.260  0.00  0.00           C  
ATOM    372   O  ASP S 373       2.610  23.509   7.059  0.00  0.00           C  
ATOM    372  CB  ASP S 373       4.249  24.827   9.367  0.00  0.00           C  
ATOM    372  CG  ASP S 373       5.168  24.905  10.571  0.00  0.00           C  
ATOM    372 OD1  ASP S 373       4.894  24.213  11.579  0.00  0.00           C  
ATOM    372 OD2  ASP S 373       6.144  25.682  10.513  0.00  0.00           C  
ATOM    373   N  THR S 374       1.096  23.870   8.692  0.00  0.00           C  
ATOM    373  CA  THR S 374      -0.026  23.912   7.753  0.00  0.00           C  
ATOM    373   C  THR S 374      -0.690  25.288   7.600  0.00  0.00           C  
ATOM    373   O  THR S 374      -1.016  25.937   8.593  0.00  0.00           C  
ATOM    373  CB  THR S 374      -1.091  22.866   8.193  0.00  0.00           C  
ATOM    373 OG1  THR S 374      -0.489  21.563   8.215  0.00  0.00           C  
ATOM    373 CG2  THR S 374      -2.280  22.849   7.227  0.00  0.00           C  
ATOM    374   N  ASP S 375      -0.905  25.724   6.361  0.00  0.00           C  
ATOM    374  CA  ASP S 375      -1.545  27.028   6.152  0.00  0.00           C  
ATOM    374   C  ASP S 375      -3.059  26.856   5.965  0.00  0.00           C  
ATOM    374   O  ASP S 375      -3.523  25.842   5.400  0.00  0.00           C  
ATOM    374  CB  ASP S 375      -0.949  27.731   4.926  0.00  0.00           C  
ATOM    374  CG  ASP S 375       0.520  28.122   5.106  0.00  0.00           C  
ATOM    374 OD1  ASP S 375       1.121  27.852   6.170  0.00  0.00           C  
ATOM    374 OD2  ASP S 375       1.066  28.704   4.152  0.00  0.00           C  
ATOM    375   N  PHE S 376      -3.833  27.836   6.432  0.00  0.00           C  
ATOM    375  CA  PHE S 376      -5.295  27.776   6.339  0.00  0.00           C  
ATOM    375   C  PHE S 376      -5.876  29.044   5.719  0.00  0.00           C  
ATOM    375   O  PHE S 376      -5.209  30.084   5.696  0.00  0.00           C  
ATOM    375  CB  PHE S 376      -5.928  27.618   7.736  0.00  0.00           C  
ATOM    375  CG  PHE S 376      -5.666  26.274   8.381  0.00  0.00           C  
ATOM    375 CD1  PHE S 376      -4.468  26.025   9.044  0.00  0.00           C  
ATOM    375 CD2  PHE S 376      -6.609  25.248   8.278  0.00  0.00           C  
ATOM    375 CE1  PHE S 376      -4.197  24.764   9.603  0.00  0.00           C  
ATOM    375 CE2  PHE S 376      -6.355  23.966   8.834  0.00  0.00           C  
ATOM    375  CZ  PHE S 376      -5.152  23.732   9.493  0.00  0.00           C  
ATOM    376   N  SER S 377      -7.118  28.946   5.243  0.00  0.00           C  
ATOM    376  CA  SER S 377      -7.838  30.084   4.679  0.00  0.00           C  
ATOM    376   C  SER S 377      -9.176  30.194   5.383  0.00  0.00           C  
ATOM    376   O  SER S 377      -9.788  29.175   5.743  0.00  0.00           C  
ATOM    376  CB  SER S 377      -8.114  29.912   3.177  0.00  0.00           C  
ATOM    376  OG  SER S 377      -6.929  29.969   2.426  0.00  0.00           C  
ATOM    377   N  LEU S 378      -9.612  31.431   5.612  0.00  0.00           C  
ATOM    377  CA  LEU S 378     -10.910  31.682   6.215  0.00  0.00           C  
ATOM    377   C  LEU S 378     -11.736  32.358   5.137  0.00  0.00           C  
ATOM    377   O  LEU S 378     -11.361  33.397   4.561  0.00  0.00           C  
ATOM    377  CB  LEU S 378     -10.812  32.596   7.450  0.00  0.00           C  
ATOM    377  CG  LEU S 378     -12.160  32.975   8.098  0.00  0.00           C  
ATOM    377 CD1  LEU S 378     -12.787  31.732   8.767  0.00  0.00           C  
ATOM    377 CD2  LEU S 378     -11.947  34.089   9.159  0.00  0.00           C  
ATOM    378   N  TRP S 379     -12.864  31.744   4.846  0.00  0.00           C  
ATOM    378  CA  TRP S 379     -13.768  32.259   3.843  0.00  0.00           C  
ATOM    378   C  TRP S 379     -14.985  32.900   4.519  0.00  0.00           C  
ATOM    378   O  TRP S 379     -15.517  32.353   5.498  0.00  0.00           C  
ATOM    378  CB  TRP S 379     -14.292  31.112   2.968  0.00  0.00           C  
ATOM    378  CG  TRP S 379     -13.278  30.327   2.186  0.00  0.00           C  
ATOM    378 CD1  TRP S 379     -12.333  29.463   2.678  0.00  0.00           C  
ATOM    378 CD2  TRP S 379     -13.196  30.248   0.763  0.00  0.00           C  
ATOM    378 NE1  TRP S 379     -11.679  28.846   1.632  0.00  0.00           C  
ATOM    378 CE2  TRP S 379     -12.190  29.310   0.450  0.00  0.00           C  
ATOM    378 CE3  TRP S 379     -13.893  30.877  -0.286  0.00  0.00           C  
ATOM    378 CZ2  TRP S 379     -11.858  28.981  -0.870  0.00  0.00           C  
ATOM    378 CZ3  TRP S 379     -13.564  30.549  -1.598  0.00  0.00           C  
ATOM    378 CH2  TRP S 379     -12.554  29.607  -1.877  0.00  0.00           C  
ATOM    379   N  ASP S 380     -15.420  34.069   4.052  0.00  0.00           C  
ATOM    379  CA  ASP S 380     -16.667  34.571   4.596  0.00  0.00           C  
ATOM    379   C  ASP S 380     -17.447  35.320   3.531  0.00  0.00           C  
ATOM    379   O  ASP S 380     -16.991  35.438   2.400  0.00  0.00           C  
ATOM    379  CB  ASP S 380     -16.510  35.307   5.940  0.00  0.00           C  
ATOM    379  CG  ASP S 380     -16.049  36.725   5.812  0.00  0.00           C  
ATOM    379 OD1  ASP S 380     -15.721  37.169   4.703  0.00  0.00           C  
ATOM    379 OD2  ASP S 380     -16.012  37.387   6.873  0.00  0.00           C  
ATOM    380   N  MET S 381     -18.642  35.776   3.880  0.00  0.00           C  
ATOM    380  CA  MET S 381     -19.554  36.386   2.927  0.00  0.00           C  
ATOM    380   C  MET S 381     -19.460  37.855   2.538  0.00  0.00           C  
ATOM    380   O  MET S 381     -19.268  38.723   3.380  0.00  0.00           C  
ATOM    380  CB  MET S 381     -20.982  36.106   3.411  0.00  0.00           C  
ATOM    380  CG  MET S 381     -22.055  36.986   2.800  0.00  0.00           C  
ATOM    380  SD  MET S 381     -23.646  36.666   3.593  0.00  0.00           C  
ATOM    380  CE  MET S 381     -24.065  35.015   2.835  0.00  0.00           C  
ATOM    381   N  ASP S 382     -19.601  38.113   1.241  0.00  0.00           C  
ATOM    381  CA  ASP S 382     -19.637  39.490   0.745  0.00  0.00           C  
ATOM    381   C  ASP S 382     -21.102  39.807   1.028  0.00  0.00           C  
ATOM    381   O  ASP S 382     -22.005  39.221   0.416  0.00  0.00           C  
ATOM    381  CB  ASP S 382     -19.390  39.545  -0.759  0.00  0.00           C  
ATOM    381  CG  ASP S 382     -19.455  40.960  -1.306  0.00  0.00           C  
ATOM    381 OD1  ASP S 382     -20.142  41.803  -0.695  0.00  0.00           C  
ATOM    381 OD2  ASP S 382     -18.832  41.218  -2.351  0.00  0.00           C  
ATOM    382   N  PRO S 383     -21.360  40.725   1.970  0.00  0.00           C  
ATOM    382  CA  PRO S 383     -22.724  41.103   2.345  0.00  0.00           C  
ATOM    382   C  PRO S 383     -23.613  41.570   1.198  0.00  0.00           C  
ATOM    382   O  PRO S 383     -24.831  41.458   1.266  0.00  0.00           C  
ATOM    382  CB  PRO S 383     -22.500  42.186   3.401  0.00  0.00           C  
ATOM    382  CG  PRO S 383     -21.259  42.854   2.922  0.00  0.00           C  
ATOM    382  CD  PRO S 383     -20.383  41.680   2.527  0.00  0.00           C  
ATOM    383   N  GLU S 384     -23.021  42.063   0.125  0.00  0.00           C  
ATOM    383  CA  GLU S 384     -23.862  42.535  -0.960  0.00  0.00           C  
ATOM    383   C  GLU S 384     -24.251  41.524  -2.015  0.00  0.00           C  
ATOM    383   O  GLU S 384     -25.233  41.726  -2.722  0.00  0.00           C  
ATOM    383  CB  GLU S 384     -23.233  43.765  -1.597  0.00  0.00           C  
ATOM    383  CG  GLU S 384     -23.612  45.016  -0.813  0.00  0.00           C  
ATOM    383  CD  GLU S 384     -22.936  46.250  -1.324  0.00  0.00           C  
ATOM    383 OE1  GLU S 384     -23.046  46.533  -2.539  0.00  0.00           C  
ATOM    383 OE2  GLU S 384     -22.297  46.940  -0.504  0.00  0.00           C  
ATOM    384   N  THR S 385     -23.517  40.421  -2.107  0.00  0.00           C  
ATOM    384  CA  THR S 385     -23.837  39.416  -3.117  0.00  0.00           C  
ATOM    384   C  THR S 385     -24.160  38.053  -2.531  0.00  0.00           C  
ATOM    384   O  THR S 385     -24.723  37.202  -3.215  0.00  0.00           C  
ATOM    384  CB  THR S 385     -22.661  39.212  -4.078  0.00  0.00           C  
ATOM    384 OG1  THR S 385     -21.603  38.540  -3.381  0.00  0.00           C  
ATOM    384 CG2  THR S 385     -22.136  40.566  -4.582  0.00  0.00           C  
ATOM    385   N  GLY S 386     -23.786  37.836  -1.274  0.00  0.00           C  
ATOM    385  CA  GLY S 386     -24.020  36.538  -0.663  0.00  0.00           C  
ATOM    385   C  GLY S 386     -22.859  35.590  -0.952  0.00  0.00           C  
ATOM    385   O  GLY S 386     -22.773  34.507  -0.363  0.00  0.00           C  
ATOM    386   N  ALA S 387     -21.957  35.998  -1.850  0.00  0.00           C  
ATOM    386  CA  ALA S 387     -20.807  35.181  -2.229  0.00  0.00           C  
ATOM    386   C  ALA S 387     -19.727  35.027  -1.144  0.00  0.00           C  
ATOM    386   O  ALA S 387     -19.452  35.956  -0.370  0.00  0.00           C  
ATOM    386  CB  ALA S 387     -20.167  35.735  -3.507  0.00  0.00           C  
ATOM    387   N  PHE S 388     -19.123  33.839  -1.091  0.00  0.00           C  
ATOM    387  CA  PHE S 388     -18.051  33.574  -0.136  0.00  0.00           C  
ATOM    387   C  PHE S 388     -16.690  33.669  -0.825  0.00  0.00           C  
ATOM    387   O  PHE S 388     -16.530  33.252  -1.962  0.00  0.00           C  
ATOM    387  CB  PHE S 388     -18.201  32.175   0.491  0.00  0.00           C  
ATOM    387  CG  PHE S 388     -19.071  32.161   1.715  0.00  0.00           C  
ATOM    387 CD1  PHE S 388     -20.460  32.362   1.602  0.00  0.00           C  
ATOM    387 CD2  PHE S 388     -18.515  32.018   2.977  0.00  0.00           C  
ATOM    387 CE1  PHE S 388     -21.265  32.423   2.723  0.00  0.00           C  
ATOM    387 CE2  PHE S 388     -19.320  32.080   4.131  0.00  0.00           C  
ATOM    387  CZ  PHE S 388     -20.700  32.285   4.006  0.00  0.00           C  
ATOM    388   N  ARG S 389     -15.711  34.224  -0.134  0.00  0.00           C  
ATOM    388  CA  ARG S 389     -14.376  34.312  -0.707  0.00  0.00           C  
ATOM    388   C  ARG S 389     -13.385  34.327   0.430  0.00  0.00           C  
ATOM    388   O  ARG S 389     -13.747  34.619   1.579  0.00  0.00           C  
ATOM    388  CB  ARG S 389     -14.211  35.588  -1.525  0.00  0.00           C  
ATOM    388  CG  ARG S 389     -14.329  36.831  -0.683  0.00  0.00           C  
ATOM    388  CD  ARG S 389     -15.704  37.454  -0.870  0.00  0.00           C  
ATOM    388  NE  ARG S 389     -15.762  38.772  -0.243  0.00  0.00           C  
ATOM    388  CZ  ARG S 389     -15.936  38.974   1.058  0.00  0.00           C  
ATOM    388 NH1  ARG S 389     -16.082  37.942   1.874  0.00  0.00           C  
ATOM    388 NH2  ARG S 389     -15.962  40.211   1.544  0.00  0.00           C  
ATOM    389   N  VAL S 390     -12.122  34.039   0.122  0.00  0.00           C  
ATOM    389  CA  VAL S 390     -11.115  34.039   1.180  0.00  0.00           C  
ATOM    389   C  VAL S 390     -10.827  35.477   1.627  0.00  0.00           C  
ATOM    389   O  VAL S 390     -10.540  36.343   0.793  0.00  0.00           C  
ATOM    389  CB  VAL S 390      -9.792  33.394   0.698  0.00  0.00           C  
ATOM    389 CG1  VAL S 390      -8.756  33.444   1.814  0.00  0.00           C  
ATOM    389 CG2  VAL S 390     -10.030  31.952   0.247  0.00  0.00           C  
ATOM    390   N  VAL S 391     -10.905  35.732   2.931  0.00  0.00           C  
ATOM    390  CA  VAL S 391     -10.632  37.061   3.459  0.00  0.00           C  
ATOM    390   C  VAL S 391      -9.437  37.073   4.414  0.00  0.00           C  
ATOM    390   O  VAL S 391      -8.933  38.139   4.749  0.00  0.00           C  
ATOM    390  CB  VAL S 391     -11.865  37.651   4.171  0.00  0.00           C  
ATOM    390 CG1  VAL S 391     -13.023  37.715   3.187  0.00  0.00           C  
ATOM    390 CG2  VAL S 391     -12.212  36.830   5.404  0.00  0.00           C  
ATOM    391   N  LEU S 392      -8.975  35.888   4.831  0.00  0.00           C  
ATOM    391  CA  LEU S 392      -7.822  35.776   5.735  0.00  0.00           C  
ATOM    391   C  LEU S 392      -7.024  34.516   5.470  0.00  0.00           C  
ATOM    391   O  LEU S 392      -7.599  33.450   5.288  0.00  0.00           C  
ATOM    391  CB  LEU S 392      -8.248  35.708   7.201  0.00  0.00           C  
ATOM    391  CG  LEU S 392      -8.382  36.875   8.160  0.00  0.00           C  
ATOM    391 CD1  LEU S 392      -8.406  36.286   9.581  0.00  0.00           C  
ATOM    391 CD2  LEU S 392      -7.217  37.854   8.020  0.00  0.00           C  
ATOM    392   N  ASN S 393      -5.702  34.643   5.436  0.00  0.00           C  
ATOM    392  CA  ASN S 393      -4.822  33.490   5.253  0.00  0.00           C  
ATOM    392   C  ASN S 393      -3.944  33.373   6.490  0.00  0.00           C  
ATOM    392   O  ASN S 393      -3.532  34.384   7.083  0.00  0.00           C  
ATOM    392  CB  ASN S 393      -3.941  33.634   4.006  0.00  0.00           C  
ATOM    392  CG  ASN S 393      -4.646  33.166   2.742  0.00  0.00           C  
ATOM    392 OD1  ASN S 393      -5.501  32.278   2.788  0.00  0.00           C  
ATOM    392 ND2  ASN S 393      -4.278  33.741   1.609  0.00  0.00           C  
ATOM    393   N  TYR S 394      -3.665  32.139   6.889  0.00  0.00           C  
ATOM    393  CA  TYR S 394      -2.847  31.885   8.066  0.00  0.00           C  
ATOM    393   C  TYR S 394      -1.613  31.130   7.617  0.00  0.00           C  
ATOM    393   O  TYR S 394      -1.702  30.083   6.955  0.00  0.00           C  
ATOM    393  CB  TYR S 394      -3.627  31.049   9.085  0.00  0.00           C  
ATOM    393  CG  TYR S 394      -2.797  30.544  10.251  0.00  0.00           C  
ATOM    393 CD1  TYR S 394      -2.397  31.402  11.272  0.00  0.00           C  
ATOM    393 CD2  TYR S 394      -2.412  29.200  10.328  0.00  0.00           C  
ATOM    393 CE1  TYR S 394      -1.639  30.939  12.346  0.00  0.00           C  
ATOM    393 CE2  TYR S 394      -1.659  28.725  11.394  0.00  0.00           C  
ATOM    393  CZ  TYR S 394      -1.270  29.595  12.399  0.00  0.00           C  
ATOM    393  OH  TYR S 394      -0.499  29.135  13.444  0.00  0.00           C  
ATOM    394   N  ASN S 395      -0.458  31.681   7.952  0.00  0.00           C  
ATOM    394  CA  ASN S 395       0.808  31.069   7.602  0.00  0.00           C  
ATOM    394   C  ASN S 395       1.152  30.219   8.824  0.00  0.00           C  
ATOM    394   O  ASN S 395       1.348  30.750   9.912  0.00  0.00           C  
ATOM    394  CB  ASN S 395       1.859  32.163   7.369  0.00  0.00           C  
ATOM    394  CG  ASN S 395       3.233  31.596   7.147  0.00  0.00           C  
ATOM    394 OD1  ASN S 395       3.670  30.713   7.887  0.00  0.00           C  
ATOM    394 ND2  ASN S 395       3.921  32.100   6.129  0.00  0.00           C  
ATOM    395   N  GLY S 396       1.233  28.902   8.644  0.00  0.00           C  
ATOM    395  CA  GLY S 396       1.507  28.016   9.777  0.00  0.00           C  
ATOM    395   C  GLY S 396       2.868  28.142  10.435  0.00  0.00           C  
ATOM    395   O  GLY S 396       3.057  27.740  11.589  0.00  0.00           C  
ATOM    396   N  THR S 397       3.825  28.699   9.709  0.00  0.00           C  
ATOM    396  CA  THR S 397       5.181  28.855  10.236  0.00  0.00           C  
ATOM    396   C  THR S 397       5.354  30.153  11.030  0.00  0.00           C  
ATOM    396   O  THR S 397       5.802  30.133  12.174  0.00  0.00           C  
ATOM    396  CB  THR S 397       6.208  28.778   9.089  0.00  0.00           C  
ATOM    396 OG1  THR S 397       6.063  27.510   8.417  0.00  0.00           C  
ATOM    396 CG2  THR S 397       7.651  28.917   9.643  0.00  0.00           C  
ATOM    397   N  SER S 398       4.979  31.286  10.442  0.00  0.00           C  
ATOM    397  CA  SER S 398       5.099  32.558  11.148  0.00  0.00           C  
ATOM    397   C  SER S 398       3.938  32.727  12.102  0.00  0.00           C  
ATOM    397   O  SER S 398       3.983  33.558  13.015  0.00  0.00           C  
ATOM    397  CB  SER S 398       5.079  33.716  10.159  0.00  0.00           C  
ATOM    397  OG  SER S 398       3.864  33.707   9.419  0.00  0.00           C  
ATOM    398   N  GLN S 399       2.891  31.935  11.871  0.00  0.00           C  
ATOM    398  CA  GLN S 399       1.664  31.989  12.667  0.00  0.00           C  
ATOM    398   C  GLN S 399       0.958  33.331  12.496  0.00  0.00           C  
ATOM    398   O  GLN S 399       0.162  33.744  13.348  0.00  0.00           C  
ATOM    398  CB  GLN S 399       1.948  31.718  14.145  0.00  0.00           C  
ATOM    398  CG  GLN S 399       2.393  30.286  14.385  0.00  0.00           C  
ATOM    398  CD  GLN S 399       2.392  29.886  15.843  0.00  0.00           C  
ATOM    398 OE1  GLN S 399       1.783  30.550  16.676  0.00  0.00           C  
ATOM    398 NE2  GLN S 399       3.069  28.781  16.157  0.00  0.00           C  
ATOM    399   N  GLU S 400       1.229  33.975  11.365  0.00  0.00           C  
ATOM    399  CA  GLU S 400       0.644  35.271  11.035  0.00  0.00           C  
ATOM    399   C  GLU S 400      -0.662  35.140  10.262  0.00  0.00           C  
ATOM    399   O  GLU S 400      -0.767  34.319   9.348  0.00  0.00           C  
ATOM    399  CB  GLU S 400       1.616  36.087  10.171  0.00  0.00           C  
ATOM    399  CG  GLU S 400       2.389  37.189  10.890  0.00  0.00           C  
ATOM    399  CD  GLU S 400       3.469  37.815  10.000  0.00  0.00           C  
ATOM    399 OE1  GLU S 400       3.171  38.158   8.830  0.00  0.00           C  
ATOM    399 OE2  GLU S 400       4.617  37.966  10.476  0.00  0.00           C  
ATOM    400   N  LEU S 401      -1.640  35.967  10.622  0.00  0.00           C  
ATOM    400  CA  LEU S 401      -2.931  36.014   9.926  0.00  0.00           C  
ATOM    400   C  LEU S 401      -2.853  37.235   9.007  0.00  0.00           C  
ATOM    400   O  LEU S 401      -2.661  38.349   9.482  0.00  0.00           C  
ATOM    400  CB  LEU S 401      -4.081  36.202  10.926  0.00  0.00           C  
ATOM    400  CG  LEU S 401      -4.535  34.974  11.720  0.00  0.00           C  
ATOM    400 CD1  LEU S 401      -5.513  35.375  12.782  0.00  0.00           C  
ATOM    400 CD2  LEU S 401      -5.176  33.951  10.768  0.00  0.00           C  
ATOM    401   N  MET S 402      -3.006  37.042   7.703  0.00  0.00           C  
ATOM    401  CA  MET S 402      -2.922  38.159   6.772  0.00  0.00           C  
ATOM    401   C  MET S 402      -4.212  38.380   6.001  0.00  0.00           C  
ATOM    401   O  MET S 402      -4.856  37.418   5.562  0.00  0.00           C  
ATOM    401  CB  MET S 402      -1.782  37.919   5.785  0.00  0.00           C  
ATOM    401  CG  MET S 402      -0.409  37.812   6.447  0.00  0.00           C  
ATOM    401  SD  MET S 402       0.549  36.414   5.777  0.00  0.00           C  
ATOM    401  CE  MET S 402      -0.365  35.011   6.504  0.00  0.00           C  
ATOM    402   N  ALA S 403      -4.588  39.645   5.829  0.00  0.00           C  
ATOM    402  CA  ALA S 403      -5.805  39.973   5.079  0.00  0.00           C  
ATOM    402   C  ALA S 403      -5.566  39.635   3.617  0.00  0.00           C  
ATOM    402   O  ALA S 403      -4.448  39.771   3.115  0.00  0.00           C  
ATOM    402  CB  ALA S 403      -6.164  41.472   5.231  0.00  0.00           C  
ATOM    403   N  VAL S 404      -6.615  39.197   2.932  0.00  0.00           C  
ATOM    403  CA  VAL S 404      -6.506  38.815   1.530  0.00  0.00           C  
ATOM    403   C  VAL S 404      -7.262  39.797   0.656  0.00  0.00           C  
ATOM    403   O  VAL S 404      -8.370  40.218   1.007  0.00  0.00           C  
ATOM    403  CB  VAL S 404      -7.090  37.391   1.278  0.00  0.00           C  
ATOM    403 CG1  VAL S 404      -6.895  36.988  -0.189  0.00  0.00           C  
ATOM    403 CG2  VAL S 404      -6.421  36.384   2.189  0.00  0.00           C  
ATOM    404   N  SER S 405      -6.664  40.142  -0.486  0.00  0.00           C  
ATOM    404  CA  SER S 405      -7.257  41.081  -1.445  0.00  0.00           C  
ATOM    404   C  SER S 405      -7.881  42.293  -0.751  0.00  0.00           C  
ATOM    404   O  SER S 405      -8.962  42.738  -1.122  0.00  0.00           C  
ATOM    404  CB  SER S 405      -8.325  40.377  -2.291  0.00  0.00           C  
ATOM    404  OG  SER S 405      -7.762  39.349  -3.088  0.00  0.00           C  
ATOM    405   N  GLU S 406      -7.197  42.804   0.266  0.00  0.00           C  
ATOM    405  CA  GLU S 406      -7.667  43.956   1.023  0.00  0.00           C  
ATOM    405   C  GLU S 406      -9.101  43.821   1.565  0.00  0.00           C  
ATOM    405   O  GLU S 406      -9.792  44.825   1.774  0.00  0.00           C  
ATOM    405  CB  GLU S 406      -7.548  45.223   0.165  0.00  0.00           C  
ATOM    405  CG  GLU S 406      -7.022  46.428   0.945  0.00  0.00           C  
ATOM    405  CD  GLU S 406      -6.917  47.700   0.106  0.00  0.00           C  
ATOM    405 OE1  GLU S 406      -6.212  47.685  -0.927  0.00  0.00           C  
ATOM    405 OE2  GLU S 406      -7.539  48.717   0.491  0.00  0.00           C  
ATOM    406   N  HIS S 407      -9.541  42.584   1.798  0.00  0.00           C  
ATOM    406  CA  HIS S 407     -10.874  42.327   2.334  0.00  0.00           C  
ATOM    406   C  HIS S 407     -10.880  42.471   3.846  0.00  0.00           C  
ATOM    406   O  HIS S 407      -9.850  42.344   4.495  0.00  0.00           C  
ATOM    406  CB  HIS S 407     -11.325  40.903   2.001  0.00  0.00           C  
ATOM    406  CG  HIS S 407     -11.812  40.727   0.602  0.00  0.00           C  
ATOM    406 ND1  HIS S 407     -11.291  39.778  -0.253  0.00  0.00           C  
ATOM    406 CD2  HIS S 407     -12.790  41.363  -0.085  0.00  0.00           C  
ATOM    406 CE1  HIS S 407     -11.927  39.841  -1.412  0.00  0.00           C  
ATOM    406 NE2  HIS S 407     -12.840  40.793  -1.335  0.00  0.00           C  
ATOM    407   N  LYS S 408     -12.063  42.701   4.404  0.00  0.00           C  
ATOM    407  CA  LYS S 408     -12.226  42.833   5.845  0.00  0.00           C  
ATOM    407   C  LYS S 408     -13.185  41.709   6.270  0.00  0.00           C  
ATOM    407   O  LYS S 408     -14.003  41.256   5.467  0.00  0.00           C  
ATOM    407  CB  LYS S 408     -12.829  44.212   6.160  0.00  0.00           C  
ATOM    407  CG  LYS S 408     -12.600  44.710   7.580  0.00  0.00           C  
ATOM    407  CD  LYS S 408     -13.047  46.177   7.760  0.00  0.00           C  
ATOM    407  CE  LYS S 408     -12.143  47.160   7.012  0.00  0.00           C  
ATOM    407  NZ  LYS S 408     -10.754  47.215   7.567  0.00  0.00           C  
ATOM    408   N  LEU S 409     -13.085  41.244   7.508  0.00  0.00           C  
ATOM    408  CA  LEU S 409     -13.985  40.190   7.978  0.00  0.00           C  
ATOM    408   C  LEU S 409     -15.388  40.760   8.151  0.00  0.00           C  
ATOM    408   O  LEU S 409     -15.555  41.875   8.660  0.00  0.00           C  
ATOM    408  CB  LEU S 409     -13.542  39.632   9.329  0.00  0.00           C  
ATOM    408  CG  LEU S 409     -12.155  39.020   9.487  0.00  0.00           C  
ATOM    408 CD1  LEU S 409     -12.097  38.323  10.825  0.00  0.00           C  
ATOM    408 CD2  LEU S 409     -11.881  38.043   8.375  0.00  0.00           C  
ATOM    409   N  TYR S 410     -16.394  39.983   7.763  0.00  0.00           C  
ATOM    409  CA  TYR S 410     -17.763  40.437   7.891  0.00  0.00           C  
ATOM    409   C  TYR S 410     -18.380  40.215   9.274  0.00  0.00           C  
ATOM    409   O  TYR S 410     -18.388  39.096   9.818  0.00  0.00           C  
ATOM    409  CB  TYR S 410     -18.642  39.770   6.837  0.00  0.00           C  
ATOM    409  CG  TYR S 410     -20.087  40.125   7.028  0.00  0.00           C  
ATOM    409 CD1  TYR S 410     -20.562  41.391   6.681  0.00  0.00           C  
ATOM    409 CD2  TYR S 410     -20.968  39.223   7.622  0.00  0.00           C  
ATOM    409 CE1  TYR S 410     -21.884  41.751   6.922  0.00  0.00           C  
ATOM    409 CE2  TYR S 410     -22.289  39.569   7.869  0.00  0.00           C  
ATOM    409  CZ  TYR S 410     -22.738  40.837   7.516  0.00  0.00           C  
ATOM    409  OH  TYR S 410     -24.040  41.180   7.741  0.00  0.00           C  
ATOM    410   N  TRP S 411     -18.886  41.299   9.851  0.00  0.00           C  
ATOM    410  CA  TRP S 411     -19.556  41.249  11.149  0.00  0.00           C  
ATOM    410   C  TRP S 411     -20.776  42.141  11.003  0.00  0.00           C  
ATOM    410   O  TRP S 411     -20.640  43.316  10.685  0.00  0.00           C  
ATOM    410  CB  TRP S 411     -18.683  41.812  12.276  0.00  0.00           C  
ATOM    410  CG  TRP S 411     -17.407  41.079  12.505  0.00  0.00           C  
ATOM    410 CD1  TRP S 411     -16.142  41.585  12.394  0.00  0.00           C  
ATOM    410 CD2  TRP S 411     -17.259  39.699  12.861  0.00  0.00           C  
ATOM    410 NE1  TRP S 411     -15.216  40.603  12.654  0.00  0.00           C  
ATOM    410 CE2  TRP S 411     -15.872  39.436  12.942  0.00  0.00           C  
ATOM    410 CE3  TRP S 411     -18.163  38.659  13.115  0.00  0.00           C  
ATOM    410 CZ2  TRP S 411     -15.365  38.172  13.267  0.00  0.00           C  
ATOM    410 CZ3  TRP S 411     -17.651  37.390  13.439  0.00  0.00           C  
ATOM    410 CH2  TRP S 411     -16.269  37.167  13.509  0.00  0.00           C  
ATOM    411   N  PRO S 412     -21.977  41.596  11.229  0.00  0.00           C  
ATOM    411  CA  PRO S 412     -23.225  42.365  11.118  0.00  0.00           C  
ATOM    411   C  PRO S 412     -23.157  43.722  11.828  0.00  0.00           C  
ATOM    411   O  PRO S 412     -23.603  44.731  11.301  0.00  0.00           C  
ATOM    411  CB  PRO S 412     -24.254  41.431  11.745  0.00  0.00           C  
ATOM    411  CG  PRO S 412     -23.737  40.055  11.318  0.00  0.00           C  
ATOM    411  CD  PRO S 412     -22.245  40.189  11.603  0.00  0.00           C  
ATOM    412   N  LEU S 413     -22.574  43.745  13.017  0.00  0.00           C  
ATOM    412  CA  LEU S 413     -22.455  44.977  13.782  0.00  0.00           C  
ATOM    412   C  LEU S 413     -21.107  45.669  13.561  0.00  0.00           C  
ATOM    412   O  LEU S 413     -20.853  46.736  14.112  0.00  0.00           C  
ATOM    412  CB  LEU S 413     -22.646  44.679  15.272  0.00  0.00           C  
ATOM    412  CG  LEU S 413     -23.990  44.049  15.638  0.00  0.00           C  
ATOM    412 CD1  LEU S 413     -23.967  43.571  17.086  0.00  0.00           C  
ATOM    412 CD2  LEU S 413     -25.101  45.070  15.408  0.00  0.00           C  
ATOM    413   N  GLY S 414     -20.246  45.066  12.752  0.00  0.00           C  
ATOM    413  CA  GLY S 414     -18.951  45.668  12.490  0.00  0.00           C  
ATOM    413   C  GLY S 414     -17.831  45.178  13.389  0.00  0.00           C  
ATOM    413   O  GLY S 414     -16.669  45.479  13.142  0.00  0.00           C  
ATOM    414   N  TYR S 415     -18.177  44.433  14.433  0.00  0.00           C  
ATOM    414  CA  TYR S 415     -17.196  43.882  15.374  0.00  0.00           C  
ATOM    414   C  TYR S 415     -17.638  42.446  15.709  0.00  0.00           C  
ATOM    414   O  TYR S 415     -18.822  42.127  15.619  0.00  0.00           C  
ATOM    414  CB  TYR S 415     -17.153  44.720  16.660  0.00  0.00           C  
ATOM    414  CG  TYR S 415     -18.501  44.863  17.367  0.00  0.00           C  
ATOM    414 CD1  TYR S 415     -19.063  43.798  18.087  0.00  0.00           C  
ATOM    414 CD2  TYR S 415     -19.227  46.059  17.289  0.00  0.00           C  
ATOM    414 CE1  TYR S 415     -20.314  43.920  18.706  0.00  0.00           C  
ATOM    414 CE2  TYR S 415     -20.479  46.193  17.906  0.00  0.00           C  
ATOM    414  CZ  TYR S 415     -21.017  45.123  18.611  0.00  0.00           C  
ATOM    414  OH  TYR S 415     -22.258  45.250  19.210  0.00  0.00           C  
ATOM    415   N  PRO S 416     -16.691  41.562  16.080  0.00  0.00           C  
ATOM    415  CA  PRO S 416     -17.113  40.191  16.405  0.00  0.00           C  
ATOM    415   C  PRO S 416     -17.947  40.138  17.671  0.00  0.00           C  
ATOM    415   O  PRO S 416     -17.784  40.970  18.571  0.00  0.00           C  
ATOM    415  CB  PRO S 416     -15.792  39.435  16.555  0.00  0.00           C  
ATOM    415  CG  PRO S 416     -14.819  40.515  16.995  0.00  0.00           C  
ATOM    415  CD  PRO S 416     -15.228  41.708  16.135  0.00  0.00           C  
ATOM    416   N  PRO S 417     -18.870  39.166  17.754  0.00  0.00           C  
ATOM    416  CA  PRO S 417     -19.720  39.025  18.939  0.00  0.00           C  
ATOM    416   C  PRO S 417     -18.798  38.577  20.071  0.00  0.00           C  
ATOM    416   O  PRO S 417     -17.755  37.965  19.815  0.00  0.00           C  
ATOM    416  CB  PRO S 417     -20.686  37.899  18.559  0.00  0.00           C  
ATOM    416  CG  PRO S 417     -20.479  37.674  17.083  0.00  0.00           C  
ATOM    416  CD  PRO S 417     -19.061  38.038  16.829  0.00  0.00           C  
ATOM    417   N  PRO S 418     -19.144  38.900  21.331  0.00  0.00           C  
ATOM    417  CA  PRO S 418     -18.278  38.465  22.438  0.00  0.00           C  
ATOM    417   C  PRO S 418     -18.420  36.940  22.544  0.00  0.00           C  
ATOM    417   O  PRO S 418     -19.467  36.413  22.177  0.00  0.00           C  
ATOM    417  CB  PRO S 418     -18.884  39.178  23.643  0.00  0.00           C  
ATOM    417  CG  PRO S 418     -20.376  39.245  23.274  0.00  0.00           C  
ATOM    417  CD  PRO S 418     -20.313  39.657  21.826  0.00  0.00           C  
ATOM    418   N  ASP S 419     -17.392  36.240  23.033  0.00  0.00           C  
ATOM    418  CA  ASP S 419     -17.495  34.786  23.147  0.00  0.00           C  
ATOM    418   C  ASP S 419     -18.337  34.389  24.355  0.00  0.00           C  
ATOM    418   O  ASP S 419     -18.721  33.230  24.499  0.00  0.00           C  
ATOM    418  CB  ASP S 419     -16.100  34.098  23.115  0.00  0.00           C  
ATOM    418  CG  ASP S 419     -15.198  34.450  24.293  0.00  0.00           C  
ATOM    418 OD1  ASP S 419     -15.379  35.508  24.928  0.00  0.00           C  
ATOM    418 OD2  ASP S 419     -14.270  33.650  24.575  0.00  0.00           C  
ATOM    419   N  VAL S 420     -18.652  35.370  25.205  0.00  0.00           C  
ATOM    419  CA  VAL S 420     -19.526  35.145  26.366  0.00  0.00           C  
ATOM    419   C  VAL S 420     -20.629  36.211  26.254  0.00  0.00           C  
ATOM    419   O  VAL S 420     -20.330  37.391  26.070  0.00  0.00           C  
ATOM    419  CB  VAL S 420     -18.788  35.322  27.716  0.00  0.00           C  
ATOM    419 CG1  VAL S 420     -19.785  35.153  28.858  0.00  0.00           C  
ATOM    419 CG2  VAL S 420     -17.665  34.302  27.849  0.00  0.00           C  
ATOM    420   N  PRO S 421     -21.910  35.813  26.341  0.00  0.00           C  
ATOM    420  CA  PRO S 421     -22.946  36.840  26.218  0.00  0.00           C  
ATOM    420   C  PRO S 421     -22.996  37.823  27.382  0.00  0.00           C  
ATOM    420   O  PRO S 421     -22.760  37.454  28.526  0.00  0.00           C  
ATOM    420  CB  PRO S 421     -24.226  36.022  26.069  0.00  0.00           C  
ATOM    420  CG  PRO S 421     -23.931  34.789  26.842  0.00  0.00           C  
ATOM    420  CD  PRO S 421     -22.506  34.472  26.446  0.00  0.00           C  
ATOM    421   N  LYS S 422     -23.288  39.081  27.070  0.00  0.00           C  
ATOM    421  CA  LYS S 422     -23.374  40.128  28.080  0.00  0.00           C  
ATOM    421   C  LYS S 422     -24.030  39.654  29.381  0.00  0.00           C  
ATOM    421   O  LYS S 422     -23.463  39.797  30.459  0.00  0.00           C  
ATOM    421  CB  LYS S 422     -24.165  41.309  27.518  0.00  0.00           C  
ATOM    421  CG  LYS S 422     -24.360  42.458  28.492  0.00  0.00           C  
ATOM    421  CD  LYS S 422     -25.339  43.489  27.940  0.00  0.00           C  
ATOM    421  CE  LYS S 422     -24.849  44.110  26.630  0.00  0.00           C  
ATOM    421  NZ  LYS S 422     -25.805  45.124  26.089  0.00  0.00           C  
ATOM    422   N  CYS S 423     -25.216  39.065  29.274  0.00  0.00           C  
ATOM    422  CA  CYS S 423     -25.942  38.617  30.454  0.00  0.00           C  
ATOM    422   C  CYS S 423     -25.684  37.176  30.902  0.00  0.00           C  
ATOM    422   O  CYS S 423     -26.238  36.733  31.913  0.00  0.00           C  
ATOM    422  CB  CYS S 423     -27.447  38.820  30.227  0.00  0.00           C  
ATOM    422  SG  CYS S 423     -27.893  40.456  29.554  0.00  0.00           C  
ATOM    423   N  GLY S 424     -24.851  36.443  30.164  0.00  0.00           C  
ATOM    423  CA  GLY S 424     -24.566  35.064  30.537  0.00  0.00           C  
ATOM    423   C  GLY S 424     -25.285  34.027  29.685  0.00  0.00           C  
ATOM    423   O  GLY S 424     -26.293  34.333  29.038  0.00  0.00           C  
ATOM    424   N  PHE S 425     -24.769  32.798  29.692  0.00  0.00           C  
ATOM    424  CA  PHE S 425     -25.348  31.706  28.905  0.00  0.00           C  
ATOM    424   C  PHE S 425     -26.665  31.205  29.490  0.00  0.00           C  
ATOM    424   O  PHE S 425     -27.440  32.062  29.965  0.00  0.00           C  
ATOM    424  CB  PHE S 425     -24.370  30.526  28.807  0.00  0.00           C  
ATOM    424  CG  PHE S 425     -23.099  30.839  28.064  0.00  0.00           C  
ATOM    424 CD1  PHE S 425     -21.915  31.076  28.753  0.00  0.00           C  
ATOM    424 CD2  PHE S 425     -23.077  30.870  26.673  0.00  0.00           C  
ATOM    424 CE1  PHE S 425     -20.727  31.337  28.071  0.00  0.00           C  
ATOM    424 CE2  PHE S 425     -21.894  31.131  25.986  0.00  0.00           C  
ATOM    424  CZ  PHE S 425     -20.717  31.365  26.686  0.00  0.00           C  
