# Supplementary material for: SABERTOOTH: protein structural alignment based on a vectorial structure representation
Source: BMC Bioinformatics. 2007 Oct 31;8:425. doi: 10.1186/1471-2105-8-425 (PMC2257979; doi:10.1186/1471-2105-8-425)
Supplement: Additional file 2 — RASMOL Script Files. The file contains RASMOL script files '1-d1bhe__d1daba__maxSub.tcl', '2-d1cd9b2 d1bpv maxSub.tcl', and '3-d1gca__d1dbqa__maxSub.tcl' for alignments of structures from the test set in quality assessment colour coding. The files '4-d1k0ma2 d1de4c3 maxSub.tcl', '5-d1gnwa2_d1dp4a__maxSub.tcl', and '6-d1iyha2_d1cg2a1_maxSub.tcl' contain RASMOL script files in all atoms depiction with alignments of structures from different SCOP folds but from the same secondary structure classes. [file 1471-2105-8-425-S2.zip › additionalFile2/6-d1iyha2_d1cg2a1_maxSub.tcl]

# rasmol script file, usage "rasmol32 -script <filename>"
# this file was downloaded from SABERTOOTH http://www.fkp.tu-darmstadt.de/sabertooth/
#
load inline
select :Q
color [100,149,237]
cartoon on
select :S
color [255,20,147]
cartoon on
select all
wireframe off
exit
# all query chain's atoms
ATOM      0   N  PRO Q   2      -6.379 -15.745   2.137  0.00  0.00           C  
ATOM      0  CA  PRO Q   2      -5.377 -15.740   1.046  0.00  0.00           C  
ATOM      0   C  PRO Q   2      -4.248 -14.808   1.440  0.00  0.00           C  
ATOM      0   O  PRO Q   2      -4.423 -13.953   2.311  0.00  0.00           C  
ATOM      0  CB  PRO Q   2      -6.068 -15.225  -0.208  0.00  0.00           C  
ATOM      0  CG  PRO Q   2      -7.546 -15.391   0.152  0.00  0.00           C  
ATOM      0  CD  PRO Q   2      -7.634 -15.147   1.656  0.00  0.00           C  
ATOM      1   N  ASN Q   3      -3.089 -14.975   0.813  0.00  0.00           C  
ATOM      1  CA  ASN Q   3      -1.949 -14.121   1.107  0.00  0.00           C  
ATOM      1   C  ASN Q   3      -1.977 -12.930   0.169  0.00  0.00           C  
ATOM      1   O  ASN Q   3      -2.107 -13.090  -1.047  0.00  0.00           C  
ATOM      1  CB  ASN Q   3      -0.627 -14.875   0.932  0.00  0.00           C  
ATOM      1  CG  ASN Q   3      -0.263 -15.708   2.147  0.00  0.00           C  
ATOM      1 OD1  ASN Q   3       0.867 -16.182   2.273  0.00  0.00           C  
ATOM      1 ND2  ASN Q   3      -1.221 -15.896   3.043  0.00  0.00           C  
ATOM      2   N  TYR Q   4      -1.854 -11.738   0.745  0.00  0.00           C  
ATOM      2  CA  TYR Q   4      -1.877 -10.499  -0.028  0.00  0.00           C  
ATOM      2   C  TYR Q   4      -0.566  -9.748   0.099  0.00  0.00           C  
ATOM      2   O  TYR Q   4      -0.015  -9.650   1.194  0.00  0.00           C  
ATOM      2  CB  TYR Q   4      -2.971  -9.551   0.480  0.00  0.00           C  
ATOM      2  CG  TYR Q   4      -4.393 -10.013   0.306  0.00  0.00           C  
ATOM      2 CD1  TYR Q   4      -5.152 -10.420   1.405  0.00  0.00           C  
ATOM      2 CD2  TYR Q   4      -5.006  -9.982  -0.945  0.00  0.00           C  
ATOM      2 CE1  TYR Q   4      -6.493 -10.776   1.261  0.00  0.00           C  
ATOM      2 CE2  TYR Q   4      -6.343 -10.331  -1.100  0.00  0.00           C  
ATOM      2  CZ  TYR Q   4      -7.082 -10.725   0.004  0.00  0.00           C  
ATOM      2  OH  TYR Q   4      -8.414 -11.043  -0.142  0.00  0.00           C  
ATOM      3   N  LYS Q   5      -0.076  -9.210  -1.014  0.00  0.00           C  
ATOM      3  CA  LYS Q   5       1.145  -8.409  -1.002  0.00  0.00           C  
ATOM      3   C  LYS Q   5       0.919  -7.205  -1.896  0.00  0.00           C  
ATOM      3   O  LYS Q   5       0.787  -7.339  -3.107  0.00  0.00           C  
ATOM      3  CB  LYS Q   5       2.354  -9.189  -1.516  0.00  0.00           C  
ATOM      3  CG  LYS Q   5       3.629  -8.349  -1.537  0.00  0.00           C  
ATOM      3  CD  LYS Q   5       4.839  -9.161  -1.949  0.00  0.00           C  
ATOM      3  CE  LYS Q   5       6.088  -8.308  -1.945  0.00  0.00           C  
ATOM      3  NZ  LYS Q   5       7.238  -9.076  -2.497  0.00  0.00           C  
ATOM      4   N  LEU Q   6       0.864  -6.033  -1.278  0.00  0.00           C  
ATOM      4  CA  LEU Q   6       0.656  -4.776  -1.990  0.00  0.00           C  
ATOM      4   C  LEU Q   6       2.020  -4.145  -2.253  0.00  0.00           C  
ATOM      4   O  LEU Q   6       2.830  -4.029  -1.333  0.00  0.00           C  
ATOM      4  CB  LEU Q   6      -0.182  -3.836  -1.122  0.00  0.00           C  
ATOM      4  CG  LEU Q   6      -0.365  -2.401  -1.615  0.00  0.00           C  
ATOM      4 CD1  LEU Q   6      -1.139  -2.417  -2.918  0.00  0.00           C  
ATOM      4 CD2  LEU Q   6      -1.098  -1.589  -0.559  0.00  0.00           C  
ATOM      5   N  THR Q   7       2.278  -3.748  -3.499  0.00  0.00           C  
ATOM      5  CA  THR Q   7       3.551  -3.119  -3.842  0.00  0.00           C  
ATOM      5   C  THR Q   7       3.317  -1.714  -4.380  0.00  0.00           C  
ATOM      5   O  THR Q   7       2.547  -1.516  -5.317  0.00  0.00           C  
ATOM      5  CB  THR Q   7       4.341  -3.926  -4.901  0.00  0.00           C  
ATOM      5 OG1  THR Q   7       4.776  -5.175  -4.338  0.00  0.00           C  
ATOM      5 CG2  THR Q   7       5.575  -3.141  -5.351  0.00  0.00           C  
ATOM      6   N  TYR Q   8       3.983  -0.739  -3.771  0.00  0.00           C  
ATOM      6  CA  TYR Q   8       3.852   0.649  -4.199  0.00  0.00           C  
ATOM      6   C  TYR Q   8       5.029   1.427  -3.634  0.00  0.00           C  
ATOM      6   O  TYR Q   8       5.875   0.865  -2.949  0.00  0.00           C  
ATOM      6  CB  TYR Q   8       2.549   1.248  -3.660  0.00  0.00           C  
ATOM      6  CG  TYR Q   8       2.185   2.571  -4.288  0.00  0.00           C  
ATOM      6 CD1  TYR Q   8       1.950   2.661  -5.653  0.00  0.00           C  
ATOM      6 CD2  TYR Q   8       2.055   3.728  -3.512  0.00  0.00           C  
ATOM      6 CE1  TYR Q   8       1.592   3.866  -6.244  0.00  0.00           C  
ATOM      6 CE2  TYR Q   8       1.690   4.935  -4.091  0.00  0.00           C  
ATOM      6  CZ  TYR Q   8       1.461   4.994  -5.461  0.00  0.00           C  
ATOM      6  OH  TYR Q   8       1.091   6.171  -6.055  0.00  0.00           C  
ATOM      7   N  PHE Q   9       5.086   2.720  -3.925  0.00  0.00           C  
ATOM      7  CA  PHE Q   9       6.156   3.545  -3.392  0.00  0.00           C  
ATOM      7   C  PHE Q   9       5.806   3.844  -1.940  0.00  0.00           C  
ATOM      7   O  PHE Q   9       4.716   3.502  -1.471  0.00  0.00           C  
ATOM      7  CB  PHE Q   9       6.254   4.855  -4.175  0.00  0.00           C  
ATOM      7  CG  PHE Q   9       6.770   4.687  -5.574  0.00  0.00           C  
ATOM      7 CD1  PHE Q   9       5.980   5.030  -6.669  0.00  0.00           C  
ATOM      7 CD2  PHE Q   9       8.053   4.206  -5.798  0.00  0.00           C  
ATOM      7 CE1  PHE Q   9       6.464   4.894  -7.967  0.00  0.00           C  
ATOM      7 CE2  PHE Q   9       8.545   4.067  -7.096  0.00  0.00           C  
ATOM      7  CZ  PHE Q   9       7.754   4.411  -8.175  0.00  0.00           C  
ATOM      8   N  ASN Q  10       6.730   4.466  -1.221  0.00  0.00           C  
ATOM      8  CA  ASN Q  10       6.454   4.815   0.159  0.00  0.00           C  
ATOM      8   C  ASN Q  10       5.745   6.168   0.183  0.00  0.00           C  
ATOM      8   O  ASN Q  10       6.363   7.214   0.381  0.00  0.00           C  
ATOM      8  CB  ASN Q  10       7.747   4.860   0.979  0.00  0.00           C  
ATOM      8  CG  ASN Q  10       7.529   5.398   2.386  0.00  0.00           C  
ATOM      8 OD1  ASN Q  10       6.519   5.108   3.030  0.00  0.00           C  
ATOM      8 ND2  ASN Q  10       8.489   6.176   2.874  0.00  0.00           C  
ATOM      9   N  MET Q  11       4.443   6.129  -0.073  0.00  0.00           C  
ATOM      9  CA  MET Q  11       3.590   7.313  -0.059  0.00  0.00           C  
ATOM      9   C  MET Q  11       2.149   6.833  -0.101  0.00  0.00           C  
ATOM      9   O  MET Q  11       1.898   5.658  -0.369  0.00  0.00           C  
ATOM      9  CB  MET Q  11       3.890   8.249  -1.245  0.00  0.00           C  
ATOM      9  CG  MET Q  11       3.648   7.697  -2.645  0.00  0.00           C  
ATOM      9  SD  MET Q  11       4.036   8.940  -3.948  0.00  0.00           C  
ATOM      9  CE  MET Q  11       5.770   8.718  -4.118  0.00  0.00           C  
ATOM     10   N  ARG Q  12       1.206   7.720   0.194  0.00  0.00           C  
ATOM     10  CA  ARG Q  12      -0.200   7.335   0.166  0.00  0.00           C  
ATOM     10   C  ARG Q  12      -0.566   7.095  -1.292  0.00  0.00           C  
ATOM     10   O  ARG Q  12      -0.855   5.968  -1.689  0.00  0.00           C  
ATOM     10  CB  ARG Q  12      -1.070   8.433   0.777  0.00  0.00           C  
ATOM     10  CG  ARG Q  12      -0.783   8.684   2.251  0.00  0.00           C  
ATOM     10  CD  ARG Q  12      -1.803   9.635   2.858  0.00  0.00           C  
ATOM     10  NE  ARG Q  12      -1.849  10.907   2.138  0.00  0.00           C  
ATOM     10  CZ  ARG Q  12      -0.887  11.824   2.168  0.00  0.00           C  
ATOM     10 NH1  ARG Q  12       0.204  11.626   2.890  0.00  0.00           C  
ATOM     10 NH2  ARG Q  12      -1.009  12.935   1.455  0.00  0.00           C  
ATOM     11   N  GLY Q  13      -0.539   8.161  -2.085  0.00  0.00           C  
ATOM     11  CA  GLY Q  13      -0.824   8.042  -3.503  0.00  0.00           C  
ATOM     11   C  GLY Q  13      -1.969   7.136  -3.901  0.00  0.00           C  
ATOM     11   O  GLY Q  13      -3.018   7.120  -3.256  0.00  0.00           C  
ATOM     12   N  ARG Q  14      -1.769   6.378  -4.972  0.00  0.00           C  
ATOM     12  CA  ARG Q  14      -2.814   5.496  -5.470  0.00  0.00           C  
ATOM     12   C  ARG Q  14      -2.969   4.167  -4.751  0.00  0.00           C  
ATOM     12   O  ARG Q  14      -3.852   3.383  -5.092  0.00  0.00           C  
ATOM     12  CB  ARG Q  14      -2.616   5.251  -6.966  0.00  0.00           C  
ATOM     12  CG  ARG Q  14      -2.723   6.524  -7.798  0.00  0.00           C  
ATOM     12  CD  ARG Q  14      -2.649   6.218  -9.284  0.00  0.00           C  
ATOM     12  NE  ARG Q  14      -2.406   7.411 -10.093  0.00  0.00           C  
ATOM     12  CZ  ARG Q  14      -3.291   8.379 -10.325  0.00  0.00           C  
ATOM     12 NH1  ARG Q  14      -4.514   8.322  -9.817  0.00  0.00           C  
ATOM     12 NH2  ARG Q  14      -2.937   9.426 -11.064  0.00  0.00           C  
ATOM     13   N  ALA Q  15      -2.128   3.903  -3.760  0.00  0.00           C  
ATOM     13  CA  ALA Q  15      -2.250   2.648  -3.020  0.00  0.00           C  
ATOM     13   C  ALA Q  15      -3.072   2.842  -1.754  0.00  0.00           C  
ATOM     13   O  ALA Q  15      -3.583   1.885  -1.180  0.00  0.00           C  
ATOM     13  CB  ALA Q  15      -0.867   2.110  -2.654  0.00  0.00           C  
ATOM     14   N  GLU Q  16      -3.218   4.090  -1.326  0.00  0.00           C  
ATOM     14  CA  GLU Q  16      -3.939   4.375  -0.090  0.00  0.00           C  
ATOM     14   C  GLU Q  16      -5.374   3.858  -0.012  0.00  0.00           C  
ATOM     14   O  GLU Q  16      -5.801   3.393   1.042  0.00  0.00           C  
ATOM     14  CB  GLU Q  16      -3.900   5.879   0.193  0.00  0.00           C  
ATOM     14  CG  GLU Q  16      -4.145   6.252   1.660  0.00  0.00           C  
ATOM     14  CD  GLU Q  16      -3.057   5.754   2.611  0.00  0.00           C  
ATOM     14 OE1  GLU Q  16      -1.994   5.290   2.146  0.00  0.00           C  
ATOM     14 OE2  GLU Q  16      -3.257   5.845   3.837  0.00  0.00           C  
ATOM     15   N  ILE Q  17      -6.120   3.918  -1.114  0.00  0.00           C  
ATOM     15  CA  ILE Q  17      -7.498   3.439  -1.101  0.00  0.00           C  
ATOM     15   C  ILE Q  17      -7.503   1.944  -0.774  0.00  0.00           C  
ATOM     15   O  ILE Q  17      -8.370   1.456  -0.051  0.00  0.00           C  
ATOM     15  CB  ILE Q  17      -8.215   3.724  -2.468  0.00  0.00           C  
ATOM     15 CG1  ILE Q  17      -9.684   3.309  -2.389  0.00  0.00           C  
ATOM     15 CG2  ILE Q  17      -7.514   2.992  -3.601  0.00  0.00           C  
ATOM     15 CD1  ILE Q  17     -10.483   4.036  -1.291  0.00  0.00           C  
ATOM     16   N  ILE Q  18      -6.505   1.228  -1.278  0.00  0.00           C  
ATOM     16  CA  ILE Q  18      -6.398  -0.203  -1.003  0.00  0.00           C  
ATOM     16   C  ILE Q  18      -6.058  -0.396   0.479  0.00  0.00           C  
ATOM     16   O  ILE Q  18      -6.646  -1.240   1.160  0.00  0.00           C  
ATOM     16  CB  ILE Q  18      -5.311  -0.845  -1.892  0.00  0.00           C  
ATOM     16 CG1  ILE Q  18      -5.739  -0.744  -3.361  0.00  0.00           C  
ATOM     16 CG2  ILE Q  18      -5.067  -2.295  -1.470  0.00  0.00           C  
ATOM     16 CD1  ILE Q  18      -4.633  -1.031  -4.350  0.00  0.00           C  
ATOM     17   N  ARG Q  19      -5.134   0.416   0.982  0.00  0.00           C  
ATOM     17  CA  ARG Q  19      -4.734   0.317   2.385  0.00  0.00           C  
ATOM     17   C  ARG Q  19      -5.904   0.607   3.330  0.00  0.00           C  
ATOM     17   O  ARG Q  19      -6.034  -0.035   4.378  0.00  0.00           C  
ATOM     17  CB  ARG Q  19      -3.558   1.254   2.667  0.00  0.00           C  
ATOM     17  CG  ARG Q  19      -2.331   0.957   1.803  0.00  0.00           C  
ATOM     17  CD  ARG Q  19      -1.093   1.656   2.329  0.00  0.00           C  
ATOM     17  NE  ARG Q  19       0.084   1.452   1.493  0.00  0.00           C  
ATOM     17  CZ  ARG Q  19       0.615   2.403   0.737  0.00  0.00           C  
ATOM     17 NH1  ARG Q  19       0.051   3.608   0.725  0.00  0.00           C  
ATOM     17 NH2  ARG Q  19       1.716   2.169   0.025  0.00  0.00           C  
ATOM     18   N  TYR Q  20      -6.758   1.559   2.964  0.00  0.00           C  
ATOM     18  CA  TYR Q  20      -7.924   1.893   3.782  0.00  0.00           C  
ATOM     18   C  TYR Q  20      -8.885   0.715   3.848  0.00  0.00           C  
ATOM     18   O  TYR Q  20      -9.418   0.384   4.910  0.00  0.00           C  
ATOM     18  CB  TYR Q  20      -8.681   3.085   3.191  0.00  0.00           C  
ATOM     18  CG  TYR Q  20      -8.239   4.442   3.679  0.00  0.00           C  
ATOM     18 CD1  TYR Q  20      -6.887   4.736   3.868  0.00  0.00           C  
ATOM     18 CD2  TYR Q  20      -9.171   5.464   3.862  0.00  0.00           C  
ATOM     18 CE1  TYR Q  20      -6.471   6.017   4.215  0.00  0.00           C  
ATOM     18 CE2  TYR Q  20      -8.765   6.755   4.208  0.00  0.00           C  
ATOM     18  CZ  TYR Q  20      -7.416   7.019   4.377  0.00  0.00           C  
ATOM     18  OH  TYR Q  20      -7.009   8.297   4.666  0.00  0.00           C  
ATOM     19   N  ILE Q  21      -9.123   0.098   2.696  0.00  0.00           C  
ATOM     19  CA  ILE Q  21     -10.035  -1.031   2.624  0.00  0.00           C  
ATOM     19   C  ILE Q  21      -9.535  -2.183   3.495  0.00  0.00           C  
ATOM     19   O  ILE Q  21     -10.306  -2.738   4.270  0.00  0.00           C  
ATOM     19  CB  ILE Q  21     -10.228  -1.472   1.154  0.00  0.00           C  
ATOM     19 CG1  ILE Q  21     -10.977  -0.367   0.398  0.00  0.00           C  
ATOM     19 CG2  ILE Q  21     -11.007  -2.785   1.089  0.00  0.00           C  
ATOM     19 CD1  ILE Q  21     -10.967  -0.518  -1.117  0.00  0.00           C  
ATOM     20   N  PHE Q  22      -8.253  -2.527   3.382  0.00  0.00           C  
ATOM     20  CA  PHE Q  22      -7.675  -3.592   4.210  0.00  0.00           C  
ATOM     20   C  PHE Q  22      -7.851  -3.260   5.698  0.00  0.00           C  
ATOM     20   O  PHE Q  22      -8.198  -4.128   6.503  0.00  0.00           C  
ATOM     20  CB  PHE Q  22      -6.185  -3.756   3.914  0.00  0.00           C  
ATOM     20  CG  PHE Q  22      -5.887  -4.598   2.712  0.00  0.00           C  
ATOM     20 CD1  PHE Q  22      -4.877  -4.225   1.829  0.00  0.00           C  
ATOM     20 CD2  PHE Q  22      -6.578  -5.785   2.484  0.00  0.00           C  
ATOM     20 CE1  PHE Q  22      -4.551  -5.021   0.732  0.00  0.00           C  
ATOM     20 CE2  PHE Q  22      -6.261  -6.593   1.385  0.00  0.00           C  
ATOM     20  CZ  PHE Q  22      -5.246  -6.208   0.509  0.00  0.00           C  
ATOM     21   N  ALA Q  23      -7.615  -1.999   6.054  0.00  0.00           C  
ATOM     21  CA  ALA Q  23      -7.763  -1.563   7.445  0.00  0.00           C  
ATOM     21   C  ALA Q  23      -9.217  -1.723   7.902  0.00  0.00           C  
ATOM     21   O  ALA Q  23      -9.500  -2.319   8.946  0.00  0.00           C  
ATOM     21  CB  ALA Q  23      -7.327  -0.098   7.586  0.00  0.00           C  
ATOM     22   N  TYR Q  24     -10.140  -1.201   7.106  0.00  0.00           C  
ATOM     22  CA  TYR Q  24     -11.556  -1.281   7.435  0.00  0.00           C  
ATOM     22   C  TYR Q  24     -12.056  -2.712   7.598  0.00  0.00           C  
ATOM     22   O  TYR Q  24     -12.801  -3.015   8.529  0.00  0.00           C  
ATOM     22  CB  TYR Q  24     -12.387  -0.601   6.354  0.00  0.00           C  
ATOM     22  CG  TYR Q  24     -13.834  -0.463   6.734  0.00  0.00           C  
ATOM     22 CD1  TYR Q  24     -14.249   0.558   7.587  0.00  0.00           C  
ATOM     22 CD2  TYR Q  24     -14.794  -1.353   6.250  0.00  0.00           C  
ATOM     22 CE1  TYR Q  24     -15.582   0.693   7.948  0.00  0.00           C  
ATOM     22 CE2  TYR Q  24     -16.135  -1.226   6.605  0.00  0.00           C  
ATOM     22  CZ  TYR Q  24     -16.519  -0.199   7.454  0.00  0.00           C  
ATOM     22  OH  TYR Q  24     -17.836  -0.045   7.810  0.00  0.00           C  
ATOM     23   N  LEU Q  25     -11.649  -3.585   6.685  0.00  0.00           C  
ATOM     23  CA  LEU Q  25     -12.082  -4.979   6.720  0.00  0.00           C  
ATOM     23   C  LEU Q  25     -11.255  -5.837   7.664  0.00  0.00           C  
ATOM     23   O  LEU Q  25     -11.508  -7.035   7.793  0.00  0.00           C  
ATOM     23  CB  LEU Q  25     -12.037  -5.576   5.311  0.00  0.00           C  
ATOM     23  CG  LEU Q  25     -12.908  -4.854   4.278  0.00  0.00           C  
ATOM     23 CD1  LEU Q  25     -12.769  -5.529   2.935  0.00  0.00           C  
ATOM     23 CD2  LEU Q  25     -14.368  -4.862   4.732  0.00  0.00           C  
ATOM     24   N  ASP Q  26     -10.275  -5.218   8.319  0.00  0.00           C  
ATOM     24  CA  ASP Q  26      -9.389  -5.903   9.263  0.00  0.00           C  
ATOM     24   C  ASP Q  26      -8.749  -7.128   8.612  0.00  0.00           C  
ATOM     24   O  ASP Q  26      -8.807  -8.234   9.151  0.00  0.00           C  
ATOM     24  CB  ASP Q  26     -10.177  -6.314  10.517  0.00  0.00           C  
ATOM     24  CG  ASP Q  26      -9.291  -6.889  11.610  0.00  0.00           C  
ATOM     24 OD1  ASP Q  26      -9.839  -7.341  12.643  0.00  0.00           C  
ATOM     24 OD2  ASP Q  26      -8.056  -6.891  11.447  0.00  0.00           C  
ATOM     25   N  ILE Q  27      -8.136  -6.920   7.450  0.00  0.00           C  
ATOM     25  CA  ILE Q  27      -7.482  -7.989   6.707  0.00  0.00           C  
ATOM     25   C  ILE Q  27      -5.973  -7.758   6.704  0.00  0.00           C  
ATOM     25   O  ILE Q  27      -5.503  -6.655   6.405  0.00  0.00           C  
ATOM     25  CB  ILE Q  27      -7.987  -8.036   5.242  0.00  0.00           C  
ATOM     25 CG1  ILE Q  27      -9.486  -8.347   5.212  0.00  0.00           C  
ATOM     25 CG2  ILE Q  27      -7.233  -9.101   4.462  0.00  0.00           C  
ATOM     25 CD1  ILE Q  27     -10.107  -8.262   3.821  0.00  0.00           C  
ATOM     26   N  GLN Q  28      -5.215  -8.793   7.053  0.00  0.00           C  
ATOM     26  CA  GLN Q  28      -3.761  -8.692   7.090  0.00  0.00           C  
ATOM     26   C  GLN Q  28      -3.169  -8.729   5.691  0.00  0.00           C  
ATOM     26   O  GLN Q  28      -3.676  -9.419   4.809  0.00  0.00           C  
ATOM     26  CB  GLN Q  28      -3.162  -9.832   7.921  0.00  0.00           C  
ATOM     26  CG  GLN Q  28      -3.611  -9.830   9.369  0.00  0.00           C  
ATOM     26  CD  GLN Q  28      -3.274  -8.537  10.078  0.00  0.00           C  
ATOM     26 OE1  GLN Q  28      -4.109  -7.971  10.788  0.00  0.00           C  
ATOM     26 NE2  GLN Q  28      -2.045  -8.064   9.902  0.00  0.00           C  
ATOM     27   N  TYR Q  29      -2.089  -7.987   5.492  0.00  0.00           C  
ATOM     27  CA  TYR Q  29      -1.440  -7.946   4.191  0.00  0.00           C  
ATOM     27   C  TYR Q  29      -0.020  -7.425   4.324  0.00  0.00           C  
ATOM     27   O  TYR Q  29       0.335  -6.819   5.333  0.00  0.00           C  
ATOM     27  CB  TYR Q  29      -2.246  -7.048   3.237  0.00  0.00           C  
ATOM     27  CG  TYR Q  29      -2.159  -5.552   3.534  0.00  0.00           C  
ATOM     27 CD1  TYR Q  29      -1.299  -4.729   2.806  0.00  0.00           C  
ATOM     27 CD2  TYR Q  29      -2.938  -4.965   4.539  0.00  0.00           C  
ATOM     27 CE1  TYR Q  29      -1.210  -3.357   3.062  0.00  0.00           C  
ATOM     27 CE2  TYR Q  29      -2.857  -3.583   4.806  0.00  0.00           C  
ATOM     27  CZ  TYR Q  29      -1.988  -2.792   4.057  0.00  0.00           C  
ATOM     27  OH  TYR Q  29      -1.899  -1.436   4.284  0.00  0.00           C  
ATOM     28   N  GLU Q  30       0.801  -7.681   3.316  0.00  0.00           C  
ATOM     28  CA  GLU Q  30       2.167  -7.183   3.324  0.00  0.00           C  
ATOM     28   C  GLU Q  30       2.160  -5.847   2.587  0.00  0.00           C  
ATOM     28   O  GLU Q  30       1.867  -5.795   1.397  0.00  0.00           C  
ATOM     28  CB  GLU Q  30       3.110  -8.147   2.605  0.00  0.00           C  
ATOM     28  CG  GLU Q  30       4.566  -7.711   2.679  0.00  0.00           C  
ATOM     28  CD  GLU Q  30       5.496  -8.599   1.879  0.00  0.00           C  
ATOM     28 OE1  GLU Q  30       5.228  -9.815   1.794  0.00  0.00           C  
ATOM     28 OE2  GLU Q  30       6.504  -8.080   1.346  0.00  0.00           C  
ATOM     29   N  ASP Q  31       2.473  -4.773   3.303  0.00  0.00           C  
ATOM     29  CA  ASP Q  31       2.510  -3.433   2.717  0.00  0.00           C  
ATOM     29   C  ASP Q  31       3.937  -3.201   2.221  0.00  0.00           C  
ATOM     29   O  ASP Q  31       4.752  -2.608   2.928  0.00  0.00           C  
ATOM     29  CB  ASP Q  31       2.160  -2.400   3.791  0.00  0.00           C  
ATOM     29  CG  ASP Q  31       1.878  -1.017   3.222  0.00  0.00           C  
ATOM     29 OD1  ASP Q  31       2.007  -0.035   3.992  0.00  0.00           C  
ATOM     29 OD2  ASP Q  31       1.516  -0.910   2.030  0.00  0.00           C  
ATOM     30   N  HIS Q  32       4.246  -3.676   1.017  0.00  0.00           C  
ATOM     30  CA  HIS Q  32       5.593  -3.528   0.467  0.00  0.00           C  
ATOM     30   C  HIS Q  32       5.818  -2.162  -0.178  0.00  0.00           C  
ATOM     30   O  HIS Q  32       5.193  -1.827  -1.186  0.00  0.00           C  
ATOM     30  CB  HIS Q  32       5.867  -4.634  -0.558  0.00  0.00           C  
ATOM     30  CG  HIS Q  32       7.273  -4.652  -1.063  0.00  0.00           C  
ATOM     30 ND1  HIS Q  32       8.366  -4.607  -0.222  0.00  0.00           C  
ATOM     30 CD2  HIS Q  32       7.773  -4.740  -2.319  0.00  0.00           C  
ATOM     30 CE1  HIS Q  32       9.474  -4.666  -0.936  0.00  0.00           C  
ATOM     30 NE2  HIS Q  32       9.140  -4.747  -2.213  0.00  0.00           C  
ATOM     31   N  ARG Q  33       6.724  -1.384   0.409  0.00  0.00           C  
ATOM     31  CA  ARG Q  33       7.042  -0.049  -0.090  0.00  0.00           C  
ATOM     31   C  ARG Q  33       8.463  -0.020  -0.653  0.00  0.00           C  
ATOM     31   O  ARG Q  33       9.443  -0.127   0.084  0.00  0.00           C  
ATOM     31  CB  ARG Q  33       6.892   0.976   1.046  0.00  0.00           C  
ATOM     31  CG  ARG Q  33       5.445   1.130   1.546  0.00  0.00           C  
ATOM     31  CD  ARG Q  33       5.326   1.954   2.847  0.00  0.00           C  
ATOM     31  NE  ARG Q  33       3.942   1.964   3.318  0.00  0.00           C  
ATOM     31  CZ  ARG Q  33       3.162   3.042   3.357  0.00  0.00           C  
ATOM     31 NH1  ARG Q  33       3.629   4.222   2.967  0.00  0.00           C  
ATOM     31 NH2  ARG Q  33       1.899   2.931   3.738  0.00  0.00           C  
ATOM     32   N  ILE Q  34       8.576   0.127  -1.967  0.00  0.00           C  
ATOM     32  CA  ILE Q  34       9.887   0.143  -2.601  0.00  0.00           C  
ATOM     32   C  ILE Q  34      10.549   1.517  -2.619  0.00  0.00           C  
ATOM     32   O  ILE Q  34       9.888   2.537  -2.434  0.00  0.00           C  
ATOM     32  CB  ILE Q  34       9.794  -0.355  -4.044  0.00  0.00           C  
ATOM     32 CG1  ILE Q  34       8.951   0.615  -4.875  0.00  0.00           C  
ATOM     32 CG2  ILE Q  34       9.189  -1.751  -4.064  0.00  0.00           C  
ATOM     32 CD1  ILE Q  34       9.008   0.352  -6.374  0.00  0.00           C  
ATOM     33   N  GLU Q  35      11.863   1.524  -2.841  0.00  0.00           C  
ATOM     33  CA  GLU Q  35      12.641   2.760  -2.921  0.00  0.00           C  
ATOM     33   C  GLU Q  35      12.903   3.019  -4.400  0.00  0.00           C  
ATOM     33   O  GLU Q  35      12.847   2.095  -5.209  0.00  0.00           C  
ATOM     33  CB  GLU Q  35      13.981   2.601  -2.201  0.00  0.00           C  
ATOM     33  CG  GLU Q  35      13.864   2.046  -0.791  0.00  0.00           C  
ATOM     33  CD  GLU Q  35      12.908   2.849   0.065  0.00  0.00           C  
ATOM     33 OE1  GLU Q  35      13.137   4.066   0.222  0.00  0.00           C  
ATOM     33 OE2  GLU Q  35      11.926   2.267   0.576  0.00  0.00           C  
ATOM     34   N  GLN Q  36      13.192   4.265  -4.757  0.00  0.00           C  
ATOM     34  CA  GLN Q  36      13.460   4.597  -6.152  0.00  0.00           C  
ATOM     34   C  GLN Q  36      14.561   3.717  -6.736  0.00  0.00           C  
ATOM     34   O  GLN Q  36      14.496   3.322  -7.901  0.00  0.00           C  
ATOM     34  CB  GLN Q  36      13.854   6.072  -6.283  0.00  0.00           C  
ATOM     34  CG  GLN Q  36      12.672   7.033  -6.283  0.00  0.00           C  
ATOM     34  CD  GLN Q  36      11.892   7.007  -7.591  0.00  0.00           C  
ATOM     34 OE1  GLN Q  36      10.802   7.572  -7.688  0.00  0.00           C  
ATOM     34 NE2  GLN Q  36      12.455   6.357  -8.606  0.00  0.00           C  
ATOM     35   N  ALA Q  37      15.561   3.404  -5.920  0.00  0.00           C  
ATOM     35  CA  ALA Q  37      16.686   2.587  -6.360  0.00  0.00           C  
ATOM     35   C  ALA Q  37      16.288   1.217  -6.912  0.00  0.00           C  
ATOM     35   O  ALA Q  37      16.958   0.686  -7.793  0.00  0.00           C  
ATOM     35  CB  ALA Q  37      17.681   2.417  -5.218  0.00  0.00           C  
ATOM     36   N  ASP Q  38      15.201   0.645  -6.406  0.00  0.00           C  
ATOM     36  CA  ASP Q  38      14.769  -0.669  -6.874  0.00  0.00           C  
ATOM     36   C  ASP Q  38      13.707  -0.651  -7.966  0.00  0.00           C  
ATOM     36   O  ASP Q  38      13.277  -1.707  -8.421  0.00  0.00           C  
ATOM     36  CB  ASP Q  38      14.264  -1.505  -5.697  0.00  0.00           C  
ATOM     36  CG  ASP Q  38      15.390  -2.016  -4.822  0.00  0.00           C  
ATOM     36 OD1  ASP Q  38      16.216  -2.814  -5.324  0.00  0.00           C  
ATOM     36 OD2  ASP Q  38      15.448  -1.617  -3.637  0.00  0.00           C  
ATOM     37   N  TRP Q  39      13.298   0.540  -8.390  0.00  0.00           C  
ATOM     37  CA  TRP Q  39      12.268   0.683  -9.417  0.00  0.00           C  
ATOM     37   C  TRP Q  39      12.557  -0.102 -10.696  0.00  0.00           C  
ATOM     37   O  TRP Q  39      11.690  -0.819 -11.201  0.00  0.00           C  
ATOM     37  CB  TRP Q  39      12.065   2.165  -9.758  0.00  0.00           C  
ATOM     37  CG  TRP Q  39      11.064   2.405 -10.852  0.00  0.00           C  
ATOM     37 CD1  TRP Q  39      11.253   3.143 -11.985  0.00  0.00           C  
ATOM     37 CD2  TRP Q  39       9.727   1.889 -10.928  0.00  0.00           C  
ATOM     37 NE1  TRP Q  39      10.122   3.115 -12.765  0.00  0.00           C  
ATOM     37 CE2  TRP Q  39       9.170   2.352 -12.140  0.00  0.00           C  
ATOM     37 CE3  TRP Q  39       8.946   1.078 -10.090  0.00  0.00           C  
ATOM     37 CZ2  TRP Q  39       7.866   2.031 -12.539  0.00  0.00           C  
ATOM     37 CZ3  TRP Q  39       7.647   0.760 -10.488  0.00  0.00           C  
ATOM     37 CH2  TRP Q  39       7.123   1.238 -11.704  0.00  0.00           C  
ATOM     38   N  PRO Q  40      13.775   0.024 -11.246  0.00  0.00           C  
ATOM     38  CA  PRO Q  40      14.094  -0.710 -12.475  0.00  0.00           C  
ATOM     38   C  PRO Q  40      13.826  -2.213 -12.384  0.00  0.00           C  
ATOM     38   O  PRO Q  40      13.329  -2.820 -13.334  0.00  0.00           C  
ATOM     38  CB  PRO Q  40      15.570  -0.379 -12.691  0.00  0.00           C  
ATOM     38  CG  PRO Q  40      15.651   1.026 -12.181  0.00  0.00           C  
ATOM     38  CD  PRO Q  40      14.881   0.929 -10.881  0.00  0.00           C  
ATOM     39   N  GLU Q  41      14.145  -2.810 -11.240  0.00  0.00           C  
ATOM     39  CA  GLU Q  41      13.925  -4.240 -11.048  0.00  0.00           C  
ATOM     39   C  GLU Q  41      12.443  -4.556 -10.851  0.00  0.00           C  
ATOM     39   O  GLU Q  41      11.908  -5.487 -11.453  0.00  0.00           C  
ATOM     39  CB  GLU Q  41      14.715  -4.746  -9.838  0.00  0.00           C  
ATOM     39  CG  GLU Q  41      14.499  -6.223  -9.547  0.00  0.00           C  
ATOM     39  CD  GLU Q  41      15.241  -6.700  -8.311  0.00  0.00           C  
ATOM     39 OE1  GLU Q  41      16.489  -6.645  -8.309  0.00  0.00           C  
ATOM     39 OE2  GLU Q  41      14.573  -7.133  -7.344  0.00  0.00           C  
ATOM     40   N  ILE Q  42      11.784  -3.784  -9.993  0.00  0.00           C  
ATOM     40  CA  ILE Q  42      10.366  -3.989  -9.729  0.00  0.00           C  
ATOM     40   C  ILE Q  42       9.547  -3.840 -11.014  0.00  0.00           C  
ATOM     40   O  ILE Q  42       8.698  -4.672 -11.324  0.00  0.00           C  
ATOM     40  CB  ILE Q  42       9.837  -2.964  -8.700  0.00  0.00           C  
ATOM     40 CG1  ILE Q  42      10.564  -3.130  -7.363  0.00  0.00           C  
ATOM     40 CG2  ILE Q  42       8.332  -3.132  -8.520  0.00  0.00           C  
ATOM     40 CD1  ILE Q  42      10.305  -4.445  -6.664  0.00  0.00           C  
ATOM     41   N  LYS Q  43       9.815  -2.773 -11.759  0.00  0.00           C  
ATOM     41  CA  LYS Q  43       9.083  -2.484 -12.988  0.00  0.00           C  
ATOM     41   C  LYS Q  43       9.042  -3.622 -14.000  0.00  0.00           C  
ATOM     41   O  LYS Q  43       8.009  -3.865 -14.628  0.00  0.00           C  
ATOM     41  CB  LYS Q  43       9.661  -1.239 -13.658  0.00  0.00           C  
ATOM     41  CG  LYS Q  43       8.941  -0.848 -14.937  0.00  0.00           C  
ATOM     41  CD  LYS Q  43       9.528   0.414 -15.536  0.00  0.00           C  
ATOM     41  CE  LYS Q  43       8.848   0.749 -16.850  0.00  0.00           C  
ATOM     41  NZ  LYS Q  43       9.403   1.985 -17.459  0.00  0.00           C  
ATOM     42   N  SER Q  44      10.162  -4.318 -14.158  0.00  0.00           C  
ATOM     42  CA  SER Q  44      10.249  -5.412 -15.119  0.00  0.00           C  
ATOM     42   C  SER Q  44       9.342  -6.594 -14.787  0.00  0.00           C  
ATOM     42   O  SER Q  44       9.273  -7.559 -15.552  0.00  0.00           C  
ATOM     42  CB  SER Q  44      11.698  -5.897 -15.229  0.00  0.00           C  
ATOM     42  OG  SER Q  44      12.144  -6.451 -14.004  0.00  0.00           C  
ATOM     43   N  THR Q  45       8.648  -6.515 -13.654  0.00  0.00           C  
ATOM     43  CA  THR Q  45       7.751  -7.584 -13.210  0.00  0.00           C  
ATOM     43   C  THR Q  45       6.282  -7.180 -13.306  0.00  0.00           C  
ATOM     43   O  THR Q  45       5.384  -8.018 -13.178  0.00  0.00           C  
ATOM     43  CB  THR Q  45       8.030  -7.974 -11.739  0.00  0.00           C  
ATOM     43 OG1  THR Q  45       7.539  -6.945 -10.866  0.00  0.00           C  
ATOM     43 CG2  THR Q  45       9.521  -8.153 -11.510  0.00  0.00           C  
ATOM     44   N  LEU Q  46       6.042  -5.895 -13.523  0.00  0.00           C  
ATOM     44  CA  LEU Q  46       4.688  -5.369 -13.612  0.00  0.00           C  
ATOM     44   C  LEU Q  46       4.081  -5.652 -14.983  0.00  0.00           C  
ATOM     44   O  LEU Q  46       4.755  -5.548 -16.010  0.00  0.00           C  
ATOM     44  CB  LEU Q  46       4.706  -3.862 -13.333  0.00  0.00           C  
ATOM     44  CG  LEU Q  46       5.541  -3.453 -12.108  0.00  0.00           C  
ATOM     44 CD1  LEU Q  46       5.571  -1.941 -11.990  0.00  0.00           C  
ATOM     44 CD2  LEU Q  46       4.968  -4.076 -10.839  0.00  0.00           C  
ATOM     45   N  PRO Q  47       2.792  -6.016 -15.016  0.00  0.00           C  
ATOM     45  CA  PRO Q  47       2.131  -6.311 -16.290  0.00  0.00           C  
ATOM     45   C  PRO Q  47       2.136  -5.141 -17.266  0.00  0.00           C  
ATOM     45   O  PRO Q  47       2.297  -5.336 -18.474  0.00  0.00           C  
ATOM     45  CB  PRO Q  47       0.724  -6.723 -15.862  0.00  0.00           C  
ATOM     45  CG  PRO Q  47       0.517  -5.983 -14.585  0.00  0.00           C  
ATOM     45  CD  PRO Q  47       1.847  -6.128 -13.893  0.00  0.00           C  
ATOM     46   N  PHE Q  48       1.967  -3.930 -16.743  0.00  0.00           C  
ATOM     46  CA  PHE Q  48       1.949  -2.743 -17.588  0.00  0.00           C  
ATOM     46   C  PHE Q  48       2.882  -1.632 -17.113  0.00  0.00           C  
ATOM     46   O  PHE Q  48       2.658  -0.449 -17.387  0.00  0.00           C  
ATOM     46  CB  PHE Q  48       0.511  -2.229 -17.734  0.00  0.00           C  
ATOM     46  CG  PHE Q  48      -0.369  -3.147 -18.536  0.00  0.00           C  
ATOM     46 CD1  PHE Q  48      -1.140  -4.120 -17.910  0.00  0.00           C  
ATOM     46 CD2  PHE Q  48      -0.376  -3.079 -19.928  0.00  0.00           C  
ATOM     46 CE1  PHE Q  48      -1.902  -5.015 -18.657  0.00  0.00           C  
ATOM     46 CE2  PHE Q  48      -1.134  -3.969 -20.683  0.00  0.00           C  
ATOM     46  CZ  PHE Q  48      -1.898  -4.941 -20.044  0.00  0.00           C  
ATOM     47   N  GLY Q  49       3.934  -2.034 -16.405  0.00  0.00           C  
ATOM     47  CA  GLY Q  49       4.932  -1.100 -15.915  0.00  0.00           C  
ATOM     47   C  GLY Q  49       4.461  -0.097 -14.886  0.00  0.00           C  
ATOM     47   O  GLY Q  49       5.141   0.905 -14.648  0.00  0.00           C  
ATOM     48   N  LYS Q  50       3.321  -0.366 -14.254  0.00  0.00           C  
ATOM     48  CA  LYS Q  50       2.773   0.556 -13.266  0.00  0.00           C  
ATOM     48   C  LYS Q  50       2.432  -0.077 -11.926  0.00  0.00           C  
ATOM     48   O  LYS Q  50       2.111  -1.264 -11.836  0.00  0.00           C  
ATOM     48  CB  LYS Q  50       1.484   1.210 -13.795  0.00  0.00           C  
ATOM     48  CG  LYS Q  50       1.605   1.947 -15.115  0.00  0.00           C  
ATOM     48  CD  LYS Q  50       2.500   3.167 -15.014  0.00  0.00           C  
ATOM     48  CE  LYS Q  50       2.295   4.080 -16.216  0.00  0.00           C  
ATOM     48  NZ  LYS Q  50       2.319   3.325 -17.498  0.00  0.00           C  
ATOM     49   N  ILE Q  51       2.499   0.738 -10.878  0.00  0.00           C  
ATOM     49  CA  ILE Q  51       2.121   0.297  -9.549  0.00  0.00           C  
ATOM     49   C  ILE Q  51       0.973   1.218  -9.129  0.00  0.00           C  
ATOM     49   O  ILE Q  51       0.805   2.319  -9.675  0.00  0.00           C  
ATOM     49  CB  ILE Q  51       3.297   0.361  -8.535  0.00  0.00           C  
ATOM     49 CG1  ILE Q  51       4.023   1.701  -8.637  0.00  0.00           C  
ATOM     49 CG2  ILE Q  51       4.257  -0.793  -8.786  0.00  0.00           C  
ATOM     49 CD1  ILE Q  51       5.179   1.825  -7.661  0.00  0.00           C  
ATOM     50   N  PRO Q  52       0.189   0.810  -8.125  0.00  0.00           C  
ATOM     50  CA  PRO Q  52       0.300  -0.438  -7.367  0.00  0.00           C  
ATOM     50   C  PRO Q  52      -0.167  -1.719  -8.048  0.00  0.00           C  
ATOM     50   O  PRO Q  52      -0.904  -1.693  -9.037  0.00  0.00           C  
ATOM     50  CB  PRO Q  52      -0.538  -0.136  -6.130  0.00  0.00           C  
ATOM     50  CG  PRO Q  52      -1.687   0.651  -6.731  0.00  0.00           C  
ATOM     50  CD  PRO Q  52      -0.951   1.616  -7.647  0.00  0.00           C  
ATOM     51   N  ILE Q  53       0.312  -2.843  -7.522  0.00  0.00           C  
ATOM     51  CA  ILE Q  53      -0.133  -4.156  -7.968  0.00  0.00           C  
ATOM     51   C  ILE Q  53      -0.431  -4.857  -6.649  0.00  0.00           C  
ATOM     51   O  ILE Q  53       0.133  -4.497  -5.609  0.00  0.00           C  
ATOM     51  CB  ILE Q  53       0.942  -4.957  -8.730  0.00  0.00           C  
ATOM     51 CG1  ILE Q  53       2.196  -5.139  -7.875  0.00  0.00           C  
ATOM     51 CG2  ILE Q  53       1.239  -4.281 -10.051  0.00  0.00           C  
ATOM     51 CD1  ILE Q  53       3.089  -6.272  -8.377  0.00  0.00           C  
ATOM     52   N  LEU Q  54      -1.347  -5.816  -6.674  0.00  0.00           C  
ATOM     52  CA  LEU Q  54      -1.671  -6.566  -5.469  0.00  0.00           C  
ATOM     52   C  LEU Q  54      -1.543  -8.028  -5.838  0.00  0.00           C  
ATOM     52   O  LEU Q  54      -2.244  -8.512  -6.732  0.00  0.00           C  
ATOM     52  CB  LEU Q  54      -3.101  -6.284  -4.993  0.00  0.00           C  
ATOM     52  CG  LEU Q  54      -3.516  -7.052  -3.727  0.00  0.00           C  
ATOM     52 CD1  LEU Q  54      -2.687  -6.554  -2.530  0.00  0.00           C  
ATOM     52 CD2  LEU Q  54      -5.010  -6.871  -3.459  0.00  0.00           C  
ATOM     53   N  GLU Q  55      -0.630  -8.723  -5.173  0.00  0.00           C  
ATOM     53  CA  GLU Q  55      -0.442 -10.138  -5.433  0.00  0.00           C  
ATOM     53   C  GLU Q  55      -1.358 -10.893  -4.493  0.00  0.00           C  
ATOM     53   O  GLU Q  55      -1.368 -10.654  -3.288  0.00  0.00           C  
ATOM     53  CB  GLU Q  55       1.024 -10.519  -5.234  0.00  0.00           C  
ATOM     53  CG  GLU Q  55       1.888 -10.009  -6.375  0.00  0.00           C  
ATOM     53  CD  GLU Q  55       3.369 -10.141  -6.109  0.00  0.00           C  
ATOM     53 OE1  GLU Q  55       3.920  -9.309  -5.357  0.00  0.00           C  
ATOM     53 OE2  GLU Q  55       3.981 -11.082  -6.650  0.00  0.00           C  
ATOM     54   N  VAL Q  56      -2.158 -11.780  -5.073  0.00  0.00           C  
ATOM     54  CA  VAL Q  56      -3.120 -12.564  -4.317  0.00  0.00           C  
ATOM     54   C  VAL Q  56      -2.838 -14.038  -4.567  0.00  0.00           C  
ATOM     54   O  VAL Q  56      -3.053 -14.534  -5.667  0.00  0.00           C  
ATOM     54  CB  VAL Q  56      -4.566 -12.233  -4.773  0.00  0.00           C  
ATOM     54 CG1  VAL Q  56      -5.575 -13.003  -3.935  0.00  0.00           C  
ATOM     54 CG2  VAL Q  56      -4.818 -10.730  -4.674  0.00  0.00           C  
ATOM     55   N  ASP Q  57      -2.347 -14.732  -3.547  0.00  0.00           C  
ATOM     55  CA  ASP Q  57      -2.034 -16.149  -3.682  0.00  0.00           C  
ATOM     55   C  ASP Q  57      -1.242 -16.477  -4.956  0.00  0.00           C  
ATOM     55   O  ASP Q  57      -1.579 -17.411  -5.695  0.00  0.00           C  
ATOM     55  CB  ASP Q  57      -3.327 -16.970  -3.630  0.00  0.00           C  
ATOM     55  CG  ASP Q  57      -3.901 -17.072  -2.221  0.00  0.00           C  
ATOM     55 OD1  ASP Q  57      -5.058 -17.529  -2.076  0.00  0.00           C  
ATOM     55 OD2  ASP Q  57      -3.191 -16.704  -1.261  0.00  0.00           C  
ATOM     56   N  GLY Q  58      -0.192 -15.697  -5.215  0.00  0.00           C  
ATOM     56  CA  GLY Q  58       0.649 -15.943  -6.373  0.00  0.00           C  
ATOM     56   C  GLY Q  58       0.245 -15.302  -7.688  0.00  0.00           C  
ATOM     56   O  GLY Q  58       1.005 -15.358  -8.657  0.00  0.00           C  
ATOM     57   N  LEU Q  59      -0.939 -14.699  -7.740  0.00  0.00           C  
ATOM     57  CA  LEU Q  59      -1.401 -14.058  -8.970  0.00  0.00           C  
ATOM     57   C  LEU Q  59      -1.415 -12.543  -8.812  0.00  0.00           C  
ATOM     57   O  LEU Q  59      -1.766 -12.020  -7.760  0.00  0.00           C  
ATOM     57  CB  LEU Q  59      -2.793 -14.561  -9.346  0.00  0.00           C  
ATOM     57  CG  LEU Q  59      -2.830 -16.068  -9.626  0.00  0.00           C  
ATOM     57 CD1  LEU Q  59      -4.251 -16.496  -9.949  0.00  0.00           C  
ATOM     57 CD2  LEU Q  59      -1.889 -16.402 -10.766  0.00  0.00           C  
ATOM     58   N  THR Q  60      -1.053 -11.844  -9.878  0.00  0.00           C  
ATOM     58  CA  THR Q  60      -0.976 -10.390  -9.834  0.00  0.00           C  
ATOM     58   C  THR Q  60      -2.177  -9.622 -10.363  0.00  0.00           C  
ATOM     58   O  THR Q  60      -2.656  -9.870 -11.469  0.00  0.00           C  
ATOM     58  CB  THR Q  60       0.273  -9.905 -10.597  0.00  0.00           C  
ATOM     58 OG1  THR Q  60       1.447 -10.433  -9.965  0.00  0.00           C  
ATOM     58 CG2  THR Q  60       0.343  -8.373 -10.613  0.00  0.00           C  
ATOM     59   N  LEU Q  61      -2.661  -8.692  -9.547  0.00  0.00           C  
ATOM     59  CA  LEU Q  61      -3.760  -7.816  -9.926  0.00  0.00           C  
ATOM     59   C  LEU Q  61      -3.133  -6.427 -10.077  0.00  0.00           C  
ATOM     59   O  LEU Q  61      -2.173  -6.106  -9.377  0.00  0.00           C  
ATOM     59  CB  LEU Q  61      -4.820  -7.758  -8.824  0.00  0.00           C  
ATOM     59  CG  LEU Q  61      -5.573  -9.038  -8.446  0.00  0.00           C  
ATOM     59 CD1  LEU Q  61      -6.580  -8.740  -7.340  0.00  0.00           C  
ATOM     59 CD2  LEU Q  61      -6.289  -9.577  -9.681  0.00  0.00           C  
ATOM     60   N  HIS Q  62      -3.645  -5.617 -10.999  0.00  0.00           C  
ATOM     60  CA  HIS Q  62      -3.117  -4.260 -11.160  0.00  0.00           C  
ATOM     60   C  HIS Q  62      -4.271  -3.269 -11.265  0.00  0.00           C  
ATOM     60   O  HIS Q  62      -5.428  -3.684 -11.322  0.00  0.00           C  
ATOM     60  CB  HIS Q  62      -2.183  -4.144 -12.378  0.00  0.00           C  
ATOM     60  CG  HIS Q  62      -2.868  -4.268 -13.706  0.00  0.00           C  
ATOM     60 ND1  HIS Q  62      -3.330  -5.469 -14.204  0.00  0.00           C  
ATOM     60 CD2  HIS Q  62      -3.127  -3.341 -14.659  0.00  0.00           C  
ATOM     60 CE1  HIS Q  62      -3.837  -5.276 -15.410  0.00  0.00           C  
ATOM     60 NE2  HIS Q  62      -3.727  -3.994 -15.710  0.00  0.00           C  
ATOM     61   N  GLN Q  63      -3.944  -1.973 -11.276  0.00  0.00           C  
ATOM     61  CA  GLN Q  63      -4.922  -0.870 -11.333  0.00  0.00           C  
ATOM     61   C  GLN Q  63      -5.597  -0.694  -9.976  0.00  0.00           C  
ATOM     61   O  GLN Q  63      -6.458  -1.479  -9.587  0.00  0.00           C  
ATOM     61  CB  GLN Q  63      -5.966  -1.108 -12.432  0.00  0.00           C  
ATOM     61  CG  GLN Q  63      -5.466  -0.771 -13.838  0.00  0.00           C  
ATOM     61  CD  GLN Q  63      -5.240   0.723 -14.051  0.00  0.00           C  
ATOM     61 OE1  GLN Q  63      -5.709   1.555 -13.274  0.00  0.00           C  
ATOM     61 NE2  GLN Q  63      -4.537   1.065 -15.122  0.00  0.00           C  
ATOM     62   N  SER Q  64      -5.194   0.354  -9.262  0.00  0.00           C  
ATOM     62  CA  SER Q  64      -5.699   0.627  -7.923  0.00  0.00           C  
ATOM     62   C  SER Q  64      -7.209   0.553  -7.733  0.00  0.00           C  
ATOM     62   O  SER Q  64      -7.668  -0.043  -6.764  0.00  0.00           C  
ATOM     62  CB  SER Q  64      -5.192   1.989  -7.434  0.00  0.00           C  
ATOM     62  OG  SER Q  64      -5.764   3.029  -8.201  0.00  0.00           C  
ATOM     63   N  LEU Q  65      -7.985   1.136  -8.643  0.00  0.00           C  
ATOM     63  CA  LEU Q  65      -9.439   1.127  -8.503  0.00  0.00           C  
ATOM     63   C  LEU Q  65     -10.056  -0.227  -8.820  0.00  0.00           C  
ATOM     63   O  LEU Q  65     -11.082  -0.595  -8.246  0.00  0.00           C  
ATOM     63  CB  LEU Q  65     -10.057   2.212  -9.387  0.00  0.00           C  
ATOM     63  CG  LEU Q  65      -9.536   3.611  -9.058  0.00  0.00           C  
ATOM     63 CD1  LEU Q  65     -10.243   4.611  -9.965  0.00  0.00           C  
ATOM     63 CD2  LEU Q  65      -9.772   3.945  -7.590  0.00  0.00           C  
ATOM     64   N  ALA Q  66      -9.437  -0.962  -9.738  0.00  0.00           C  
ATOM     64  CA  ALA Q  66      -9.934  -2.291 -10.078  0.00  0.00           C  
ATOM     64   C  ALA Q  66      -9.716  -3.170  -8.842  0.00  0.00           C  
ATOM     64   O  ALA Q  66     -10.570  -3.984  -8.482  0.00  0.00           C  
ATOM     64  CB  ALA Q  66      -9.173  -2.856 -11.282  0.00  0.00           C  
ATOM     65   N  ILE Q  67      -8.569  -2.985  -8.196  0.00  0.00           C  
ATOM     65  CA  ILE Q  67      -8.220  -3.741  -6.988  0.00  0.00           C  
ATOM     65   C  ILE Q  67      -9.167  -3.367  -5.845  0.00  0.00           C  
ATOM     65   O  ILE Q  67      -9.676  -4.228  -5.133  0.00  0.00           C  
ATOM     65  CB  ILE Q  67      -6.753  -3.457  -6.563  0.00  0.00           C  
ATOM     65 CG1  ILE Q  67      -5.790  -4.003  -7.625  0.00  0.00           C  
ATOM     65 CG2  ILE Q  67      -6.461  -4.098  -5.188  0.00  0.00           C  
ATOM     65 CD1  ILE Q  67      -4.370  -3.480  -7.502  0.00  0.00           C  
ATOM     66   N  ALA Q  68      -9.409  -2.072  -5.674  0.00  0.00           C  
ATOM     66  CA  ALA Q  68     -10.308  -1.610  -4.625  0.00  0.00           C  
ATOM     66   C  ALA Q  68     -11.708  -2.206  -4.814  0.00  0.00           C  
ATOM     66   O  ALA Q  68     -12.356  -2.607  -3.851  0.00  0.00           C  
ATOM     66  CB  ALA Q  68     -10.375  -0.077  -4.634  0.00  0.00           C  
ATOM     67   N  ARG Q  69     -12.176  -2.270  -6.056  0.00  0.00           C  
ATOM     67  CA  ARG Q  69     -13.491  -2.826  -6.324  0.00  0.00           C  
ATOM     67   C  ARG Q  69     -13.494  -4.324  -5.999  0.00  0.00           C  
ATOM     67   O  ARG Q  69     -14.436  -4.833  -5.404  0.00  0.00           C  
ATOM     67  CB  ARG Q  69     -13.877  -2.572  -7.784  0.00  0.00           C  
ATOM     67  CG  ARG Q  69     -15.320  -2.884  -8.108  0.00  0.00           C  
ATOM     67  CD  ARG Q  69     -15.666  -2.421  -9.511  0.00  0.00           C  
ATOM     67  NE  ARG Q  69     -15.400  -0.992  -9.682  0.00  0.00           C  
ATOM     67  CZ  ARG Q  69     -14.411  -0.487 -10.419  0.00  0.00           C  
ATOM     67 NH1  ARG Q  69     -13.576  -1.283 -11.070  0.00  0.00           C  
ATOM     67 NH2  ARG Q  69     -14.262   0.827 -10.515  0.00  0.00           C  
ATOM     68   N  TYR Q  70     -12.428  -5.025  -6.374  0.00  0.00           C  
ATOM     68  CA  TYR Q  70     -12.329  -6.453  -6.093  0.00  0.00           C  
ATOM     68   C  TYR Q  70     -12.406  -6.746  -4.583  0.00  0.00           C  
ATOM     68   O  TYR Q  70     -13.141  -7.641  -4.145  0.00  0.00           C  
ATOM     68  CB  TYR Q  70     -11.012  -6.994  -6.658  0.00  0.00           C  
ATOM     68  CG  TYR Q  70     -10.654  -8.382  -6.183  0.00  0.00           C  
ATOM     68 CD1  TYR Q  70     -11.285  -9.509  -6.713  0.00  0.00           C  
ATOM     68 CD2  TYR Q  70      -9.697  -8.569  -5.186  0.00  0.00           C  
ATOM     68 CE1  TYR Q  70     -10.969 -10.792  -6.261  0.00  0.00           C  
ATOM     68 CE2  TYR Q  70      -9.377  -9.845  -4.722  0.00  0.00           C  
ATOM     68  CZ  TYR Q  70     -10.016 -10.952  -5.265  0.00  0.00           C  
ATOM     68  OH  TYR Q  70      -9.701 -12.217  -4.812  0.00  0.00           C  
ATOM     69   N  LEU Q  71     -11.640  -5.989  -3.801  0.00  0.00           C  
ATOM     69  CA  LEU Q  71     -11.586  -6.166  -2.347  0.00  0.00           C  
ATOM     69   C  LEU Q  71     -12.890  -5.844  -1.624  0.00  0.00           C  
ATOM     69   O  LEU Q  71     -13.165  -6.406  -0.560  0.00  0.00           C  
ATOM     69  CB  LEU Q  71     -10.467  -5.308  -1.744  0.00  0.00           C  
ATOM     69  CG  LEU Q  71      -9.018  -5.665  -2.094  0.00  0.00           C  
ATOM     69 CD1  LEU Q  71      -8.057  -4.610  -1.530  0.00  0.00           C  
ATOM     69 CD2  LEU Q  71      -8.699  -7.056  -1.535  0.00  0.00           C  
ATOM     70   N  THR Q  72     -13.691  -4.942  -2.186  0.00  0.00           C  
ATOM     70  CA  THR Q  72     -14.941  -4.569  -1.538  0.00  0.00           C  
ATOM     70   C  THR Q  72     -16.149  -5.367  -2.005  0.00  0.00           C  
ATOM     70   O  THR Q  72     -17.250  -5.176  -1.490  0.00  0.00           C  
ATOM     70  CB  THR Q  72     -15.244  -3.066  -1.714  0.00  0.00           C  
ATOM     70 OG1  THR Q  72     -15.395  -2.769  -3.106  0.00  0.00           C  
ATOM     70 CG2  THR Q  72     -14.113  -2.220  -1.125  0.00  0.00           C  
ATOM     71   N  LYS Q  73     -15.950  -6.263  -2.970  0.00  0.00           C  
ATOM     71  CA  LYS Q  73     -17.056  -7.080  -3.455  0.00  0.00           C  
ATOM     71   C  LYS Q  73     -17.583  -7.950  -2.321  0.00  0.00           C  
ATOM     71   O  LYS Q  73     -16.810  -8.561  -1.580  0.00  0.00           C  
ATOM     71  CB  LYS Q  73     -16.618  -7.948  -4.640  0.00  0.00           C  
ATOM     71  CG  LYS Q  73     -16.413  -7.137  -5.916  0.00  0.00           C  
ATOM     71  CD  LYS Q  73     -16.415  -7.991  -7.181  0.00  0.00           C  
ATOM     71  CE  LYS Q  73     -16.462  -7.090  -8.415  0.00  0.00           C  
ATOM     71  NZ  LYS Q  73     -16.395  -7.826  -9.706  0.00  0.00           C  
ATOM     72   N  ASN Q  74     -18.904  -7.974  -2.185  0.00  0.00           C  
ATOM     72  CA  ASN Q  74     -19.579  -8.742  -1.142  0.00  0.00           C  
ATOM     72   C  ASN Q  74     -19.320  -8.223   0.270  0.00  0.00           C  
ATOM     72   O  ASN Q  74     -19.407  -8.973   1.246  0.00  0.00           C  
ATOM     72  CB  ASN Q  74     -19.204 -10.225  -1.237  0.00  0.00           C  
ATOM     72  CG  ASN Q  74     -19.723 -10.872  -2.511  0.00  0.00           C  
ATOM     72 OD1  ASN Q  74     -20.888 -10.705  -2.872  0.00  0.00           C  
ATOM     72 ND2  ASN Q  74     -18.863 -11.614  -3.193  0.00  0.00           C  
ATOM     73   N  THR Q  75     -18.999  -6.936   0.377  0.00  0.00           C  
ATOM     73  CA  THR Q  75     -18.777  -6.316   1.680  0.00  0.00           C  
ATOM     73   C  THR Q  75     -19.694  -5.094   1.781  0.00  0.00           C  
ATOM     73   O  THR Q  75     -20.277  -4.666   0.786  0.00  0.00           C  
ATOM     73  CB  THR Q  75     -17.327  -5.842   1.859  0.00  0.00           C  
ATOM     73 OG1  THR Q  75     -17.122  -4.651   1.092  0.00  0.00           C  
ATOM     73 CG2  THR Q  75     -16.347  -6.927   1.404  0.00  0.00           C  
# all subject chain's atoms
ATOM      0   N  GLN S  26     -22.481 -11.657  -7.360  0.00  0.00           C  
ATOM      0  CA  GLN S  26     -22.141 -10.263  -7.616  0.00  0.00           C  
ATOM      0   C  GLN S  26     -23.093  -9.315  -6.893  0.00  0.00           C  
ATOM      0   O  GLN S  26     -23.353  -8.206  -7.362  0.00  0.00           C  
ATOM      0  CB  GLN S  26     -22.146  -9.976  -9.119  0.00  0.00           C  
ATOM      0  CG  GLN S  26     -21.565  -8.628  -9.488  0.00  0.00           C  
ATOM      0  CD  GLN S  26     -21.529  -8.365 -10.976  0.00  0.00           C  
ATOM      0 OE1  GLN S  26     -21.942  -9.201 -11.783  0.00  0.00           C  
ATOM      0 NE2  GLN S  26     -21.021  -7.199 -11.352  0.00  0.00           C  
ATOM      1   N  LYS S  27     -23.611  -9.756  -5.749  0.00  0.00           C  
ATOM      1  CA  LYS S  27     -24.532  -8.947  -4.947  0.00  0.00           C  
ATOM      1   C  LYS S  27     -23.780  -7.819  -4.209  0.00  0.00           C  
ATOM      1   O  LYS S  27     -22.936  -8.092  -3.345  0.00  0.00           C  
ATOM      1  CB  LYS S  27     -25.269  -9.848  -3.935  0.00  0.00           C  
ATOM      2   N  ARG S  28     -24.085  -6.562  -4.533  0.00  0.00           C  
ATOM      2  CA  ARG S  28     -23.419  -5.438  -3.877  0.00  0.00           C  
ATOM      2   C  ARG S  28     -23.513  -5.424  -2.346  0.00  0.00           C  
ATOM      2   O  ARG S  28     -24.601  -5.257  -1.794  0.00  0.00           C  
ATOM      2  CB  ARG S  28     -23.932  -4.097  -4.407  0.00  0.00           C  
ATOM      2  CG  ARG S  28     -23.518  -2.928  -3.514  0.00  0.00           C  
ATOM      2  CD  ARG S  28     -23.642  -1.600  -4.195  0.00  0.00           C  
ATOM      2  NE  ARG S  28     -24.459  -0.675  -3.424  0.00  0.00           C  
ATOM      2  CZ  ARG S  28     -24.833   0.526  -3.858  0.00  0.00           C  
ATOM      2 NH1  ARG S  28     -24.426   0.967  -5.044  0.00  0.00           C  
ATOM      2 NH2  ARG S  28     -25.652   1.275  -3.131  0.00  0.00           C  
ATOM      3   N  ASP S  29     -22.372  -5.592  -1.671  0.00  0.00           C  
ATOM      3  CA  ASP S  29     -22.296  -5.563  -0.205  0.00  0.00           C  
ATOM      3   C  ASP S  29     -22.517  -4.098   0.199  0.00  0.00           C  
ATOM      3   O  ASP S  29     -21.626  -3.259   0.073  0.00  0.00           C  
ATOM      3  CB  ASP S  29     -20.906  -6.040   0.256  0.00  0.00           C  
ATOM      3  CG  ASP S  29     -20.822  -6.298   1.761  0.00  0.00           C  
ATOM      3 OD1  ASP S  29     -21.327  -5.477   2.552  0.00  0.00           C  
ATOM      3 OD2  ASP S  29     -20.224  -7.325   2.159  0.00  0.00           C  
ATOM      4   N  ASN S  30     -23.710  -3.794   0.686  0.00  0.00           C  
ATOM      4  CA  ASN S  30     -24.046  -2.433   1.079  0.00  0.00           C  
ATOM      4   C  ASN S  30     -23.389  -1.918   2.357  0.00  0.00           C  
ATOM      4   O  ASN S  30     -23.235  -0.711   2.533  0.00  0.00           C  
ATOM      4  CB  ASN S  30     -25.563  -2.276   1.140  0.00  0.00           C  
ATOM      4  CG  ASN S  30     -26.210  -2.413  -0.230  0.00  0.00           C  
ATOM      4 OD1  ASN S  30     -26.201  -1.473  -1.030  0.00  0.00           C  
ATOM      4 ND2  ASN S  30     -26.745  -3.597  -0.522  0.00  0.00           C  
ATOM      5   N  VAL S  31     -23.011  -2.827   3.250  0.00  0.00           C  
ATOM      5  CA  VAL S  31     -22.353  -2.449   4.501  0.00  0.00           C  
ATOM      5   C  VAL S  31     -20.982  -1.921   4.102  0.00  0.00           C  
ATOM      5   O  VAL S  31     -20.579  -0.823   4.490  0.00  0.00           C  
ATOM      5  CB  VAL S  31     -22.149  -3.675   5.427  0.00  0.00           C  
ATOM      5 CG1  VAL S  31     -21.423  -3.265   6.697  0.00  0.00           C  
ATOM      5 CG2  VAL S  31     -23.483  -4.327   5.756  0.00  0.00           C  
ATOM      6   N  LEU S  32     -20.309  -2.707   3.265  0.00  0.00           C  
ATOM      6  CA  LEU S  32     -18.987  -2.384   2.764  0.00  0.00           C  
ATOM      6   C  LEU S  32     -19.018  -1.111   1.937  0.00  0.00           C  
ATOM      6   O  LEU S  32     -18.207  -0.214   2.157  0.00  0.00           C  
ATOM      6  CB  LEU S  32     -18.448  -3.534   1.921  0.00  0.00           C  
ATOM      6  CG  LEU S  32     -16.979  -3.424   1.511  0.00  0.00           C  
ATOM      6 CD1  LEU S  32     -16.105  -3.366   2.754  0.00  0.00           C  
ATOM      6 CD2  LEU S  32     -16.587  -4.617   0.652  0.00  0.00           C  
ATOM      7   N  PHE S  33     -19.959  -1.018   1.000  0.00  0.00           C  
ATOM      7  CA  PHE S  33     -20.057   0.171   0.170  0.00  0.00           C  
ATOM      7   C  PHE S  33     -20.291   1.401   1.033  0.00  0.00           C  
ATOM      7   O  PHE S  33     -19.762   2.477   0.752  0.00  0.00           C  
ATOM      7  CB  PHE S  33     -21.173   0.048  -0.864  0.00  0.00           C  
ATOM      7  CG  PHE S  33     -21.192   1.180  -1.858  0.00  0.00           C  
ATOM      7 CD1  PHE S  33     -20.373   1.148  -2.985  0.00  0.00           C  
ATOM      7 CD2  PHE S  33     -21.988   2.299  -1.646  0.00  0.00           C  
ATOM      7 CE1  PHE S  33     -20.342   2.216  -3.885  0.00  0.00           C  
ATOM      7 CE2  PHE S  33     -21.965   3.373  -2.541  0.00  0.00           C  
ATOM      7  CZ  PHE S  33     -21.138   3.328  -3.659  0.00  0.00           C  
ATOM      8   N  GLN S  34     -21.078   1.241   2.089  0.00  0.00           C  
ATOM      8  CA  GLN S  34     -21.360   2.353   2.984  0.00  0.00           C  
ATOM      8   C  GLN S  34     -20.104   2.752   3.744  0.00  0.00           C  
ATOM      8   O  GLN S  34     -19.827   3.939   3.924  0.00  0.00           C  
ATOM      8  CB  GLN S  34     -22.475   1.996   3.966  0.00  0.00           C  
ATOM      8  CG  GLN S  34     -23.003   3.205   4.713  0.00  0.00           C  
ATOM      8  CD  GLN S  34     -23.290   4.380   3.781  0.00  0.00           C  
ATOM      8 OE1  GLN S  34     -23.120   5.542   4.154  0.00  0.00           C  
ATOM      8 NE2  GLN S  34     -23.717   4.079   2.555  0.00  0.00           C  
ATOM      9   N  ALA S  35     -19.348   1.747   4.176  0.00  0.00           C  
ATOM      9  CA  ALA S  35     -18.103   1.959   4.907  0.00  0.00           C  
ATOM      9   C  ALA S  35     -17.105   2.724   4.030  0.00  0.00           C  
ATOM      9   O  ALA S  35     -16.463   3.683   4.484  0.00  0.00           C  
ATOM      9  CB  ALA S  35     -17.524   0.621   5.332  0.00  0.00           C  
ATOM     10   N  ALA S  36     -17.026   2.321   2.760  0.00  0.00           C  
ATOM     10  CA  ALA S  36     -16.138   2.936   1.777  0.00  0.00           C  
ATOM     10   C  ALA S  36     -16.493   4.391   1.546  0.00  0.00           C  
ATOM     10   O  ALA S  36     -15.611   5.246   1.467  0.00  0.00           C  
ATOM     10  CB  ALA S  36     -16.189   2.175   0.464  0.00  0.00           C  
ATOM     11   N  THR S  37     -17.784   4.672   1.439  0.00  0.00           C  
ATOM     11  CA  THR S  37     -18.254   6.033   1.223  0.00  0.00           C  
ATOM     11   C  THR S  37     -17.924   6.929   2.412  0.00  0.00           C  
ATOM     11   O  THR S  37     -17.648   8.124   2.251  0.00  0.00           C  
ATOM     11  CB  THR S  37     -19.761   6.046   1.001  0.00  0.00           C  
ATOM     11 OG1  THR S  37     -20.100   5.013   0.071  0.00  0.00           C  
ATOM     11 CG2  THR S  37     -20.209   7.388   0.458  0.00  0.00           C  
ATOM     12   N  ASP S  38     -17.971   6.353   3.609  0.00  0.00           C  
ATOM     12  CA  ASP S  38     -17.666   7.100   4.821  0.00  0.00           C  
ATOM     12   C  ASP S  38     -16.162   7.365   4.975  0.00  0.00           C  
ATOM     12   O  ASP S  38     -15.765   8.365   5.585  0.00  0.00           C  
ATOM     12  CB  ASP S  38     -18.224   6.374   6.046  0.00  0.00           C  
ATOM     12  CG  ASP S  38     -19.756   6.387   6.092  0.00  0.00           C  
ATOM     12 OD1  ASP S  38     -20.368   7.362   5.597  0.00  0.00           C  
ATOM     12 OD2  ASP S  38     -20.343   5.421   6.631  0.00  0.00           C  
ATOM     13   N  GLU S  39     -15.335   6.479   4.414  0.00  0.00           C  
ATOM     13  CA  GLU S  39     -13.882   6.635   4.471  0.00  0.00           C  
ATOM     13   C  GLU S  39     -13.362   7.765   3.604  0.00  0.00           C  
ATOM     13   O  GLU S  39     -12.279   8.282   3.871  0.00  0.00           C  
ATOM     13  CB  GLU S  39     -13.152   5.364   4.034  0.00  0.00           C  
ATOM     13  CG  GLU S  39     -12.879   4.365   5.134  0.00  0.00           C  
ATOM     13  CD  GLU S  39     -12.135   4.952   6.317  0.00  0.00           C  
ATOM     13 OE1  GLU S  39     -11.045   5.521   6.115  0.00  0.00           C  
ATOM     13 OE2  GLU S  39     -12.644   4.829   7.455  0.00  0.00           C  
ATOM     14   N  GLN S  40     -14.118   8.150   2.578  0.00  0.00           C  
ATOM     14  CA  GLN S  40     -13.678   9.204   1.666  0.00  0.00           C  
ATOM     14   C  GLN S  40     -12.973  10.405   2.296  0.00  0.00           C  
ATOM     14   O  GLN S  40     -11.847  10.730   1.918  0.00  0.00           C  
ATOM     14  CB  GLN S  40     -14.808   9.672   0.751  0.00  0.00           C  
ATOM     14  CG  GLN S  40     -14.365  10.780  -0.198  0.00  0.00           C  
ATOM     14  CD  GLN S  40     -15.385  11.083  -1.267  0.00  0.00           C  
ATOM     14 OE1  GLN S  40     -15.911  10.176  -1.914  0.00  0.00           C  
ATOM     14 NE2  GLN S  40     -15.668  12.364  -1.467  0.00  0.00           C  
ATOM     15   N  PRO S  41     -13.622  11.093   3.249  0.00  0.00           C  
ATOM     15  CA  PRO S  41     -12.932  12.241   3.847  0.00  0.00           C  
ATOM     15   C  PRO S  41     -11.615  11.885   4.548  0.00  0.00           C  
ATOM     15   O  PRO S  41     -10.679  12.672   4.523  0.00  0.00           C  
ATOM     15  CB  PRO S  41     -13.983  12.815   4.803  0.00  0.00           C  
ATOM     15  CG  PRO S  41     -14.836  11.622   5.136  0.00  0.00           C  
ATOM     15  CD  PRO S  41     -14.977  10.946   3.806  0.00  0.00           C  
ATOM     16   N  ALA S  42     -11.529  10.692   5.132  0.00  0.00           C  
ATOM     16  CA  ALA S  42     -10.308  10.256   5.814  0.00  0.00           C  
ATOM     16   C  ALA S  42      -9.203  10.027   4.784  0.00  0.00           C  
ATOM     16   O  ALA S  42      -8.036  10.313   5.040  0.00  0.00           C  
ATOM     16  CB  ALA S  42     -10.561   8.977   6.608  0.00  0.00           C  
ATOM     17   N  VAL S  43      -9.579   9.477   3.634  0.00  0.00           C  
ATOM     17  CA  VAL S  43      -8.647   9.216   2.551  0.00  0.00           C  
ATOM     17   C  VAL S  43      -8.038  10.529   2.061  0.00  0.00           C  
ATOM     17   O  VAL S  43      -6.825  10.630   1.894  0.00  0.00           C  
ATOM     17  CB  VAL S  43      -9.350   8.509   1.381  0.00  0.00           C  
ATOM     17 CG1  VAL S  43      -8.399   8.367   0.205  0.00  0.00           C  
ATOM     17 CG2  VAL S  43      -9.854   7.142   1.825  0.00  0.00           C  
ATOM     18   N  ILE S  44      -8.880  11.539   1.865  0.00  0.00           C  
ATOM     18  CA  ILE S  44      -8.437  12.854   1.404  0.00  0.00           C  
ATOM     18   C  ILE S  44      -7.416  13.414   2.379  0.00  0.00           C  
ATOM     18   O  ILE S  44      -6.480  14.104   1.974  0.00  0.00           C  
ATOM     18  CB  ILE S  44      -9.606  13.872   1.332  0.00  0.00           C  
ATOM     18 CG1  ILE S  44     -10.693  13.390   0.375  0.00  0.00           C  
ATOM     18 CG2  ILE S  44      -9.101  15.231   0.877  0.00  0.00           C  
ATOM     18 CD1  ILE S  44     -10.292  13.436  -1.058  0.00  0.00           C  
ATOM     19   N  LYS S  45      -7.618  13.153   3.667  0.00  0.00           C  
ATOM     19  CA  LYS S  45      -6.702  13.642   4.685  0.00  0.00           C  
ATOM     19   C  LYS S  45      -5.341  12.988   4.529  0.00  0.00           C  
ATOM     19   O  LYS S  45      -4.311  13.666   4.585  0.00  0.00           C  
ATOM     19  CB  LYS S  45      -7.255  13.389   6.087  0.00  0.00           C  
ATOM     19  CG  LYS S  45      -7.686  14.606   6.672  0.00  0.00           C  
ATOM     20   N  THR S  46      -5.336  11.672   4.336  0.00  0.00           C  
ATOM     20  CA  THR S  46      -4.098  10.939   4.152  0.00  0.00           C  
ATOM     20   C  THR S  46      -3.351  11.462   2.916  0.00  0.00           C  
ATOM     20   O  THR S  46      -2.141  11.649   2.956  0.00  0.00           C  
ATOM     20  CB  THR S  46      -4.367   9.447   4.029  0.00  0.00           C  
ATOM     20 OG1  THR S  46      -4.896   8.971   5.263  0.00  0.00           C  
ATOM     20 CG2  THR S  46      -3.101   8.692   3.731  0.00  0.00           C  
ATOM     21   N  LEU S  47      -4.082  11.736   1.840  0.00  0.00           C  
ATOM     21  CA  LEU S  47      -3.479  12.261   0.626  0.00  0.00           C  
ATOM     21   C  LEU S  47      -2.789  13.581   0.915  0.00  0.00           C  
ATOM     21   O  LEU S  47      -1.668  13.787   0.468  0.00  0.00           C  
ATOM     21  CB  LEU S  47      -4.520  12.465  -0.471  0.00  0.00           C  
ATOM     21  CG  LEU S  47      -5.042  11.192  -1.125  0.00  0.00           C  
ATOM     21 CD1  LEU S  47      -6.143  11.546  -2.117  0.00  0.00           C  
ATOM     21 CD2  LEU S  47      -3.902  10.457  -1.815  0.00  0.00           C  
ATOM     22   N  GLU S  48      -3.446  14.468   1.661  0.00  0.00           C  
ATOM     22  CA  GLU S  48      -2.862  15.768   2.001  0.00  0.00           C  
ATOM     22   C  GLU S  48      -1.545  15.584   2.748  0.00  0.00           C  
ATOM     22   O  GLU S  48      -0.555  16.252   2.444  0.00  0.00           C  
ATOM     22  CB  GLU S  48      -3.829  16.597   2.852  0.00  0.00           C  
ATOM     22  CG  GLU S  48      -3.353  18.024   3.138  0.00  0.00           C  
ATOM     22  CD  GLU S  48      -4.338  18.837   3.980  0.00  0.00           C  
ATOM     22 OE1  GLU S  48      -4.803  18.326   5.028  0.00  0.00           C  
ATOM     22 OE2  GLU S  48      -4.637  19.995   3.602  0.00  0.00           C  
ATOM     23   N  LYS S  49      -1.529  14.665   3.711  0.00  0.00           C  
ATOM     23  CA  LYS S  49      -0.327  14.395   4.487  0.00  0.00           C  
ATOM     23   C  LYS S  49       0.812  13.893   3.589  0.00  0.00           C  
ATOM     23   O  LYS S  49       1.921  14.421   3.646  0.00  0.00           C  
ATOM     23  CB  LYS S  49      -0.625  13.391   5.600  0.00  0.00           C  
ATOM     24   N  LEU S  50       0.524  12.905   2.743  0.00  0.00           C  
ATOM     24  CA  LEU S  50       1.523  12.334   1.839  0.00  0.00           C  
ATOM     24   C  LEU S  50       2.050  13.314   0.792  0.00  0.00           C  
ATOM     24   O  LEU S  50       3.250  13.429   0.595  0.00  0.00           C  
ATOM     24  CB  LEU S  50       0.969  11.092   1.144  0.00  0.00           C  
ATOM     24  CG  LEU S  50       0.741   9.877   2.035  0.00  0.00           C  
ATOM     24 CD1  LEU S  50       0.018   8.800   1.244  0.00  0.00           C  
ATOM     24 CD2  LEU S  50       2.067   9.366   2.572  0.00  0.00           C  
ATOM     25   N  VAL S  51       1.149  14.013   0.121  0.00  0.00           C  
ATOM     25  CA  VAL S  51       1.528  14.978  -0.901  0.00  0.00           C  
ATOM     25   C  VAL S  51       2.430  16.062  -0.329  0.00  0.00           C  
ATOM     25   O  VAL S  51       3.327  16.557  -1.010  0.00  0.00           C  
ATOM     25  CB  VAL S  51       0.277  15.619  -1.560  0.00  0.00           C  
ATOM     25 CG1  VAL S  51       0.656  16.857  -2.375  0.00  0.00           C  
ATOM     25 CG2  VAL S  51      -0.417  14.604  -2.449  0.00  0.00           C  
ATOM     26   N  ASN S  52       2.204  16.415   0.932  0.00  0.00           C  
ATOM     26  CA  ASN S  52       3.004  17.439   1.584  0.00  0.00           C  
ATOM     26   C  ASN S  52       4.406  16.992   1.980  0.00  0.00           C  
ATOM     26   O  ASN S  52       5.178  17.778   2.522  0.00  0.00           C  
ATOM     26  CB  ASN S  52       2.255  18.050   2.758  0.00  0.00           C  
ATOM     26  CG  ASN S  52       1.226  19.054   2.308  0.00  0.00           C  
ATOM     26 OD1  ASN S  52       1.507  19.908   1.470  0.00  0.00           C  
ATOM     26 ND2  ASN S  52       0.016  18.939   2.827  0.00  0.00           C  
ATOM     27   N  ILE S  53       4.718  15.720   1.755  0.00  0.00           C  
ATOM     27  CA  ILE S  53       6.050  15.207   2.028  0.00  0.00           C  
ATOM     27   C  ILE S  53       6.671  14.959   0.639  0.00  0.00           C  
ATOM     27   O  ILE S  53       6.334  13.980  -0.031  0.00  0.00           C  
ATOM     27  CB  ILE S  53       6.034  13.870   2.793  0.00  0.00           C  
ATOM     27 CG1  ILE S  53       5.361  14.029   4.153  0.00  0.00           C  
ATOM     27 CG2  ILE S  53       7.456  13.353   2.969  0.00  0.00           C  
ATOM     27 CD1  ILE S  53       5.288  12.722   4.936  0.00  0.00           C  
ATOM     28   N  GLU S  54       7.513  15.885   0.177  0.00  0.00           C  
ATOM     28  CA  GLU S  54       8.173  15.736  -1.121  0.00  0.00           C  
ATOM     28   C  GLU S  54       9.013  14.474  -1.112  0.00  0.00           C  
ATOM     28   O  GLU S  54       9.824  14.265  -0.210  0.00  0.00           C  
ATOM     28  CB  GLU S  54       9.041  16.945  -1.427  0.00  0.00           C  
ATOM     28  CG  GLU S  54       8.239  18.169  -1.795  0.00  0.00           C  
ATOM     28  CD  GLU S  54       9.089  19.407  -1.983  0.00  0.00           C  
ATOM     28 OE1  GLU S  54      10.307  19.353  -1.696  0.00  0.00           C  
ATOM     28 OE2  GLU S  54       8.534  20.444  -2.403  0.00  0.00           C  
ATOM     29   N  THR S  55       8.775  13.607  -2.090  0.00  0.00           C  
ATOM     29  CA  THR S  55       9.504  12.355  -2.177  0.00  0.00           C  
ATOM     29   C  THR S  55      10.061  12.030  -3.554  0.00  0.00           C  
ATOM     29   O  THR S  55       9.976  10.881  -4.001  0.00  0.00           C  
ATOM     29  CB  THR S  55       8.634  11.175  -1.692  0.00  0.00           C  
ATOM     29 OG1  THR S  55       7.380  11.182  -2.390  0.00  0.00           C  
ATOM     29 CG2  THR S  55       8.379  11.274  -0.197  0.00  0.00           C  
ATOM     30   N  GLY S  56      10.619  13.031  -4.233  0.00  0.00           C  
ATOM     30  CA  GLY S  56      11.214  12.782  -5.536  0.00  0.00           C  
ATOM     30   C  GLY S  56      12.310  11.752  -5.284  0.00  0.00           C  
ATOM     30   O  GLY S  56      12.989  11.834  -4.252  0.00  0.00           C  
ATOM     31   N  THR S  57      12.453  10.754  -6.157  0.00  0.00           C  
ATOM     31  CA  THR S  57      13.473   9.714  -5.971  0.00  0.00           C  
ATOM     31   C  THR S  57      14.820  10.344  -5.621  0.00  0.00           C  
ATOM     31   O  THR S  57      15.307  11.227  -6.337  0.00  0.00           C  
ATOM     31  CB  THR S  57      13.653   8.862  -7.233  0.00  0.00           C  
ATOM     31 OG1  THR S  57      12.386   8.693  -7.880  0.00  0.00           C  
ATOM     31 CG2  THR S  57      14.212   7.501  -6.871  0.00  0.00           C  
ATOM     32   N  GLY S  58      15.398   9.928  -4.499  0.00  0.00           C  
ATOM     32  CA  GLY S  58      16.674  10.485  -4.095  0.00  0.00           C  
ATOM     32   C  GLY S  58      16.601  11.497  -2.968  0.00  0.00           C  
ATOM     32   O  GLY S  58      17.610  11.758  -2.335  0.00  0.00           C  
ATOM     33   N  ASP S  59      15.438  12.099  -2.735  0.00  0.00           C  
ATOM     33  CA  ASP S  59      15.278  13.070  -1.650  0.00  0.00           C  
ATOM     33   C  ASP S  59      15.328  12.230  -0.372  0.00  0.00           C  
ATOM     33   O  ASP S  59      14.311  11.731   0.083  0.00  0.00           C  
ATOM     33  CB  ASP S  59      13.916  13.778  -1.783  0.00  0.00           C  
ATOM     33  CG  ASP S  59      13.760  14.985  -0.851  0.00  0.00           C  
ATOM     33 OD1  ASP S  59      14.320  15.005   0.262  0.00  0.00           C  
ATOM     33 OD2  ASP S  59      13.039  15.930  -1.232  0.00  0.00           C  
ATOM     34   N  ALA S  60      16.522  12.039   0.178  0.00  0.00           C  
ATOM     34  CA  ALA S  60      16.712  11.243   1.390  0.00  0.00           C  
ATOM     34   C  ALA S  60      15.837  11.665   2.565  0.00  0.00           C  
ATOM     34   O  ALA S  60      15.314  10.811   3.277  0.00  0.00           C  
ATOM     34  CB  ALA S  60      18.175  11.257   1.798  0.00  0.00           C  
ATOM     35   N  GLU S  61      15.685  12.973   2.773  0.00  0.00           C  
ATOM     35  CA  GLU S  61      14.862  13.485   3.871  0.00  0.00           C  
ATOM     35   C  GLU S  61      13.371  13.144   3.666  0.00  0.00           C  
ATOM     35   O  GLU S  61      12.703  12.656   4.579  0.00  0.00           C  
ATOM     35  CB  GLU S  61      15.064  15.000   4.034  0.00  0.00           C  
ATOM     36   N  GLY S  62      12.874  13.366   2.452  0.00  0.00           C  
ATOM     36  CA  GLY S  62      11.487  13.068   2.138  0.00  0.00           C  
ATOM     36   C  GLY S  62      11.181  11.583   2.206  0.00  0.00           C  
ATOM     36   O  GLY S  62      10.191  11.177   2.815  0.00  0.00           C  
ATOM     37   N  ILE S  63      12.033  10.765   1.595  0.00  0.00           C  
ATOM     37  CA  ILE S  63      11.848   9.317   1.598  0.00  0.00           C  
ATOM     37   C  ILE S  63      11.839   8.769   3.031  0.00  0.00           C  
ATOM     37   O  ILE S  63      11.113   7.817   3.335  0.00  0.00           C  
ATOM     37  CB  ILE S  63      12.946   8.607   0.764  0.00  0.00           C  
ATOM     37 CG1  ILE S  63      12.865   9.041  -0.702  0.00  0.00           C  
ATOM     37 CG2  ILE S  63      12.831   7.098   0.887  0.00  0.00           C  
ATOM     37 CD1  ILE S  63      11.608   8.635  -1.412  0.00  0.00           C  
ATOM     38   N  ALA S  64      12.635   9.374   3.911  0.00  0.00           C  
ATOM     38  CA  ALA S  64      12.695   8.941   5.306  0.00  0.00           C  
ATOM     38   C  ALA S  64      11.404   9.323   6.034  0.00  0.00           C  
ATOM     38   O  ALA S  64      10.803   8.500   6.718  0.00  0.00           C  
ATOM     38  CB  ALA S  64      13.905   9.553   6.008  0.00  0.00           C  
ATOM     39   N  ALA S  65      10.979  10.570   5.868  0.00  0.00           C  
ATOM     39  CA  ALA S  65       9.760  11.064   6.498  0.00  0.00           C  
ATOM     39   C  ALA S  65       8.564  10.221   6.065  0.00  0.00           C  
ATOM     39   O  ALA S  65       7.778   9.763   6.895  0.00  0.00           C  
ATOM     39  CB  ALA S  65       9.534  12.520   6.127  0.00  0.00           C  
ATOM     40   N  ALA S  66       8.461   9.989   4.761  0.00  0.00           C  
ATOM     40  CA  ALA S  66       7.376   9.203   4.199  0.00  0.00           C  
ATOM     40   C  ALA S  66       7.392   7.788   4.745  0.00  0.00           C  
ATOM     40   O  ALA S  66       6.366   7.261   5.133  0.00  0.00           C  
ATOM     40  CB  ALA S  66       7.465   9.196   2.681  0.00  0.00           C  
ATOM     41   N  GLY S  67       8.567   7.185   4.816  0.00  0.00           C  
ATOM     41  CA  GLY S  67       8.663   5.833   5.326  0.00  0.00           C  
ATOM     41   C  GLY S  67       8.259   5.739   6.783  0.00  0.00           C  
ATOM     41   O  GLY S  67       7.692   4.733   7.209  0.00  0.00           C  
ATOM     42   N  ASN S  68       8.539   6.789   7.548  0.00  0.00           C  
ATOM     42  CA  ASN S  68       8.200   6.814   8.966  0.00  0.00           C  
ATOM     42   C  ASN S  68       6.698   6.870   9.135  0.00  0.00           C  
ATOM     42   O  ASN S  68       6.125   6.174   9.974  0.00  0.00           C  
ATOM     42  CB  ASN S  68       8.844   8.012   9.659  0.00  0.00           C  
ATOM     42  CG  ASN S  68      10.354   7.889   9.755  0.00  0.00           C  
ATOM     42 OD1  ASN S  68      10.918   6.794   9.700  0.00  0.00           C  
ATOM     42 ND2  ASN S  68      11.020   9.022   9.883  0.00  0.00           C  
ATOM     43   N  PHE S  69       6.060   7.693   8.316  0.00  0.00           C  
ATOM     43  CA  PHE S  69       4.617   7.846   8.357  0.00  0.00           C  
ATOM     43   C  PHE S  69       3.922   6.526   8.010  0.00  0.00           C  
ATOM     43   O  PHE S  69       3.054   6.054   8.742  0.00  0.00           C  
ATOM     43  CB  PHE S  69       4.200   8.935   7.384  0.00  0.00           C  
ATOM     43  CG  PHE S  69       2.728   9.079   7.244  0.00  0.00           C  
ATOM     43 CD1  PHE S  69       1.997   9.775   8.196  0.00  0.00           C  
ATOM     43 CD2  PHE S  69       2.065   8.518   6.157  0.00  0.00           C  
ATOM     43 CE1  PHE S  69       0.615   9.915   8.072  0.00  0.00           C  
ATOM     43 CE2  PHE S  69       0.683   8.649   6.016  0.00  0.00           C  
ATOM     43  CZ  PHE S  69      -0.046   9.349   6.977  0.00  0.00           C  
ATOM     44   N  LEU S  70       4.336   5.922   6.905  0.00  0.00           C  
ATOM     44  CA  LEU S  70       3.767   4.666   6.456  0.00  0.00           C  
ATOM     44   C  LEU S  70       4.000   3.535   7.454  0.00  0.00           C  
ATOM     44   O  LEU S  70       3.147   2.661   7.607  0.00  0.00           C  
ATOM     44  CB  LEU S  70       4.319   4.307   5.073  0.00  0.00           C  
ATOM     44  CG  LEU S  70       3.925   5.257   3.935  0.00  0.00           C  
ATOM     44 CD1  LEU S  70       4.687   4.905   2.680  0.00  0.00           C  
ATOM     44 CD2  LEU S  70       2.426   5.194   3.690  0.00  0.00           C  
ATOM     45   N  GLU S  71       5.146   3.557   8.136  0.00  0.00           C  
ATOM     45  CA  GLU S  71       5.471   2.535   9.127  0.00  0.00           C  
ATOM     45   C  GLU S  71       4.509   2.675  10.300  0.00  0.00           C  
ATOM     45   O  GLU S  71       3.959   1.688  10.787  0.00  0.00           C  
ATOM     45  CB  GLU S  71       6.915   2.687   9.613  0.00  0.00           C  
ATOM     45  CG  GLU S  71       7.311   1.710  10.719  0.00  0.00           C  
ATOM     45  CD  GLU S  71       8.731   1.904  11.197  0.00  0.00           C  
ATOM     45 OE1  GLU S  71       9.089   3.031  11.584  0.00  0.00           C  
ATOM     45 OE2  GLU S  71       9.495   0.925  11.198  0.00  0.00           C  
ATOM     46   N  ALA S  72       4.287   3.916  10.725  0.00  0.00           C  
ATOM     46  CA  ALA S  72       3.391   4.215  11.838  0.00  0.00           C  
ATOM     46   C  ALA S  72       1.973   3.728  11.547  0.00  0.00           C  
ATOM     46   O  ALA S  72       1.381   2.992  12.353  0.00  0.00           C  
ATOM     46  CB  ALA S  72       3.388   5.705  12.125  0.00  0.00           C  
ATOM     47   N  GLU S  73       1.447   4.118  10.387  0.00  0.00           C  
ATOM     47  CA  GLU S  73       0.105   3.722   9.968  0.00  0.00           C  
ATOM     47   C  GLU S  73      -0.040   2.201   9.904  0.00  0.00           C  
ATOM     47   O  GLU S  73      -1.047   1.660  10.354  0.00  0.00           C  
ATOM     47  CB  GLU S  73      -0.247   4.350   8.626  0.00  0.00           C  
ATOM     47  CG  GLU S  73      -0.352   5.862   8.667  0.00  0.00           C  
ATOM     47  CD  GLU S  73      -1.434   6.359   9.610  0.00  0.00           C  
ATOM     47 OE1  GLU S  73      -2.629   6.162   9.312  0.00  0.00           C  
ATOM     47 OE2  GLU S  73      -1.091   6.968  10.645  0.00  0.00           C  
ATOM     48   N  LEU S  74       0.961   1.511   9.364  0.00  0.00           C  
ATOM     48  CA  LEU S  74       0.917   0.057   9.292  0.00  0.00           C  
ATOM     48   C  LEU S  74       0.911  -0.561  10.690  0.00  0.00           C  
ATOM     48   O  LEU S  74       0.271  -1.588  10.926  0.00  0.00           C  
ATOM     48  CB  LEU S  74       2.098  -0.485   8.494  0.00  0.00           C  
ATOM     48  CG  LEU S  74       1.998  -0.337   6.980  0.00  0.00           C  
ATOM     48 CD1  LEU S  74       3.215  -0.957   6.328  0.00  0.00           C  
ATOM     48 CD2  LEU S  74       0.739  -1.011   6.478  0.00  0.00           C  
ATOM     49   N  LYS S  75       1.628   0.064  11.616  0.00  0.00           C  
ATOM     49  CA  LYS S  75       1.673  -0.443  12.970  0.00  0.00           C  
ATOM     49   C  LYS S  75       0.328  -0.216  13.620  0.00  0.00           C  
ATOM     49   O  LYS S  75      -0.134  -1.061  14.375  0.00  0.00           C  
ATOM     49  CB  LYS S  75       2.808   0.193  13.767  0.00  0.00           C  
ATOM     49  CG  LYS S  75       4.136  -0.461  13.469  0.00  0.00           C  
ATOM     49  CD  LYS S  75       5.217  -0.000  14.411  0.00  0.00           C  
ATOM     49  CE  LYS S  75       6.432  -0.897  14.283  0.00  0.00           C  
ATOM     49  NZ  LYS S  75       7.468  -0.539  15.280  0.00  0.00           C  
ATOM     50   N  ASN S  76      -0.319   0.896  13.282  0.00  0.00           C  
ATOM     50  CA  ASN S  76      -1.641   1.203  13.817  0.00  0.00           C  
ATOM     50   C  ASN S  76      -2.646   0.134  13.411  0.00  0.00           C  
ATOM     50   O  ASN S  76      -3.641  -0.065  14.095  0.00  0.00           C  
ATOM     50  CB  ASN S  76      -2.150   2.557  13.323  0.00  0.00           C  
ATOM     50  CG  ASN S  76      -1.615   3.713  14.133  0.00  0.00           C  
ATOM     50 OD1  ASN S  76      -1.030   3.523  15.199  0.00  0.00           C  
ATOM     50 ND2  ASN S  76      -1.808   4.928  13.631  0.00  0.00           C  
ATOM     51   N  LEU S  77      -2.405  -0.532  12.286  0.00  0.00           C  
ATOM     51  CA  LEU S  77      -3.305  -1.580  11.817  0.00  0.00           C  
ATOM     51   C  LEU S  77      -2.872  -2.953  12.296  0.00  0.00           C  
ATOM     51   O  LEU S  77      -3.401  -3.958  11.840  0.00  0.00           C  
ATOM     51  CB  LEU S  77      -3.393  -1.586  10.290  0.00  0.00           C  
ATOM     51  CG  LEU S  77      -3.860  -0.304   9.604  0.00  0.00           C  
ATOM     51 CD1  LEU S  77      -3.623  -0.416   8.116  0.00  0.00           C  
ATOM     51 CD2  LEU S  77      -5.314  -0.033   9.905  0.00  0.00           C  
ATOM     52   N  GLY S  78      -1.864  -3.005  13.157  0.00  0.00           C  
ATOM     52  CA  GLY S  78      -1.402  -4.281  13.668  0.00  0.00           C  
ATOM     52   C  GLY S  78      -0.331  -5.005  12.879  0.00  0.00           C  
ATOM     52   O  GLY S  78      -0.024  -6.158  13.181  0.00  0.00           C  
ATOM     53   N  PHE S  79       0.253  -4.353  11.881  0.00  0.00           C  
ATOM     53  CA  PHE S  79       1.306  -4.981  11.082  0.00  0.00           C  
ATOM     53   C  PHE S  79       2.661  -5.005  11.793  0.00  0.00           C  
ATOM     53   O  PHE S  79       2.948  -4.153  12.640  0.00  0.00           C  
ATOM     53  CB  PHE S  79       1.491  -4.234   9.758  0.00  0.00           C  
ATOM     53  CG  PHE S  79       0.476  -4.572   8.719  0.00  0.00           C  
ATOM     53 CD1  PHE S  79      -0.786  -4.007   8.754  0.00  0.00           C  
ATOM     53 CD2  PHE S  79       0.788  -5.454   7.698  0.00  0.00           C  
ATOM     53 CE1  PHE S  79      -1.719  -4.317   7.787  0.00  0.00           C  
ATOM     53 CE2  PHE S  79      -0.139  -5.774   6.725  0.00  0.00           C  
ATOM     53  CZ  PHE S  79      -1.396  -5.203   6.767  0.00  0.00           C  
ATOM     54   N  THR S  80       3.475  -6.000  11.456  0.00  0.00           C  
ATOM     54  CA  THR S  80       4.828  -6.122  11.985  0.00  0.00           C  
ATOM     54   C  THR S  80       5.652  -5.496  10.849  0.00  0.00           C  
ATOM     54   O  THR S  80       5.674  -6.024   9.729  0.00  0.00           C  
ATOM     54  CB  THR S  80       5.238  -7.587  12.143  0.00  0.00           C  
ATOM     54 OG1  THR S  80       4.356  -8.229  13.059  0.00  0.00           C  
ATOM     54 CG2  THR S  80       6.650  -7.690  12.673  0.00  0.00           C  
ATOM     55   N  VAL S  81       6.269  -4.351  11.113  0.00  0.00           C  
ATOM     55  CA  VAL S  81       7.050  -3.652  10.101  0.00  0.00           C  
ATOM     55   C  VAL S  81       8.557  -3.882  10.189  0.00  0.00           C  
ATOM     55   O  VAL S  81       9.140  -3.827  11.267  0.00  0.00           C  
ATOM     55  CB  VAL S  81       6.772  -2.131  10.152  0.00  0.00           C  
ATOM     55 CG1  VAL S  81       7.500  -1.427   9.039  0.00  0.00           C  
ATOM     55 CG2  VAL S  81       5.284  -1.864  10.059  0.00  0.00           C  
ATOM     56   N  THR S  82       9.172  -4.177   9.049  0.00  0.00           C  
ATOM     56  CA  THR S  82      10.611  -4.387   8.963  0.00  0.00           C  
ATOM     56   C  THR S  82      11.127  -3.466   7.864  0.00  0.00           C  
ATOM     56   O  THR S  82      10.396  -3.123   6.937  0.00  0.00           C  
ATOM     56  CB  THR S  82      10.984  -5.853   8.629  0.00  0.00           C  
ATOM     56 OG1  THR S  82      10.290  -6.278   7.454  0.00  0.00           C  
ATOM     56 CG2  THR S  82      10.644  -6.777   9.788  0.00  0.00           C  
ATOM     57   N  ARG S  83      12.364  -3.010   7.999  0.00  0.00           C  
ATOM     57  CA  ARG S  83      12.946  -2.129   7.000  0.00  0.00           C  
ATOM     57   C  ARG S  83      13.989  -2.875   6.196  0.00  0.00           C  
ATOM     57   O  ARG S  83      14.682  -3.742   6.717  0.00  0.00           C  
ATOM     57  CB  ARG S  83      13.551  -0.901   7.660  0.00  0.00           C  
ATOM     57  CG  ARG S  83      12.518   0.061   8.160  0.00  0.00           C  
ATOM     57  CD  ARG S  83      13.124   1.086   9.059  0.00  0.00           C  
ATOM     57  NE  ARG S  83      12.144   2.082   9.456  0.00  0.00           C  
ATOM     57  CZ  ARG S  83      12.016   3.269   8.882  0.00  0.00           C  
ATOM     57 NH1  ARG S  83      12.817   3.615   7.887  0.00  0.00           C  
ATOM     57 NH2  ARG S  83      11.084   4.108   9.300  0.00  0.00           C  
ATOM     58   N  SER S  84      14.061  -2.569   4.909  0.00  0.00           C  
ATOM     58  CA  SER S  84      15.012  -3.207   4.012  0.00  0.00           C  
ATOM     58   C  SER S  84      15.756  -2.124   3.243  0.00  0.00           C  
ATOM     58   O  SER S  84      15.162  -1.414   2.438  0.00  0.00           C  
ATOM     58  CB  SER S  84      14.266  -4.130   3.049  0.00  0.00           C  
ATOM     58  OG  SER S  84      15.150  -4.794   2.171  0.00  0.00           C  
ATOM     59   N  LYS S  85      17.048  -1.982   3.514  0.00  0.00           C  
ATOM     59  CA  LYS S  85      17.863  -0.972   2.851  0.00  0.00           C  
ATOM     59   C  LYS S  85      17.883  -1.189   1.340  0.00  0.00           C  
ATOM     59   O  LYS S  85      17.934  -2.328   0.874  0.00  0.00           C  
ATOM     59  CB  LYS S  85      19.295  -1.026   3.402  0.00  0.00           C  
ATOM     59  CG  LYS S  85      19.932   0.246   3.351  0.00  0.00           C  
ATOM     60   N  SER S  86      17.807  -0.096   0.584  0.00  0.00           C  
ATOM     60  CA  SER S  86      17.839  -0.165  -0.875  0.00  0.00           C  
ATOM     60   C  SER S  86      19.161  -0.761  -1.325  0.00  0.00           C  
ATOM     60   O  SER S  86      20.216  -0.376  -0.831  0.00  0.00           C  
ATOM     60  CB  SER S  86      17.714   1.226  -1.479  0.00  0.00           C  
ATOM     60  OG  SER S  86      16.457   1.810  -1.195  0.00  0.00           C  
ATOM     61   N  ALA S  87      19.109  -1.696  -2.263  0.00  0.00           C  
ATOM     61  CA  ALA S  87      20.319  -2.326  -2.763  0.00  0.00           C  
ATOM     61   C  ALA S  87      21.195  -1.320  -3.502  0.00  0.00           C  
ATOM     61   O  ALA S  87      20.705  -0.346  -4.089  0.00  0.00           C  
ATOM     61  CB  ALA S  87      19.968  -3.490  -3.668  0.00  0.00           C  
ATOM     62   N  GLY S  88      22.503  -1.544  -3.422  0.00  0.00           C  
ATOM     62  CA  GLY S  88      23.451  -0.675  -4.088  0.00  0.00           C  
ATOM     62   C  GLY S  88      23.592   0.673  -3.426  0.00  0.00           C  
ATOM     62   O  GLY S  88      23.723   0.765  -2.205  0.00  0.00           C  
ATOM     63   N  LEU S  89      23.570   1.722  -4.242  0.00  0.00           C  
ATOM     63  CA  LEU S  89      23.708   3.079  -3.740  0.00  0.00           C  
ATOM     63   C  LEU S  89      22.400   3.862  -3.889  0.00  0.00           C  
ATOM     63   O  LEU S  89      22.401   5.073  -4.138  0.00  0.00           C  
ATOM     63  CB  LEU S  89      24.872   3.793  -4.457  0.00  0.00           C  
ATOM     64   N  VAL S  90      21.278   3.160  -3.746  0.00  0.00           C  
ATOM     64  CA  VAL S  90      19.966   3.798  -3.850  0.00  0.00           C  
ATOM     64   C  VAL S  90      19.594   4.358  -2.476  0.00  0.00           C  
ATOM     64   O  VAL S  90      19.834   3.729  -1.451  0.00  0.00           C  
ATOM     64  CB  VAL S  90      18.884   2.802  -4.348  0.00  0.00           C  
ATOM     64 CG1  VAL S  90      17.529   3.484  -4.430  0.00  0.00           C  
ATOM     64 CG2  VAL S  90      19.271   2.248  -5.709  0.00  0.00           C  
ATOM     65   N  VAL S  91      19.033   5.557  -2.468  0.00  0.00           C  
ATOM     65  CA  VAL S  91      18.640   6.233  -1.240  0.00  0.00           C  
ATOM     65   C  VAL S  91      17.379   5.684  -0.548  0.00  0.00           C  
ATOM     65   O  VAL S  91      16.368   5.416  -1.210  0.00  0.00           C  
ATOM     65  CB  VAL S  91      18.403   7.743  -1.532  0.00  0.00           C  
ATOM     65 CG1  VAL S  91      17.852   8.461  -0.313  0.00  0.00           C  
ATOM     65 CG2  VAL S  91      19.689   8.391  -1.998  0.00  0.00           C  
ATOM     66   N  GLY S  92      17.455   5.500   0.773  0.00  0.00           C  
ATOM     66  CA  GLY S  92      16.307   5.056   1.555  0.00  0.00           C  
ATOM     66   C  GLY S  92      16.047   3.614   1.934  0.00  0.00           C  
ATOM     66   O  GLY S  92      16.634   2.679   1.394  0.00  0.00           C  
ATOM     67   N  ASP S  93      15.148   3.459   2.899  0.00  0.00           C  
ATOM     67  CA  ASP S  93      14.719   2.162   3.404  0.00  0.00           C  
ATOM     67   C  ASP S  93      13.370   1.794   2.764  0.00  0.00           C  
ATOM     67   O  ASP S  93      12.470   2.638   2.671  0.00  0.00           C  
ATOM     67  CB  ASP S  93      14.485   2.234   4.921  0.00  0.00           C  
ATOM     67  CG  ASP S  93      15.730   1.993   5.732  0.00  0.00           C  
ATOM     67 OD1  ASP S  93      16.609   1.228   5.290  0.00  0.00           C  
ATOM     67 OD2  ASP S  93      15.806   2.543   6.848  0.00  0.00           C  
ATOM     68   N  ASN S  94      13.242   0.553   2.305  0.00  0.00           C  
ATOM     68  CA  ASN S  94      11.987   0.071   1.741  0.00  0.00           C  
ATOM     68   C  ASN S  94      11.211  -0.463   2.949  0.00  0.00           C  
ATOM     68   O  ASN S  94      11.790  -1.123   3.818  0.00  0.00           C  
ATOM     68  CB  ASN S  94      12.232  -1.042   0.717  0.00  0.00           C  
ATOM     68  CG  ASN S  94      12.813  -0.517  -0.590  0.00  0.00           C  
ATOM     68 OD1  ASN S  94      12.302   0.444  -1.170  0.00  0.00           C  
ATOM     68 ND2  ASN S  94      13.887  -1.138  -1.054  0.00  0.00           C  
ATOM     69   N  ILE S  95       9.927  -0.123   3.038  0.00  0.00           C  
ATOM     69  CA  ILE S  95       9.080  -0.552   4.155  0.00  0.00           C  
ATOM     69   C  ILE S  95       8.288  -1.813   3.824  0.00  0.00           C  
ATOM     69   O  ILE S  95       7.591  -1.859   2.808  0.00  0.00           C  
ATOM     69  CB  ILE S  95       8.091   0.564   4.549  0.00  0.00           C  
ATOM     69 CG1  ILE S  95       8.837   1.888   4.758  0.00  0.00           C  
ATOM     69 CG2  ILE S  95       7.307   0.173   5.787  0.00  0.00           C  
ATOM     69 CD1  ILE S  95       9.880   1.862   5.847  0.00  0.00           C  
ATOM     70   N  VAL S  96       8.410  -2.834   4.670  0.00  0.00           C  
ATOM     70  CA  VAL S  96       7.696  -4.094   4.474  0.00  0.00           C  
ATOM     70   C  VAL S  96       6.859  -4.403   5.712  0.00  0.00           C  
ATOM     70   O  VAL S  96       7.389  -4.494   6.818  0.00  0.00           C  
ATOM     70  CB  VAL S  96       8.662  -5.273   4.242  0.00  0.00           C  
ATOM     70 CG1  VAL S  96       7.890  -6.573   4.123  0.00  0.00           C  
ATOM     70 CG2  VAL S  96       9.485  -5.038   3.000  0.00  0.00           C  
ATOM     71   N  GLY S  97       5.554  -4.559   5.530  0.00  0.00           C  
ATOM     71  CA  GLY S  97       4.687  -4.863   6.654  0.00  0.00           C  
ATOM     71   C  GLY S  97       4.065  -6.230   6.478  0.00  0.00           C  
ATOM     71   O  GLY S  97       3.785  -6.633   5.351  0.00  0.00           C  
ATOM     72   N  LYS S  98       3.884  -6.964   7.569  0.00  0.00           C  
ATOM     72  CA  LYS S  98       3.274  -8.289   7.498  0.00  0.00           C  
ATOM     72   C  LYS S  98       2.248  -8.521   8.603  0.00  0.00           C  
ATOM     72   O  LYS S  98       2.387  -7.996   9.707  0.00  0.00           C  
ATOM     72  CB  LYS S  98       4.335  -9.388   7.529  0.00  0.00           C  
ATOM     72  CG  LYS S  98       5.170  -9.427   6.284  0.00  0.00           C  
ATOM     72  CD  LYS S  98       5.965 -10.699   6.161  0.00  0.00           C  
ATOM     72  CE  LYS S  98       6.620 -10.749   4.795  0.00  0.00           C  
ATOM     72  NZ  LYS S  98       7.042 -12.128   4.448  0.00  0.00           C  
ATOM     73   N  ILE S  99       1.200  -9.276   8.284  0.00  0.00           C  
ATOM     73  CA  ILE S  99       0.158  -9.594   9.244  0.00  0.00           C  
ATOM     73   C  ILE S  99      -0.453 -10.937   8.856  0.00  0.00           C  
ATOM     73   O  ILE S  99      -0.589 -11.238   7.668  0.00  0.00           C  
ATOM     73  CB  ILE S  99      -0.921  -8.490   9.280  0.00  0.00           C  
ATOM     73 CG1  ILE S  99      -1.747  -8.603  10.560  0.00  0.00           C  
ATOM     73 CG2  ILE S  99      -1.805  -8.552   8.038  0.00  0.00           C  
ATOM     73 CD1  ILE S  99      -2.655  -7.414  10.798  0.00  0.00           C  
ATOM     74   N  LYS S 100      -0.737 -11.771   9.853  0.00  0.00           C  
ATOM     74  CA  LYS S 100      -1.334 -13.083   9.620  0.00  0.00           C  
ATOM     74   C  LYS S 100      -2.786 -13.101  10.041  0.00  0.00           C  
ATOM     74   O  LYS S 100      -3.162 -12.482  11.036  0.00  0.00           C  
ATOM     74  CB  LYS S 100      -0.610 -14.164  10.410  0.00  0.00           C  
ATOM     74  CG  LYS S 100       0.699 -14.361   9.926  0.00  0.00           C  
ATOM     75   N  GLY S 101      -3.597 -13.815   9.275  0.00  0.00           C  
ATOM     75  CA  GLY S 101      -5.003 -13.938   9.586  0.00  0.00           C  
ATOM     75   C  GLY S 101      -5.217 -15.307  10.193  0.00  0.00           C  
ATOM     75   O  GLY S 101      -4.269 -15.948  10.645  0.00  0.00           C  
ATOM     76   N  ARG S 102      -6.449 -15.786  10.174  0.00  0.00           C  
ATOM     76  CA  ARG S 102      -6.730 -17.087  10.744  0.00  0.00           C  
ATOM     76   C  ARG S 102      -6.451 -18.245   9.794  0.00  0.00           C  
ATOM     76   O  ARG S 102      -6.540 -19.409  10.174  0.00  0.00           C  
ATOM     76  CB  ARG S 102      -8.151 -17.118  11.305  0.00  0.00           C  
ATOM     76  CG  ARG S 102      -8.330 -16.144  12.474  0.00  0.00           C  
ATOM     76  CD  ARG S 102      -7.294 -16.400  13.594  0.00  0.00           C  
ATOM     76  NE  ARG S 102      -7.231 -15.306  14.569  0.00  0.00           C  
ATOM     76  CZ  ARG S 102      -6.252 -15.137  15.459  0.00  0.00           C  
ATOM     76 NH1  ARG S 102      -5.232 -15.986  15.511  0.00  0.00           C  
ATOM     76 NH2  ARG S 102      -6.300 -14.115  16.307  0.00  0.00           C  
ATOM     77   N  GLY S 103      -6.082 -17.931   8.560  0.00  0.00           C  
ATOM     77  CA  GLY S 103      -5.780 -18.986   7.611  0.00  0.00           C  
ATOM     77   C  GLY S 103      -6.279 -18.685   6.217  0.00  0.00           C  
ATOM     77   O  GLY S 103      -7.345 -18.092   6.045  0.00  0.00           C  
ATOM     78   N  GLY S 104      -5.493 -19.063   5.216  0.00  0.00           C  
ATOM     78  CA  GLY S 104      -5.895 -18.816   3.849  0.00  0.00           C  
ATOM     78   C  GLY S 104      -4.719 -18.523   2.947  0.00  0.00           C  
ATOM     78   O  GLY S 104      -3.596 -18.938   3.226  0.00  0.00           C  
ATOM     79   N  LYS S 105      -4.984 -17.773   1.883  0.00  0.00           C  
ATOM     79  CA  LYS S 105      -3.968 -17.417   0.899  0.00  0.00           C  
ATOM     79   C  LYS S 105      -3.096 -16.251   1.343  0.00  0.00           C  
ATOM     79   O  LYS S 105      -3.450 -15.510   2.256  0.00  0.00           C  
ATOM     79  CB  LYS S 105      -4.631 -17.078  -0.441  0.00  0.00           C  
ATOM     79  CG  LYS S 105      -5.419 -18.214  -1.064  0.00  0.00           C  
ATOM     79  CD  LYS S 105      -4.525 -19.404  -1.334  0.00  0.00           C  
ATOM     79  CE  LYS S 105      -5.284 -20.519  -2.028  0.00  0.00           C  
ATOM     79  NZ  LYS S 105      -4.444 -21.744  -2.183  0.00  0.00           C  
ATOM     80   N  ASN S 106      -1.956 -16.095   0.679  0.00  0.00           C  
ATOM     80  CA  ASN S 106      -1.020 -15.017   0.979  0.00  0.00           C  
ATOM     80   C  ASN S 106      -1.081 -13.965  -0.113  0.00  0.00           C  
ATOM     80   O  ASN S 106      -1.106 -14.292  -1.298  0.00  0.00           C  
ATOM     80  CB  ASN S 106       0.398 -15.555   1.094  0.00  0.00           C  
ATOM     80  CG  ASN S 106       0.539 -16.549   2.206  0.00  0.00           C  
ATOM     80 OD1  ASN S 106       0.063 -16.325   3.316  0.00  0.00           C  
ATOM     80 ND2  ASN S 106       1.175 -17.669   1.916  0.00  0.00           C  
ATOM     81   N  LEU S 107      -1.112 -12.703   0.290  0.00  0.00           C  
ATOM     81  CA  LEU S 107      -1.185 -11.602  -0.648  0.00  0.00           C  
ATOM     81   C  LEU S 107      -0.018 -10.629  -0.480  0.00  0.00           C  
ATOM     81   O  LEU S 107       0.579 -10.532   0.596  0.00  0.00           C  
ATOM     81  CB  LEU S 107      -2.504 -10.842  -0.464  0.00  0.00           C  
ATOM     81  CG  LEU S 107      -3.824 -11.615  -0.465  0.00  0.00           C  
ATOM     81 CD1  LEU S 107      -4.964 -10.628  -0.510  0.00  0.00           C  
ATOM     81 CD2  LEU S 107      -3.914 -12.535  -1.655  0.00  0.00           C  
ATOM     82   N  LEU S 108       0.311  -9.934  -1.566  0.00  0.00           C  
ATOM     82  CA  LEU S 108       1.371  -8.939  -1.583  0.00  0.00           C  
ATOM     82   C  LEU S 108       0.763  -7.691  -2.215  0.00  0.00           C  
ATOM     82   O  LEU S 108       0.242  -7.748  -3.327  0.00  0.00           C  
ATOM     82  CB  LEU S 108       2.572  -9.428  -2.406  0.00  0.00           C  
ATOM     82  CG  LEU S 108       3.701  -8.416  -2.651  0.00  0.00           C  
ATOM     82 CD1  LEU S 108       4.272  -7.885  -1.332  0.00  0.00           C  
ATOM     82 CD2  LEU S 108       4.785  -9.066  -3.482  0.00  0.00           C  
ATOM     83   N  LEU S 109       0.766  -6.586  -1.480  0.00  0.00           C  
ATOM     83  CA  LEU S 109       0.216  -5.338  -1.975  0.00  0.00           C  
ATOM     83   C  LEU S 109       1.404  -4.412  -2.158  0.00  0.00           C  
ATOM     83   O  LEU S 109       2.181  -4.227  -1.230  0.00  0.00           C  
ATOM     83  CB  LEU S 109      -0.765  -4.752  -0.957  0.00  0.00           C  
ATOM     83  CG  LEU S 109      -1.822  -5.694  -0.342  0.00  0.00           C  
ATOM     83 CD1  LEU S 109      -2.809  -4.876   0.490  0.00  0.00           C  
ATOM     83 CD2  LEU S 109      -2.561  -6.471  -1.417  0.00  0.00           C  
ATOM     84   N  MET S 110       1.548  -3.834  -3.345  0.00  0.00           C  
ATOM     84  CA  MET S 110       2.673  -2.953  -3.634  0.00  0.00           C  
ATOM     84   C  MET S 110       2.272  -1.555  -3.990  0.00  0.00           C  
ATOM     84   O  MET S 110       1.269  -1.343  -4.657  0.00  0.00           C  
ATOM     84  CB  MET S 110       3.457  -3.457  -4.833  0.00  0.00           C  
ATOM     84  CG  MET S 110       4.058  -4.812  -4.715  0.00  0.00           C  
ATOM     84  SD  MET S 110       4.942  -5.108  -6.251  0.00  0.00           C  
ATOM     84  CE  MET S 110       5.356  -6.772  -5.992  0.00  0.00           C  
ATOM     85   N  SER S 111       3.165  -0.624  -3.694  0.00  0.00           C  
ATOM     85  CA  SER S 111       2.959   0.781  -3.987  0.00  0.00           C  
ATOM     85   C  SER S 111       4.310   1.473  -3.761  0.00  0.00           C  
ATOM     85   O  SER S 111       5.087   1.044  -2.912  0.00  0.00           C  
ATOM     85  CB  SER S 111       1.902   1.342  -3.046  0.00  0.00           C  
ATOM     85  OG  SER S 111       1.503   2.628  -3.458  0.00  0.00           C  
ATOM     86   N  HIS S 112       4.601   2.530  -4.510  0.00  0.00           C  
ATOM     86  CA  HIS S 112       5.874   3.217  -4.341  0.00  0.00           C  
ATOM     86   C  HIS S 112       5.752   4.598  -3.712  0.00  0.00           C  
ATOM     86   O  HIS S 112       4.807   5.337  -3.992  0.00  0.00           C  
ATOM     86  CB  HIS S 112       6.680   3.255  -5.661  0.00  0.00           C  
ATOM     86  CG  HIS S 112       6.069   4.082  -6.752  0.00  0.00           C  
ATOM     86 ND1  HIS S 112       6.285   5.439  -6.876  0.00  0.00           C  
ATOM     86 CD2  HIS S 112       5.286   3.733  -7.800  0.00  0.00           C  
ATOM     86 CE1  HIS S 112       5.662   5.892  -7.949  0.00  0.00           C  
ATOM     86 NE2  HIS S 112       5.049   4.875  -8.528  0.00  0.00           C  
ATOM     87   N  MET S 113       6.717   4.936  -2.864  0.00  0.00           C  
ATOM     87  CA  MET S 113       6.742   6.219  -2.160  0.00  0.00           C  
ATOM     87   C  MET S 113       7.264   7.386  -2.972  0.00  0.00           C  
ATOM     87   O  MET S 113       6.896   8.529  -2.716  0.00  0.00           C  
ATOM     87  CB  MET S 113       7.640   6.140  -0.934  0.00  0.00           C  
ATOM     87  CG  MET S 113       7.287   5.109   0.092  0.00  0.00           C  
ATOM     87  SD  MET S 113       8.587   5.133   1.350  0.00  0.00           C  
ATOM     87  CE  MET S 113       9.214   3.466   1.209  0.00  0.00           C  
ATOM     88   N  ASP S 114       8.176   7.112  -3.895  0.00  0.00           C  
ATOM     88  CA  ASP S 114       8.792   8.163  -4.702  0.00  0.00           C  
ATOM     88   C  ASP S 114       7.966   8.728  -5.848  0.00  0.00           C  
ATOM     88   O  ASP S 114       7.050   8.071  -6.344  0.00  0.00           C  
ATOM     88  CB  ASP S 114      10.153   7.691  -5.224  0.00  0.00           C  
ATOM     88  CG  ASP S 114      10.047   6.515  -6.189  0.00  0.00           C  
ATOM     88 OD1  ASP S 114       9.337   5.526  -5.895  0.00  0.00           C  
ATOM     88 OD2  ASP S 114      10.707   6.574  -7.244  0.00  0.00           C  
ATOM     89   N  THR S 115       8.296   9.952  -6.247  0.00  0.00           C  
ATOM     89  CA  THR S 115       7.624  10.635  -7.348  0.00  0.00           C  
ATOM     89   C  THR S 115       8.705  11.123  -8.324  0.00  0.00           C  
ATOM     89   O  THR S 115       9.891  11.099  -8.002  0.00  0.00           C  
ATOM     89  CB  THR S 115       6.831  11.859  -6.865  0.00  0.00           C  
ATOM     89 OG1  THR S 115       7.737  12.934  -6.587  0.00  0.00           C  
ATOM     89 CG2  THR S 115       6.038  11.531  -5.604  0.00  0.00           C  
ATOM     90   N  VAL S 116       8.294  11.581  -9.500  0.00  0.00           C  
ATOM     90  CA  VAL S 116       9.220  12.073 -10.515  0.00  0.00           C  
ATOM     90   C  VAL S 116       9.503  13.564 -10.352  0.00  0.00           C  
ATOM     90   O  VAL S 116      10.090  14.183 -11.238  0.00  0.00           C  
ATOM     90  CB  VAL S 116       8.653  11.862 -11.949  0.00  0.00           C  
ATOM     90 CG1  VAL S 116       8.415  10.401 -12.221  0.00  0.00           C  
ATOM     90 CG2  VAL S 116       7.372  12.661 -12.141  0.00  0.00           C  
ATOM     91   N  TYR S 117       9.095  14.147  -9.231  0.00  0.00           C  
ATOM     91  CA  TYR S 117       9.295  15.577  -9.019  0.00  0.00           C  
ATOM     91   C  TYR S 117      10.600  15.973  -8.339  0.00  0.00           C  
ATOM     91   O  TYR S 117      11.239  15.163  -7.670  0.00  0.00           C  
ATOM     91  CB  TYR S 117       8.113  16.158  -8.237  0.00  0.00           C  
ATOM     91  CG  TYR S 117       6.798  16.084  -8.974  0.00  0.00           C  
ATOM     91 CD1  TYR S 117       5.963  14.968  -8.852  0.00  0.00           C  
ATOM     91 CD2  TYR S 117       6.385  17.130  -9.794  0.00  0.00           C  
ATOM     91 CE1  TYR S 117       4.754  14.903  -9.531  0.00  0.00           C  
ATOM     91 CE2  TYR S 117       5.178  17.077 -10.476  0.00  0.00           C  
ATOM     91  CZ  TYR S 117       4.363  15.965 -10.343  0.00  0.00           C  
ATOM     91  OH  TYR S 117       3.155  15.945 -11.008  0.00  0.00           C  
ATOM     92   N  LEU S 118      10.949  17.250  -8.490  0.00  0.00           C  
ATOM     92  CA  LEU S 118      12.151  17.844  -7.901  0.00  0.00           C  
ATOM     92   C  LEU S 118      11.804  18.578  -6.593  0.00  0.00           C  
ATOM     92   O  LEU S 118      10.649  18.972  -6.385  0.00  0.00           C  
ATOM     92  CB  LEU S 118      12.768  18.834  -8.897  0.00  0.00           C  
ATOM     92  CG  LEU S 118      13.272  18.221 -10.208  0.00  0.00           C  
ATOM     92 CD1  LEU S 118      13.677  19.297 -11.190  0.00  0.00           C  
ATOM     92 CD2  LEU S 118      14.440  17.292  -9.918  0.00  0.00           C  
ATOM     93   N  LYS S 119      12.787  18.752  -5.710  0.00  0.00           C  
ATOM     93  CA  LYS S 119      12.567  19.447  -4.436  0.00  0.00           C  
ATOM     93   C  LYS S 119      12.076  20.865  -4.671  0.00  0.00           C  
ATOM     93   O  LYS S 119      12.583  21.558  -5.555  0.00  0.00           C  
ATOM     93  CB  LYS S 119      13.857  19.520  -3.618  0.00  0.00           C  
ATOM     93  CG  LYS S 119      14.365  18.229  -3.343  0.00  0.00           C  
ATOM     94   N  GLY S 120      11.126  21.301  -3.845  0.00  0.00           C  
ATOM     94  CA  GLY S 120      10.575  22.639  -3.964  0.00  0.00           C  
ATOM     94   C  GLY S 120       9.335  22.700  -4.837  0.00  0.00           C  
ATOM     94   O  GLY S 120       8.784  23.780  -5.056  0.00  0.00           C  
ATOM     95   N  ILE S 121       8.880  21.545  -5.318  0.00  0.00           C  
ATOM     95  CA  ILE S 121       7.693  21.474  -6.168  0.00  0.00           C  
ATOM     95   C  ILE S 121       6.427  21.989  -5.463  0.00  0.00           C  
ATOM     95   O  ILE S 121       5.607  22.672  -6.081  0.00  0.00           C  
ATOM     95  CB  ILE S 121       7.479  20.032  -6.706  0.00  0.00           C  
ATOM     95 CG1  ILE S 121       6.332  19.993  -7.710  0.00  0.00           C  
ATOM     95 CG2  ILE S 121       7.248  19.069  -5.568  0.00  0.00           C  
ATOM     95 CD1  ILE S 121       6.532  20.864  -8.913  0.00  0.00           C  
ATOM     96   N  LEU S 122       6.307  21.722  -4.162  0.00  0.00           C  
ATOM     96  CA  LEU S 122       5.146  22.165  -3.384  0.00  0.00           C  
ATOM     96   C  LEU S 122       4.882  23.670  -3.434  0.00  0.00           C  
ATOM     96   O  LEU S 122       3.733  24.100  -3.412  0.00  0.00           C  
ATOM     96  CB  LEU S 122       5.255  21.716  -1.926  0.00  0.00           C  
ATOM     96  CG  LEU S 122       5.005  20.237  -1.661  0.00  0.00           C  
ATOM     96 CD1  LEU S 122       5.210  19.940  -0.193  0.00  0.00           C  
ATOM     96 CD2  LEU S 122       3.603  19.862  -2.096  0.00  0.00           C  
ATOM     97   N  ALA S 123       5.938  24.473  -3.509  0.00  0.00           C  
ATOM     97  CA  ALA S 123       5.759  25.917  -3.566  0.00  0.00           C  
ATOM     97   C  ALA S 123       5.119  26.315  -4.889  0.00  0.00           C  
ATOM     97   O  ALA S 123       4.472  27.352  -4.985  0.00  0.00           C  
ATOM     97  CB  ALA S 123       7.089  26.620  -3.393  0.00  0.00           C  
ATOM     98   N  LYS S 124       5.291  25.480  -5.905  0.00  0.00           C  
ATOM     98  CA  LYS S 124       4.731  25.771  -7.212  0.00  0.00           C  
ATOM     98   C  LYS S 124       3.371  25.130  -7.354  0.00  0.00           C  
ATOM     98   O  LYS S 124       2.433  25.759  -7.829  0.00  0.00           C  
ATOM     98  CB  LYS S 124       5.645  25.248  -8.323  0.00  0.00           C  
ATOM     98  CG  LYS S 124       7.130  25.490  -8.084  0.00  0.00           C  
ATOM     98  CD  LYS S 124       7.461  26.968  -7.963  0.00  0.00           C  
ATOM     98  CE  LYS S 124       8.922  27.155  -7.588  0.00  0.00           C  
ATOM     98  NZ  LYS S 124       9.264  28.588  -7.364  0.00  0.00           C  
ATOM     99   N  ALA S 125       3.267  23.875  -6.942  0.00  0.00           C  
ATOM     99  CA  ALA S 125       2.016  23.138  -7.046  0.00  0.00           C  
ATOM     99   C  ALA S 125       1.602  22.578  -5.691  0.00  0.00           C  
ATOM     99   O  ALA S 125       1.936  21.445  -5.342  0.00  0.00           C  
ATOM     99  CB  ALA S 125       2.166  22.012  -8.061  0.00  0.00           C  
ATOM    100   N  PRO S 126       0.883  23.379  -4.894  0.00  0.00           C  
ATOM    100  CA  PRO S 126       0.455  22.921  -3.574  0.00  0.00           C  
ATOM    100   C  PRO S 126      -0.784  22.032  -3.642  0.00  0.00           C  
ATOM    100   O  PRO S 126      -1.441  21.952  -4.682  0.00  0.00           C  
ATOM    100  CB  PRO S 126       0.162  24.234  -2.856  0.00  0.00           C  
ATOM    100  CG  PRO S 126      -0.425  25.072  -3.950  0.00  0.00           C  
ATOM    100  CD  PRO S 126       0.483  24.782  -5.127  0.00  0.00           C  
ATOM    101   N  PHE S 127      -1.086  21.365  -2.530  0.00  0.00           C  
ATOM    101  CA  PHE S 127      -2.253  20.495  -2.416  0.00  0.00           C  
ATOM    101   C  PHE S 127      -3.518  21.351  -2.392  0.00  0.00           C  
ATOM    101   O  PHE S 127      -3.602  22.319  -1.642  0.00  0.00           C  
ATOM    101  CB  PHE S 127      -2.160  19.669  -1.131  0.00  0.00           C  
ATOM    101  CG  PHE S 127      -3.366  18.826  -0.863  0.00  0.00           C  
ATOM    101 CD1  PHE S 127      -3.480  17.553  -1.413  0.00  0.00           C  
ATOM    101 CD2  PHE S 127      -4.399  19.309  -0.066  0.00  0.00           C  
ATOM    101 CE1  PHE S 127      -4.610  16.772  -1.175  0.00  0.00           C  
ATOM    101 CE2  PHE S 127      -5.532  18.538   0.177  0.00  0.00           C  
ATOM    101  CZ  PHE S 127      -5.639  17.265  -0.380  0.00  0.00           C  
ATOM    102   N  ARG S 128      -4.496  20.985  -3.212  0.00  0.00           C  
ATOM    102  CA  ARG S 128      -5.771  21.701  -3.309  0.00  0.00           C  
ATOM    102   C  ARG S 128      -6.891  20.712  -3.583  0.00  0.00           C  
ATOM    102   O  ARG S 128      -6.651  19.597  -4.037  0.00  0.00           C  
ATOM    102  CB  ARG S 128      -5.787  22.664  -4.503  0.00  0.00           C  
ATOM    102  CG  ARG S 128      -4.870  23.853  -4.451  0.00  0.00           C  
ATOM    102  CD  ARG S 128      -5.016  24.671  -5.741  0.00  0.00           C  
ATOM    102  NE  ARG S 128      -4.597  23.941  -6.945  0.00  0.00           C  
ATOM    102  CZ  ARG S 128      -5.276  23.927  -8.095  0.00  0.00           C  
ATOM    102 NH1  ARG S 128      -6.439  24.562  -8.203  0.00  0.00           C  
ATOM    102 NH2  ARG S 128      -4.766  23.312  -9.157  0.00  0.00           C  
ATOM    103   N  VAL S 129      -8.121  21.144  -3.337  0.00  0.00           C  
ATOM    103  CA  VAL S 129      -9.295  20.333  -3.614  0.00  0.00           C  
ATOM    103   C  VAL S 129     -10.242  21.320  -4.290  0.00  0.00           C  
ATOM    103   O  VAL S 129     -10.406  22.441  -3.817  0.00  0.00           C  
ATOM    103  CB  VAL S 129      -9.948  19.744  -2.339  0.00  0.00           C  
ATOM    103 CG1  VAL S 129     -11.165  18.937  -2.714  0.00  0.00           C  
ATOM    103 CG2  VAL S 129      -8.980  18.846  -1.606  0.00  0.00           C  
ATOM    104   N  GLU S 130     -10.767  20.957  -5.452  0.00  0.00           C  
ATOM    104  CA  GLU S 130     -11.688  21.822  -6.177  0.00  0.00           C  
ATOM    104   C  GLU S 130     -12.617  20.895  -6.937  0.00  0.00           C  
ATOM    104   O  GLU S 130     -12.189  20.196  -7.862  0.00  0.00           C  
ATOM    104  CB  GLU S 130     -10.933  22.743  -7.140  0.00  0.00           C  
ATOM    105   N  GLY S 131     -13.872  20.840  -6.504  0.00  0.00           C  
ATOM    105  CA  GLY S 131     -14.837  19.978  -7.156  0.00  0.00           C  
ATOM    105   C  GLY S 131     -14.531  18.538  -6.810  0.00  0.00           C  
ATOM    105   O  GLY S 131     -14.186  18.240  -5.667  0.00  0.00           C  
ATOM    106   N  ASP S 132     -14.638  17.645  -7.784  0.00  0.00           C  
ATOM    106  CA  ASP S 132     -14.356  16.240  -7.529  0.00  0.00           C  
ATOM    106   C  ASP S 132     -12.876  15.896  -7.780  0.00  0.00           C  
ATOM    106   O  ASP S 132     -12.530  14.727  -7.962  0.00  0.00           C  
ATOM    106  CB  ASP S 132     -15.298  15.332  -8.351  0.00  0.00           C  
ATOM    106  CG  ASP S 132     -15.101  15.469  -9.872  0.00  0.00           C  
ATOM    106 OD1  ASP S 132     -15.088  16.615 -10.387  0.00  0.00           C  
ATOM    106 OD2  ASP S 132     -14.976  14.421 -10.557  0.00  0.00           C  
ATOM    107   N  LYS S 133     -12.006  16.911  -7.746  0.00  0.00           C  
ATOM    107  CA  LYS S 133     -10.570  16.722  -7.974  0.00  0.00           C  
ATOM    107   C  LYS S 133      -9.677  17.184  -6.824  0.00  0.00           C  
ATOM    107   O  LYS S 133      -9.925  18.227  -6.212  0.00  0.00           C  
ATOM    107  CB  LYS S 133     -10.123  17.478  -9.227  0.00  0.00           C  
ATOM    107  CG  LYS S 133     -10.730  17.005 -10.513  0.00  0.00           C  
ATOM    107  CD  LYS S 133     -10.298  17.924 -11.632  0.00  0.00           C  
ATOM    107  CE  LYS S 133     -10.949  17.524 -12.929  0.00  0.00           C  
ATOM    107  NZ  LYS S 133     -12.434  17.606 -12.842  0.00  0.00           C  
ATOM    108   N  ALA S 134      -8.628  16.412  -6.555  0.00  0.00           C  
ATOM    108  CA  ALA S 134      -7.655  16.749  -5.519  0.00  0.00           C  
ATOM    108   C  ALA S 134      -6.313  16.849  -6.256  0.00  0.00           C  
ATOM    108   O  ALA S 134      -5.892  15.898  -6.917  0.00  0.00           C  
ATOM    108  CB  ALA S 134      -7.613  15.679  -4.442  0.00  0.00           C  
ATOM    109   N  TYR S 135      -5.718  18.038  -6.225  0.00  0.00           C  
ATOM    109  CA  TYR S 135      -4.445  18.324  -6.882  0.00  0.00           C  
ATOM    109   C  TYR S 135      -3.242  18.164  -5.961  0.00  0.00           C  
ATOM    109   O  TYR S 135      -3.323  18.445  -4.762  0.00  0.00           C  
ATOM    109  CB  TYR S 135      -4.454  19.752  -7.422  0.00  0.00           C  
ATOM    109  CG  TYR S 135      -5.359  19.964  -8.609  0.00  0.00           C  
ATOM    109 CD1  TYR S 135      -6.719  20.227  -8.441  0.00  0.00           C  
ATOM    109 CD2  TYR S 135      -4.850  19.932  -9.908  0.00  0.00           C  
ATOM    109 CE1  TYR S 135      -7.555  20.458  -9.546  0.00  0.00           C  
ATOM    109 CE2  TYR S 135      -5.670  20.161 -11.012  0.00  0.00           C  
ATOM    109  CZ  TYR S 135      -7.018  20.425 -10.827  0.00  0.00           C  
ATOM    109  OH  TYR S 135      -7.813  20.658 -11.926  0.00  0.00           C  
ATOM    110   N  GLY S 136      -2.121  17.736  -6.529  0.00  0.00           C  
ATOM    110  CA  GLY S 136      -0.917  17.569  -5.740  0.00  0.00           C  
ATOM    110   C  GLY S 136       0.157  16.778  -6.448  0.00  0.00           C  
ATOM    110   O  GLY S 136      -0.156  15.837  -7.184  0.00  0.00           C  
ATOM    111   N  PRO S 137       1.440  17.140  -6.259  0.00  0.00           C  
ATOM    111  CA  PRO S 137       2.566  16.438  -6.875  0.00  0.00           C  
ATOM    111   C  PRO S 137       2.606  14.997  -6.384  0.00  0.00           C  
ATOM    111   O  PRO S 137       2.803  14.743  -5.196  0.00  0.00           C  
ATOM    111  CB  PRO S 137       3.774  17.225  -6.365  0.00  0.00           C  
ATOM    111  CG  PRO S 137       3.233  18.595  -6.163  0.00  0.00           C  
ATOM    111  CD  PRO S 137       1.916  18.310  -5.501  0.00  0.00           C  
ATOM    112   N  GLY S 138       2.381  14.061  -7.295  0.00  0.00           C  
ATOM    112  CA  GLY S 138       2.399  12.656  -6.936  0.00  0.00           C  
ATOM    112   C  GLY S 138       1.116  12.135  -6.301  0.00  0.00           C  
ATOM    112   O  GLY S 138       1.057  10.965  -5.913  0.00  0.00           C  
ATOM    113   N  ILE S 139       0.070  12.965  -6.253  0.00  0.00           C  
ATOM    113  CA  ILE S 139      -1.196  12.549  -5.654  0.00  0.00           C  
ATOM    113   C  ILE S 139      -1.760  11.305  -6.332  0.00  0.00           C  
ATOM    113   O  ILE S 139      -2.295  10.429  -5.667  0.00  0.00           C  
ATOM    113  CB  ILE S 139      -2.232  13.706  -5.611  0.00  0.00           C  
ATOM    113 CG1  ILE S 139      -3.301  13.403  -4.554  0.00  0.00           C  
ATOM    113 CG2  ILE S 139      -2.856  13.936  -6.981  0.00  0.00           C  
ATOM    113 CD1  ILE S 139      -4.069  14.620  -4.115  0.00  0.00           C  
ATOM    114   N  ALA S 140      -1.595  11.210  -7.646  0.00  0.00           C  
ATOM    114  CA  ALA S 140      -2.067  10.045  -8.389  0.00  0.00           C  
ATOM    114   C  ALA S 140      -0.960   9.000  -8.481  0.00  0.00           C  
ATOM    114   O  ALA S 140      -1.173   7.820  -8.195  0.00  0.00           C  
ATOM    114  CB  ALA S 140      -2.511  10.450  -9.791  0.00  0.00           C  
ATOM    115   N  ASP S 141       0.249   9.456  -8.797  0.00  0.00           C  
ATOM    115  CA  ASP S 141       1.392   8.562  -8.967  0.00  0.00           C  
ATOM    115   C  ASP S 141       2.517   8.885  -7.991  0.00  0.00           C  
ATOM    115   O  ASP S 141       3.313   9.789  -8.245  0.00  0.00           C  
ATOM    115  CB  ASP S 141       1.880   8.689 -10.413  0.00  0.00           C  
ATOM    115  CG  ASP S 141       3.026   7.757 -10.749  0.00  0.00           C  
ATOM    115 OD1  ASP S 141       3.181   6.662 -10.165  0.00  0.00           C  
ATOM    115 OD2  ASP S 141       3.789   8.144 -11.650  0.00  0.00           C  
ATOM    116   N  ASP S 142       2.584   8.166  -6.875  0.00  0.00           C  
ATOM    116  CA  ASP S 142       1.649   7.097  -6.546  0.00  0.00           C  
ATOM    116   C  ASP S 142       1.139   7.222  -5.094  0.00  0.00           C  
ATOM    116   O  ASP S 142       0.897   6.207  -4.423  0.00  0.00           C  
ATOM    116  CB  ASP S 142       2.342   5.744  -6.751  0.00  0.00           C  
ATOM    116  CG  ASP S 142       1.384   4.564  -6.681  0.00  0.00           C  
ATOM    116 OD1  ASP S 142       0.221   4.714  -7.102  0.00  0.00           C  
ATOM    116 OD2  ASP S 142       1.799   3.476  -6.224  0.00  0.00           C  
ATOM    117   N  LYS S 143       0.999   8.453  -4.596  0.00  0.00           C  
ATOM    117  CA  LYS S 143       0.506   8.657  -3.226  0.00  0.00           C  
ATOM    117   C  LYS S 143      -0.898   8.031  -3.123  0.00  0.00           C  
ATOM    117   O  LYS S 143      -1.239   7.424  -2.102  0.00  0.00           C  
ATOM    117  CB  LYS S 143       0.394  10.141  -2.866  0.00  0.00           C  
ATOM    117  CG  LYS S 143       1.583  11.011  -3.180  0.00  0.00           C  
ATOM    117  CD  LYS S 143       2.717  10.890  -2.219  0.00  0.00           C  
ATOM    117  CE  LYS S 143       3.648  12.075  -2.444  0.00  0.00           C  
ATOM    117  NZ  LYS S 143       4.769  12.062  -1.490  0.00  0.00           C  
ATOM    118   N  GLY S 144      -1.688   8.174  -4.195  0.00  0.00           C  
ATOM    118  CA  GLY S 144      -3.034   7.618  -4.254  0.00  0.00           C  
ATOM    118   C  GLY S 144      -3.039   6.127  -3.970  0.00  0.00           C  
ATOM    118   O  GLY S 144      -3.942   5.613  -3.302  0.00  0.00           C  
ATOM    119   N  GLY S 145      -2.013   5.434  -4.452  0.00  0.00           C  
ATOM    119  CA  GLY S 145      -1.902   4.004  -4.222  0.00  0.00           C  
ATOM    119   C  GLY S 145      -1.548   3.736  -2.776  0.00  0.00           C  
ATOM    119   O  GLY S 145      -1.946   2.720  -2.222  0.00  0.00           C  
ATOM    120   N  ASN S 146      -0.755   4.615  -2.167  0.00  0.00           C  
ATOM    120  CA  ASN S 146      -0.382   4.439  -0.764  0.00  0.00           C  
ATOM    120   C  ASN S 146      -1.666   4.526   0.067  0.00  0.00           C  
ATOM    120   O  ASN S 146      -1.940   3.667   0.909  0.00  0.00           C  
ATOM    120  CB  ASN S 146       0.562   5.557  -0.279  0.00  0.00           C  
ATOM    120  CG  ASN S 146       1.911   5.573  -0.986  0.00  0.00           C  
ATOM    120 OD1  ASN S 146       2.666   6.519  -0.829  0.00  0.00           C  
ATOM    120 ND2  ASN S 146       2.220   4.538  -1.753  0.00  0.00           C  
ATOM    121   N  ALA S 147      -2.435   5.584  -0.180  0.00  0.00           C  
ATOM    121  CA  ALA S 147      -3.694   5.846   0.510  0.00  0.00           C  
ATOM    121   C  ALA S 147      -4.719   4.715   0.354  0.00  0.00           C  
ATOM    121   O  ALA S 147      -5.322   4.275   1.340  0.00  0.00           C  
ATOM    121  CB  ALA S 147      -4.277   7.153   0.031  0.00  0.00           C  
ATOM    122   N  VAL S 148      -4.906   4.233  -0.872  0.00  0.00           C  
ATOM    122  CA  VAL S 148      -5.847   3.157  -1.119  0.00  0.00           C  
ATOM    122   C  VAL S 148      -5.476   1.916  -0.315  0.00  0.00           C  
ATOM    122   O  VAL S 148      -6.353   1.276   0.266  0.00  0.00           C  
ATOM    122  CB  VAL S 148      -5.959   2.828  -2.626  0.00  0.00           C  
ATOM    122 CG1  VAL S 148      -6.679   1.510  -2.840  0.00  0.00           C  
ATOM    122 CG2  VAL S 148      -6.696   3.943  -3.344  0.00  0.00           C  
ATOM    123   N  ILE S 149      -4.187   1.596  -0.236  0.00  0.00           C  
ATOM    123  CA  ILE S 149      -3.756   0.422   0.523  0.00  0.00           C  
ATOM    123   C  ILE S 149      -4.048   0.580   2.017  0.00  0.00           C  
ATOM    123   O  ILE S 149      -4.622  -0.319   2.648  0.00  0.00           C  
ATOM    123  CB  ILE S 149      -2.249   0.136   0.335  0.00  0.00           C  
ATOM    123 CG1  ILE S 149      -1.975  -0.325  -1.098  0.00  0.00           C  
ATOM    123 CG2  ILE S 149      -1.777  -0.927   1.326  0.00  0.00           C  
ATOM    123 CD1  ILE S 149      -0.517  -0.643  -1.376  0.00  0.00           C  
ATOM    124   N  LEU S 150      -3.681   1.736   2.566  0.00  0.00           C  
ATOM    124  CA  LEU S 150      -3.880   2.013   3.983  0.00  0.00           C  
ATOM    124   C  LEU S 150      -5.347   1.970   4.390  0.00  0.00           C  
ATOM    124   O  LEU S 150      -5.732   1.257   5.317  0.00  0.00           C  
ATOM    124  CB  LEU S 150      -3.270   3.372   4.356  0.00  0.00           C  
ATOM    124  CG  LEU S 150      -1.741   3.477   4.310  0.00  0.00           C  
ATOM    124 CD1  LEU S 150      -1.303   4.859   4.761  0.00  0.00           C  
ATOM    124 CD2  LEU S 150      -1.110   2.403   5.186  0.00  0.00           C  
ATOM    125   N  HIS S 151      -6.172   2.700   3.656  0.00  0.00           C  
ATOM    125  CA  HIS S 151      -7.588   2.759   3.958  0.00  0.00           C  
ATOM    125   C  HIS S 151      -8.368   1.485   3.678  0.00  0.00           C  
ATOM    125   O  HIS S 151      -9.323   1.182   4.389  0.00  0.00           C  
ATOM    125  CB  HIS S 151      -8.205   3.996   3.325  0.00  0.00           C  
ATOM    125  CG  HIS S 151      -7.740   5.266   3.971  0.00  0.00           C  
ATOM    125 ND1  HIS S 151      -8.163   5.658   5.225  0.00  0.00           C  
ATOM    125 CD2  HIS S 151      -6.855   6.205   3.567  0.00  0.00           C  
ATOM    125 CE1  HIS S 151      -7.558   6.782   5.563  0.00  0.00           C  
ATOM    125 NE2  HIS S 151      -6.759   7.135   4.575  0.00  0.00           C  
ATOM    126   N  THR S 152      -7.941   0.714   2.687  0.00  0.00           C  
ATOM    126  CA  THR S 152      -8.602  -0.546   2.381  0.00  0.00           C  
ATOM    126   C  THR S 152      -8.335  -1.484   3.547  0.00  0.00           C  
ATOM    126   O  THR S 152      -9.233  -2.182   4.010  0.00  0.00           C  
ATOM    126  CB  THR S 152      -8.066  -1.164   1.082  0.00  0.00           C  
ATOM    126 OG1  THR S 152      -8.500  -0.368  -0.018  0.00  0.00           C  
ATOM    126 CG2  THR S 152      -8.573  -2.590   0.899  0.00  0.00           C  
ATOM    127   N  LEU S 153      -7.100  -1.487   4.035  0.00  0.00           C  
ATOM    127  CA  LEU S 153      -6.747  -2.339   5.163  0.00  0.00           C  
ATOM    127   C  LEU S 153      -7.493  -1.884   6.421  0.00  0.00           C  
ATOM    127   O  LEU S 153      -7.844  -2.702   7.262  0.00  0.00           C  
ATOM    127  CB  LEU S 153      -5.235  -2.327   5.399  0.00  0.00           C  
ATOM    127  CG  LEU S 153      -4.366  -3.031   4.358  0.00  0.00           C  
ATOM    127 CD1  LEU S 153      -2.905  -2.759   4.652  0.00  0.00           C  
ATOM    127 CD2  LEU S 153      -4.646  -4.519   4.355  0.00  0.00           C  
ATOM    128   N  LYS S 154      -7.743  -0.584   6.528  0.00  0.00           C  
ATOM    128  CA  LYS S 154      -8.450  -0.027   7.665  0.00  0.00           C  
ATOM    128   C  LYS S 154      -9.887  -0.557   7.681  0.00  0.00           C  
ATOM    128   O  LYS S 154     -10.381  -1.012   8.713  0.00  0.00           C  
ATOM    128  CB  LYS S 154      -8.438   1.497   7.585  0.00  0.00           C  
ATOM    128  CG  LYS S 154      -9.066   2.089   8.710  0.00  0.00           C  
ATOM    129   N  LEU S 155     -10.544  -0.529   6.526  0.00  0.00           C  
ATOM    129  CA  LEU S 155     -11.908  -1.022   6.416  0.00  0.00           C  
ATOM    129   C  LEU S 155     -11.961  -2.488   6.787  0.00  0.00           C  
ATOM    129   O  LEU S 155     -12.782  -2.889   7.609  0.00  0.00           C  
ATOM    129  CB  LEU S 155     -12.436  -0.866   4.992  0.00  0.00           C  
ATOM    129  CG  LEU S 155     -12.701   0.554   4.516  0.00  0.00           C  
ATOM    129 CD1  LEU S 155     -13.247   0.507   3.115  0.00  0.00           C  
ATOM    129 CD2  LEU S 155     -13.676   1.228   5.448  0.00  0.00           C  
ATOM    130   N  LEU S 156     -11.102  -3.293   6.169  0.00  0.00           C  
ATOM    130  CA  LEU S 156     -11.074  -4.719   6.451  0.00  0.00           C  
ATOM    130   C  LEU S 156     -10.884  -4.983   7.928  0.00  0.00           C  
ATOM    130   O  LEU S 156     -11.350  -5.999   8.443  0.00  0.00           C  
ATOM    130  CB  LEU S 156      -9.968  -5.417   5.673  0.00  0.00           C  
ATOM    130  CG  LEU S 156     -10.122  -5.501   4.159  0.00  0.00           C  
ATOM    130 CD1  LEU S 156      -9.024  -6.387   3.619  0.00  0.00           C  
ATOM    130 CD2  LEU S 156     -11.468  -6.072   3.794  0.00  0.00           C  
ATOM    131   N  LYS S 157     -10.212  -4.060   8.608  0.00  0.00           C  
ATOM    131  CA  LYS S 157      -9.962  -4.192  10.032  0.00  0.00           C  
ATOM    131   C  LYS S 157     -11.233  -3.978  10.849  0.00  0.00           C  
ATOM    131   O  LYS S 157     -11.621  -4.863  11.612  0.00  0.00           C  
ATOM    131  CB  LYS S 157      -8.877  -3.217  10.474  0.00  0.00           C  
ATOM    131  CG  LYS S 157      -8.551  -3.242  11.949  0.00  0.00           C  
ATOM    131  CD  LYS S 157      -7.824  -1.957  12.317  0.00  0.00           C  
ATOM    131  CE  LYS S 157      -7.729  -1.743  13.819  0.00  0.00           C  
ATOM    131  NZ  LYS S 157      -6.993  -2.853  14.463  0.00  0.00           C  
ATOM    132   N  GLU S 158     -11.898  -2.835  10.683  0.00  0.00           C  
ATOM    132  CA  GLU S 158     -13.115  -2.573  11.445  0.00  0.00           C  
ATOM    132   C  GLU S 158     -14.309  -3.440  11.030  0.00  0.00           C  
ATOM    132   O  GLU S 158     -15.336  -3.461  11.703  0.00  0.00           C  
ATOM    132  CB  GLU S 158     -13.475  -1.082  11.443  0.00  0.00           C  
ATOM    132  CG  GLU S 158     -13.633  -0.587  10.134  0.00  0.00           C  
ATOM    133   N  TYR S 159     -14.150  -4.174   9.934  0.00  0.00           C  
ATOM    133  CA  TYR S 159     -15.179  -5.069   9.422  0.00  0.00           C  
ATOM    133   C  TYR S 159     -14.824  -6.470   9.975  0.00  0.00           C  
ATOM    133   O  TYR S 159     -15.475  -7.456   9.648  0.00  0.00           C  
ATOM    133  CB  TYR S 159     -15.126  -5.037   7.885  0.00  0.00           C  
ATOM    133  CG  TYR S 159     -16.343  -5.536   7.104  0.00  0.00           C  
ATOM    133 CD1  TYR S 159     -17.351  -4.654   6.694  0.00  0.00           C  
ATOM    133 CD2  TYR S 159     -16.431  -6.870   6.677  0.00  0.00           C  
ATOM    133 CE1  TYR S 159     -18.421  -5.094   5.864  0.00  0.00           C  
ATOM    133 CE2  TYR S 159     -17.494  -7.317   5.852  0.00  0.00           C  
ATOM    133  CZ  TYR S 159     -18.479  -6.425   5.449  0.00  0.00           C  
ATOM    133  OH  TYR S 159     -19.509  -6.861   4.638  0.00  0.00           C  
ATOM    134   N  GLY S 160     -13.781  -6.543  10.806  0.00  0.00           C  
ATOM    134  CA  GLY S 160     -13.350  -7.803  11.397  0.00  0.00           C  
ATOM    134   C  GLY S 160     -12.949  -8.925  10.450  0.00  0.00           C  
ATOM    134   O  GLY S 160     -13.060 -10.105  10.794  0.00  0.00           C  
ATOM    135   N  VAL S 161     -12.465  -8.577   9.264  0.00  0.00           C  
ATOM    135  CA  VAL S 161     -12.054  -9.586   8.293  0.00  0.00           C  
ATOM    135   C  VAL S 161     -10.715 -10.193   8.699  0.00  0.00           C  
ATOM    135   O  VAL S 161      -9.721  -9.480   8.822  0.00  0.00           C  
ATOM    135  CB  VAL S 161     -11.906  -8.980   6.884  0.00  0.00           C  
ATOM    135 CG1  VAL S 161     -11.543 -10.069   5.882  0.00  0.00           C  
ATOM    135 CG2  VAL S 161     -13.185  -8.281   6.480  0.00  0.00           C  
ATOM    136   N  ARG S 162     -10.691 -11.505   8.898  0.00  0.00           C  
ATOM    136  CA  ARG S 162      -9.461 -12.191   9.283  0.00  0.00           C  
ATOM    136   C  ARG S 162      -9.217 -13.489   8.515  0.00  0.00           C  
ATOM    136   O  ARG S 162      -8.278 -14.220   8.816  0.00  0.00           C  
ATOM    136  CB  ARG S 162      -9.447 -12.473  10.793  0.00  0.00           C  
ATOM    136  CG  ARG S 162      -9.288 -11.282  11.554  0.00  0.00           C  
ATOM    137   N  ASP S 163     -10.044 -13.778   7.517  0.00  0.00           C  
ATOM    137  CA  ASP S 163      -9.872 -15.005   6.739  0.00  0.00           C  
ATOM    137   C  ASP S 163      -8.899 -14.855   5.565  0.00  0.00           C  
ATOM    137   O  ASP S 163      -9.292 -14.539   4.435  0.00  0.00           C  
ATOM    137  CB  ASP S 163     -11.230 -15.546   6.278  0.00  0.00           C  
ATOM    137  CG  ASP S 163     -12.022 -16.178   7.417  0.00  0.00           C  
ATOM    137 OD1  ASP S 163     -11.765 -17.360   7.747  0.00  0.00           C  
ATOM    137 OD2  ASP S 163     -12.893 -15.486   7.991  0.00  0.00           C  
ATOM    138   N  TYR S 164      -7.619 -15.030   5.880  0.00  0.00           C  
ATOM    138  CA  TYR S 164      -6.516 -14.946   4.924  0.00  0.00           C  
ATOM    138   C  TYR S 164      -5.254 -15.444   5.626  0.00  0.00           C  
ATOM    138   O  TYR S 164      -5.207 -15.486   6.857  0.00  0.00           C  
ATOM    138  CB  TYR S 164      -6.311 -13.504   4.416  0.00  0.00           C  
ATOM    138  CG  TYR S 164      -6.108 -12.462   5.496  0.00  0.00           C  
ATOM    138 CD1  TYR S 164      -4.925 -12.416   6.241  0.00  0.00           C  
ATOM    138 CD2  TYR S 164      -7.106 -11.527   5.783  0.00  0.00           C  
ATOM    138 CE1  TYR S 164      -4.742 -11.469   7.250  0.00  0.00           C  
ATOM    138 CE2  TYR S 164      -6.935 -10.573   6.785  0.00  0.00           C  
ATOM    138  CZ  TYR S 164      -5.749 -10.551   7.516  0.00  0.00           C  
ATOM    138  OH  TYR S 164      -5.572  -9.621   8.514  0.00  0.00           C  
ATOM    139   N  GLY S 165      -4.254 -15.861   4.852  0.00  0.00           C  
ATOM    139  CA  GLY S 165      -3.007 -16.342   5.430  0.00  0.00           C  
ATOM    139   C  GLY S 165      -2.149 -15.171   5.880  0.00  0.00           C  
ATOM    139   O  GLY S 165      -2.270 -14.694   7.008  0.00  0.00           C  
ATOM    140   N  THR S 166      -1.310 -14.672   4.985  0.00  0.00           C  
ATOM    140  CA  THR S 166      -0.455 -13.541   5.308  0.00  0.00           C  
ATOM    140   C  THR S 166      -0.632 -12.436   4.284  0.00  0.00           C  
ATOM    140   O  THR S 166      -0.749 -12.699   3.095  0.00  0.00           C  
ATOM    140  CB  THR S 166       1.033 -13.941   5.312  0.00  0.00           C  
ATOM    140 OG1  THR S 166       1.237 -15.041   6.204  0.00  0.00           C  
ATOM    140 CG2  THR S 166       1.889 -12.782   5.773  0.00  0.00           C  
ATOM    141   N  ILE S 167      -0.699 -11.201   4.754  0.00  0.00           C  
ATOM    141  CA  ILE S 167      -0.819 -10.064   3.866  0.00  0.00           C  
ATOM    141   C  ILE S 167       0.457  -9.253   4.050  0.00  0.00           C  
ATOM    141   O  ILE S 167       0.785  -8.849   5.169  0.00  0.00           C  
ATOM    141  CB  ILE S 167      -2.044  -9.189   4.196  0.00  0.00           C  
ATOM    141 CG1  ILE S 167      -3.332  -9.933   3.831  0.00  0.00           C  
ATOM    141 CG2  ILE S 167      -1.974  -7.864   3.443  0.00  0.00           C  
ATOM    141 CD1  ILE S 167      -4.595  -9.136   4.093  0.00  0.00           C  
ATOM    142   N  THR S 168       1.200  -9.081   2.962  0.00  0.00           C  
ATOM    142  CA  THR S 168       2.443  -8.320   2.979  0.00  0.00           C  
ATOM    142   C  THR S 168       2.280  -7.030   2.187  0.00  0.00           C  
ATOM    142   O  THR S 168       1.822  -7.045   1.048  0.00  0.00           C  
ATOM    142  CB  THR S 168       3.603  -9.121   2.370  0.00  0.00           C  
ATOM    142 OG1  THR S 168       3.752 -10.355   3.076  0.00  0.00           C  
ATOM    142 CG2  THR S 168       4.895  -8.349   2.465  0.00  0.00           C  
ATOM    143   N  VAL S 169       2.589  -5.910   2.823  0.00  0.00           C  
ATOM    143  CA  VAL S 169       2.508  -4.607   2.180  0.00  0.00           C  
ATOM    143   C  VAL S 169       3.963  -4.189   1.926  0.00  0.00           C  
ATOM    143   O  VAL S 169       4.801  -4.265   2.822  0.00  0.00           C  
ATOM    143  CB  VAL S 169       1.783  -3.560   3.076  0.00  0.00           C  
ATOM    143 CG1  VAL S 169       1.856  -2.176   2.454  0.00  0.00           C  
ATOM    143 CG2  VAL S 169       0.335  -3.949   3.257  0.00  0.00           C  
ATOM    144   N  LEU S 170       4.261  -3.792   0.696  0.00  0.00           C  
ATOM    144  CA  LEU S 170       5.602  -3.385   0.321  0.00  0.00           C  
ATOM    144   C  LEU S 170       5.594  -1.988  -0.280  0.00  0.00           C  
ATOM    144   O  LEU S 170       4.944  -1.752  -1.304  0.00  0.00           C  
ATOM    144  CB  LEU S 170       6.174  -4.393  -0.677  0.00  0.00           C  
ATOM    144  CG  LEU S 170       7.654  -4.349  -1.085  0.00  0.00           C  
ATOM    144 CD1  LEU S 170       8.032  -5.691  -1.681  0.00  0.00           C  
ATOM    144 CD2  LEU S 170       7.923  -3.222  -2.079  0.00  0.00           C  
ATOM    145   N  PHE S 171       6.271  -1.058   0.388  0.00  0.00           C  
ATOM    145  CA  PHE S 171       6.378   0.321  -0.074  0.00  0.00           C  
ATOM    145   C  PHE S 171       7.837   0.532  -0.454  0.00  0.00           C  
ATOM    145   O  PHE S 171       8.708   0.530   0.421  0.00  0.00           C  
ATOM    145  CB  PHE S 171       6.014   1.304   1.038  0.00  0.00           C  
ATOM    145  CG  PHE S 171       4.557   1.324   1.390  0.00  0.00           C  
ATOM    145 CD1  PHE S 171       3.600   1.668   0.437  0.00  0.00           C  
ATOM    145 CD2  PHE S 171       4.139   1.020   2.679  0.00  0.00           C  
ATOM    145 CE1  PHE S 171       2.249   1.709   0.763  0.00  0.00           C  
ATOM    145 CE2  PHE S 171       2.791   1.059   3.012  0.00  0.00           C  
ATOM    145  CZ  PHE S 171       1.847   1.405   2.050  0.00  0.00           C  
ATOM    146   N  ASN S 172       8.117   0.676  -1.745  0.00  0.00           C  
ATOM    146  CA  ASN S 172       9.491   0.868  -2.174  0.00  0.00           C  
ATOM    146   C  ASN S 172       9.865   2.322  -2.442  0.00  0.00           C  
ATOM    146   O  ASN S 172       9.005   3.190  -2.613  0.00  0.00           C  
ATOM    146  CB  ASN S 172       9.866  -0.082  -3.323  0.00  0.00           C  
ATOM    146  CG  ASN S 172       9.050   0.139  -4.569  0.00  0.00           C  
ATOM    146 OD1  ASN S 172       7.972   0.723  -4.529  0.00  0.00           C  
ATOM    146 ND2  ASN S 172       9.564  -0.333  -5.692  0.00  0.00           C  
ATOM    147   N  THR S 173      11.160   2.581  -2.484  0.00  0.00           C  
ATOM    147  CA  THR S 173      11.680   3.933  -2.659  0.00  0.00           C  
ATOM    147   C  THR S 173      12.102   4.440  -4.033  0.00  0.00           C  
ATOM    147   O  THR S 173      12.245   5.650  -4.202  0.00  0.00           C  
ATOM    147  CB  THR S 173      12.924   4.105  -1.772  0.00  0.00           C  
ATOM    147 OG1  THR S 173      13.925   3.161  -2.192  0.00  0.00           C  
ATOM    147 CG2  THR S 173      12.594   3.813  -0.322  0.00  0.00           C  
ATOM    148   N  ASP S 174      12.249   3.561  -5.021  0.00  0.00           C  
ATOM    148  CA  ASP S 174      12.752   4.012  -6.319  0.00  0.00           C  
ATOM    148   C  ASP S 174      12.086   3.529  -7.601  0.00  0.00           C  
ATOM    148   O  ASP S 174      12.761   3.370  -8.627  0.00  0.00           C  
ATOM    148  CB  ASP S 174      14.239   3.639  -6.398  0.00  0.00           C  
ATOM    148  CG  ASP S 174      14.473   2.123  -6.316  0.00  0.00           C  
ATOM    148 OD1  ASP S 174      13.584   1.386  -5.828  0.00  0.00           C  
ATOM    148 OD2  ASP S 174      15.551   1.663  -6.748  0.00  0.00           C  
ATOM    149   N  GLU S 175      10.781   3.321  -7.575  0.00  0.00           C  
ATOM    149  CA  GLU S 175      10.096   2.851  -8.766  0.00  0.00           C  
ATOM    149   C  GLU S 175      10.337   3.761  -9.966  0.00  0.00           C  
ATOM    149   O  GLU S 175      10.496   3.283 -11.088  0.00  0.00           C  
ATOM    149  CB  GLU S 175       8.601   2.741  -8.492  0.00  0.00           C  
ATOM    149  CG  GLU S 175       7.836   1.902  -9.496  0.00  0.00           C  
ATOM    149  CD  GLU S 175       7.483   2.638 -10.778  0.00  0.00           C  
ATOM    149 OE1  GLU S 175       7.375   3.888 -10.782  0.00  0.00           C  
ATOM    149 OE2  GLU S 175       7.290   1.942 -11.793  0.00  0.00           C  
ATOM    150   N  GLU S 176      10.371   5.064  -9.719  0.00  0.00           C  
ATOM    150  CA  GLU S 176      10.562   6.040 -10.780  0.00  0.00           C  
ATOM    150   C  GLU S 176      11.925   6.013 -11.452  0.00  0.00           C  
ATOM    150   O  GLU S 176      12.099   6.628 -12.497  0.00  0.00           C  
ATOM    150  CB  GLU S 176      10.226   7.452 -10.294  0.00  0.00           C  
ATOM    150  CG  GLU S 176       8.809   7.610  -9.753  0.00  0.00           C  
ATOM    150  CD  GLU S 176       7.718   7.473 -10.815  0.00  0.00           C  
ATOM    150 OE1  GLU S 176       7.944   6.831 -11.861  0.00  0.00           C  
ATOM    150 OE2  GLU S 176       6.622   8.031 -10.604  0.00  0.00           C  
ATOM    151   N  LYS S 177      12.881   5.306 -10.852  0.00  0.00           C  
ATOM    151  CA  LYS S 177      14.223   5.172 -11.415  0.00  0.00           C  
ATOM    151   C  LYS S 177      14.560   3.706 -11.663  0.00  0.00           C  
ATOM    151   O  LYS S 177      15.659   3.255 -11.351  0.00  0.00           C  
ATOM    151  CB  LYS S 177      15.290   5.823 -10.521  0.00  0.00           C  
ATOM    151  CG  LYS S 177      15.323   7.238 -10.697  0.00  0.00           C  
ATOM    152   N  GLY S 178      13.577   2.951 -12.143  0.00  0.00           C  
ATOM    152  CA  GLY S 178      13.790   1.548 -12.459  0.00  0.00           C  
ATOM    152   C  GLY S 178      13.779   0.515 -11.357  0.00  0.00           C  
ATOM    152   O  GLY S 178      13.941  -0.668 -11.639  0.00  0.00           C  
ATOM    153   N  SER S 179      13.634   0.950 -10.112  0.00  0.00           C  
ATOM    153  CA  SER S 179      13.586   0.036  -8.972  0.00  0.00           C  
ATOM    153   C  SER S 179      14.809  -0.842  -8.814  0.00  0.00           C  
ATOM    153   O  SER S 179      14.704  -1.984  -8.358  0.00  0.00           C  
ATOM    153  CB  SER S 179      12.351  -0.855  -9.063  0.00  0.00           C  
ATOM    153  OG  SER S 179      11.184  -0.063  -9.069  0.00  0.00           C  
ATOM    154   N  PHE S 180      15.978  -0.303  -9.127  0.00  0.00           C  
ATOM    154  CA  PHE S 180      17.190  -1.090  -9.006  0.00  0.00           C  
ATOM    154   C  PHE S 180      17.437  -1.497  -7.560  0.00  0.00           C  
ATOM    154   O  PHE S 180      17.809  -2.637  -7.287  0.00  0.00           C  
ATOM    154  CB  PHE S 180      18.377  -0.337  -9.604  0.00  0.00           C  
ATOM    154  CG  PHE S 180      18.282  -0.166 -11.095  0.00  0.00           C  
ATOM    154 CD1  PHE S 180      18.561  -1.230 -11.950  0.00  0.00           C  
ATOM    154 CD2  PHE S 180      17.870   1.046 -11.650  0.00  0.00           C  
ATOM    154 CE1  PHE S 180      18.426  -1.091 -13.336  0.00  0.00           C  
ATOM    154 CE2  PHE S 180      17.733   1.195 -13.038  0.00  0.00           C  
ATOM    154  CZ  PHE S 180      18.011   0.122 -13.878  0.00  0.00           C  
ATOM    155   N  GLY S 181      17.153  -0.589  -6.633  0.00  0.00           C  
ATOM    155  CA  GLY S 181      17.355  -0.891  -5.231  0.00  0.00           C  
ATOM    155   C  GLY S 181      16.282  -1.737  -4.570  0.00  0.00           C  
ATOM    155   O  GLY S 181      16.508  -2.259  -3.484  0.00  0.00           C  
ATOM    156   N  SER S 182      15.135  -1.905  -5.228  0.00  0.00           C  
ATOM    156  CA  SER S 182      14.023  -2.675  -4.664  0.00  0.00           C  
ATOM    156   C  SER S 182      13.571  -3.917  -5.427  0.00  0.00           C  
ATOM    156   O  SER S 182      12.954  -4.810  -4.851  0.00  0.00           C  
ATOM    156  CB  SER S 182      12.825  -1.755  -4.468  0.00  0.00           C  
ATOM    156  OG  SER S 182      12.555  -1.017  -5.644  0.00  0.00           C  
ATOM    157   N  ARG S 183      13.890  -3.990  -6.710  0.00  0.00           C  
ATOM    157  CA  ARG S 183      13.480  -5.115  -7.531  0.00  0.00           C  
ATOM    157   C  ARG S 183      13.795  -6.519  -6.999  0.00  0.00           C  
ATOM    157   O  ARG S 183      13.024  -7.449  -7.248  0.00  0.00           C  
ATOM    157  CB  ARG S 183      13.956  -4.907  -8.970  0.00  0.00           C  
ATOM    157  CG  ARG S 183      14.750  -6.037  -9.550  0.00  0.00           C  
ATOM    157  CD  ARG S 183      16.148  -5.595  -9.843  0.00  0.00           C  
ATOM    157  NE  ARG S 183      16.179  -4.637 -10.939  0.00  0.00           C  
ATOM    157  CZ  ARG S 183      17.108  -4.624 -11.892  0.00  0.00           C  
ATOM    157 NH1  ARG S 183      18.087  -5.528 -11.898  0.00  0.00           C  
ATOM    157 NH2  ARG S 183      17.060  -3.697 -12.839  0.00  0.00           C  
ATOM    158   N  ASP S 184      14.894  -6.698  -6.266  0.00  0.00           C  
ATOM    158  CA  ASP S 184      15.211  -8.029  -5.722  0.00  0.00           C  
ATOM    158   C  ASP S 184      14.240  -8.401  -4.586  0.00  0.00           C  
ATOM    158   O  ASP S 184      13.778  -9.549  -4.499  0.00  0.00           C  
ATOM    158  CB  ASP S 184      16.660  -8.114  -5.234  0.00  0.00           C  
ATOM    158  CG  ASP S 184      17.670  -8.022  -6.369  0.00  0.00           C  
ATOM    158 OD1  ASP S 184      17.445  -8.651  -7.432  0.00  0.00           C  
ATOM    158 OD2  ASP S 184      18.692  -7.316  -6.198  0.00  0.00           C  
ATOM    159   N  LEU S 185      13.932  -7.419  -3.735  0.00  0.00           C  
ATOM    159  CA  LEU S 185      13.004  -7.583  -2.614  0.00  0.00           C  
ATOM    159   C  LEU S 185      11.614  -7.906  -3.177  0.00  0.00           C  
ATOM    159   O  LEU S 185      10.948  -8.832  -2.712  0.00  0.00           C  
ATOM    159  CB  LEU S 185      12.946  -6.288  -1.795  0.00  0.00           C  
ATOM    159  CG  LEU S 185      11.987  -6.213  -0.609  0.00  0.00           C  
ATOM    159 CD1  LEU S 185      12.334  -7.263   0.435  0.00  0.00           C  
ATOM    159 CD2  LEU S 185      12.039  -4.811  -0.022  0.00  0.00           C  
ATOM    160   N  ILE S 186      11.207  -7.150  -4.197  0.00  0.00           C  
ATOM    160  CA  ILE S 186       9.921  -7.335  -4.859  0.00  0.00           C  
ATOM    160   C  ILE S 186       9.765  -8.772  -5.350  0.00  0.00           C  
ATOM    160   O  ILE S 186       8.724  -9.391  -5.147  0.00  0.00           C  
ATOM    160  CB  ILE S 186       9.752  -6.336  -6.027  0.00  0.00           C  
ATOM    160 CG1  ILE S 186       9.502  -4.936  -5.469  0.00  0.00           C  
ATOM    160 CG2  ILE S 186       8.635  -6.761  -6.950  0.00  0.00           C  
ATOM    160 CD1  ILE S 186       9.573  -3.836  -6.496  0.00  0.00           C  
ATOM    161   N  GLN S 187      10.818  -9.323  -5.944  0.00  0.00           C  
ATOM    161  CA  GLN S 187      10.768 -10.696  -6.444  0.00  0.00           C  
ATOM    161   C  GLN S 187      10.784 -11.731  -5.326  0.00  0.00           C  
ATOM    161   O  GLN S 187      10.177 -12.796  -5.446  0.00  0.00           C  
ATOM    161  CB  GLN S 187      11.930 -10.955  -7.393  0.00  0.00           C  
ATOM    161  CG  GLN S 187      11.890 -10.115  -8.638  0.00  0.00           C  
ATOM    161  CD  GLN S 187      13.024 -10.436  -9.575  0.00  0.00           C  
ATOM    161 OE1  GLN S 187      13.066 -11.510 -10.173  0.00  0.00           C  
ATOM    161 NE2  GLN S 187      13.966  -9.516  -9.695  0.00  0.00           C  
ATOM    162   N  GLU S 188      11.494 -11.415  -4.249  0.00  0.00           C  
ATOM    162  CA  GLU S 188      11.605 -12.301  -3.101  0.00  0.00           C  
ATOM    162   C  GLU S 188      10.239 -12.451  -2.441  0.00  0.00           C  
ATOM    162   O  GLU S 188       9.768 -13.564  -2.211  0.00  0.00           C  
ATOM    162  CB  GLU S 188      12.617 -11.723  -2.105  0.00  0.00           C  
ATOM    162  CG  GLU S 188      12.912 -12.632  -1.057  0.00  0.00           C  
ATOM    163   N  GLU S 189       9.592 -11.321  -2.172  0.00  0.00           C  
ATOM    163  CA  GLU S 189       8.278 -11.320  -1.542  0.00  0.00           C  
ATOM    163   C  GLU S 189       7.216 -11.923  -2.454  0.00  0.00           C  
ATOM    163   O  GLU S 189       6.323 -12.629  -1.989  0.00  0.00           C  
ATOM    163  CB  GLU S 189       7.887  -9.905  -1.108  0.00  0.00           C  
ATOM    163  CG  GLU S 189       8.665  -9.388   0.095  0.00  0.00           C  
ATOM    163  CD  GLU S 189       8.506 -10.260   1.340  0.00  0.00           C  
ATOM    163 OE1  GLU S 189       7.406 -10.823   1.550  0.00  0.00           C  
ATOM    163 OE2  GLU S 189       9.487 -10.378   2.116  0.00  0.00           C  
ATOM    164   N  ALA S 190       7.337 -11.670  -3.755  0.00  0.00           C  
ATOM    164  CA  ALA S 190       6.398 -12.199  -4.731  0.00  0.00           C  
ATOM    164   C  ALA S 190       6.392 -13.734  -4.733  0.00  0.00           C  
ATOM    164   O  ALA S 190       5.347 -14.340  -4.955  0.00  0.00           C  
ATOM    164  CB  ALA S 190       6.714 -11.658  -6.121  0.00  0.00           C  
ATOM    165   N  LYS S 191       7.544 -14.356  -4.472  0.00  0.00           C  
ATOM    165  CA  LYS S 191       7.647 -15.823  -4.431  0.00  0.00           C  
ATOM    165   C  LYS S 191       6.873 -16.398  -3.251  0.00  0.00           C  
ATOM    165   O  LYS S 191       6.425 -17.544  -3.281  0.00  0.00           C  
ATOM    165  CB  LYS S 191       9.107 -16.280  -4.287  0.00  0.00           C  
ATOM    165  CG  LYS S 191       9.836 -16.152  -5.494  0.00  0.00           C  
ATOM    166   N  LEU S 192       6.777 -15.613  -2.187  0.00  0.00           C  
ATOM    166  CA  LEU S 192       6.087 -16.040  -0.982  0.00  0.00           C  
ATOM    166   C  LEU S 192       4.568 -15.835  -1.023  0.00  0.00           C  
ATOM    166   O  LEU S 192       3.835 -16.433  -0.237  0.00  0.00           C  
ATOM    166  CB  LEU S 192       6.693 -15.321   0.230  0.00  0.00           C  
ATOM    166  CG  LEU S 192       8.199 -15.531   0.441  0.00  0.00           C  
ATOM    166 CD1  LEU S 192       8.721 -14.591   1.509  0.00  0.00           C  
ATOM    166 CD2  LEU S 192       8.483 -16.974   0.810  0.00  0.00           C  
ATOM    167   N  ALA S 193       4.093 -15.003  -1.940  0.00  0.00           C  
ATOM    167  CA  ALA S 193       2.668 -14.732  -2.051  0.00  0.00           C  
ATOM    167   C  ALA S 193       1.973 -15.604  -3.085  0.00  0.00           C  
ATOM    167   O  ALA S 193       2.619 -16.251  -3.903  0.00  0.00           C  
ATOM    167  CB  ALA S 193       2.440 -13.267  -2.380  0.00  0.00           C  
ATOM    168   N  ASP S 194       0.647 -15.631  -3.019  0.00  0.00           C  
ATOM    168  CA  ASP S 194      -0.164 -16.395  -3.960  0.00  0.00           C  
ATOM    168   C  ASP S 194      -0.714 -15.435  -5.020  0.00  0.00           C  
ATOM    168   O  ASP S 194      -0.967 -15.828  -6.162  0.00  0.00           C  
ATOM    168  CB  ASP S 194      -1.318 -17.103  -3.241  0.00  0.00           C  
ATOM    168  CG  ASP S 194      -0.848 -18.238  -2.359  0.00  0.00           C  
ATOM    168 OD1  ASP S 194      -0.187 -19.170  -2.871  0.00  0.00           C  
ATOM    168 OD2  ASP S 194      -1.147 -18.205  -1.152  0.00  0.00           C  
ATOM    169   N  TYR S 195      -0.907 -14.177  -4.627  0.00  0.00           C  
ATOM    169  CA  TYR S 195      -1.416 -13.144  -5.521  0.00  0.00           C  
ATOM    169   C  TYR S 195      -0.688 -11.850  -5.219  0.00  0.00           C  
ATOM    169   O  TYR S 195      -0.315 -11.599  -4.067  0.00  0.00           C  
ATOM    169  CB  TYR S 195      -2.915 -12.920  -5.301  0.00  0.00           C  
ATOM    169  CG  TYR S 195      -3.751 -14.161  -5.459  0.00  0.00           C  
ATOM    169 CD1  TYR S 195      -4.052 -14.670  -6.727  0.00  0.00           C  
ATOM    169 CD2  TYR S 195      -4.207 -14.856  -4.340  0.00  0.00           C  
ATOM    169 CE1  TYR S 195      -4.783 -15.845  -6.872  0.00  0.00           C  
ATOM    169 CE2  TYR S 195      -4.939 -16.033  -4.473  0.00  0.00           C  
ATOM    169  CZ  TYR S 195      -5.222 -16.524  -5.737  0.00  0.00           C  
ATOM    169  OH  TYR S 195      -5.937 -17.696  -5.850  0.00  0.00           C  
ATOM    170   N  VAL S 196      -0.479 -11.037  -6.251  0.00  0.00           C  
ATOM    170  CA  VAL S 196       0.193  -9.754  -6.104  0.00  0.00           C  
ATOM    170   C  VAL S 196      -0.696  -8.657  -6.668  0.00  0.00           C  
ATOM    170   O  VAL S 196      -1.154  -8.736  -7.812  0.00  0.00           C  
ATOM    170  CB  VAL S 196       1.561  -9.728  -6.835  0.00  0.00           C  
ATOM    170 CG1  VAL S 196       2.231  -8.365  -6.661  0.00  0.00           C  
ATOM    170 CG2  VAL S 196       2.468 -10.839  -6.302  0.00  0.00           C  
ATOM    171   N  LEU S 197      -0.941  -7.639  -5.852  0.00  0.00           C  
ATOM    171  CA  LEU S 197      -1.773  -6.515  -6.240  0.00  0.00           C  
ATOM    171   C  LEU S 197      -0.923  -5.260  -6.182  0.00  0.00           C  
ATOM    171   O  LEU S 197      -0.343  -4.946  -5.144  0.00  0.00           C  
ATOM    171  CB  LEU S 197      -2.970  -6.385  -5.294  0.00  0.00           C  
ATOM    171  CG  LEU S 197      -4.083  -7.443  -5.347  0.00  0.00           C  
ATOM    171 CD1  LEU S 197      -3.622  -8.797  -4.848  0.00  0.00           C  
ATOM    171 CD2  LEU S 197      -5.230  -6.944  -4.499  0.00  0.00           C  
ATOM    172   N  SER S 198      -0.847  -4.547  -7.295  0.00  0.00           C  
ATOM    172  CA  SER S 198      -0.056  -3.337  -7.366  0.00  0.00           C  
ATOM    172   C  SER S 198      -0.997  -2.145  -7.544  0.00  0.00           C  
ATOM    172   O  SER S 198      -1.977  -2.215  -8.293  0.00  0.00           C  
ATOM    172  CB  SER S 198       0.965  -3.465  -8.500  0.00  0.00           C  
ATOM    172  OG  SER S 198       1.893  -2.397  -8.496  0.00  0.00           C  
ATOM    173   N  PHE S 199      -0.662  -1.030  -6.909  0.00  0.00           C  
ATOM    173  CA  PHE S 199      -1.524   0.136  -6.933  0.00  0.00           C  
ATOM    173   C  PHE S 199      -1.133   1.393  -7.677  0.00  0.00           C  
ATOM    173   O  PHE S 199      -1.259   2.498  -7.141  0.00  0.00           C  
ATOM    173  CB  PHE S 199      -1.915   0.475  -5.499  0.00  0.00           C  
ATOM    173  CG  PHE S 199      -2.654  -0.637  -4.811  0.00  0.00           C  
ATOM    173 CD1  PHE S 199      -1.997  -1.807  -4.446  0.00  0.00           C  
ATOM    173 CD2  PHE S 199      -4.021  -0.535  -4.566  0.00  0.00           C  
ATOM    173 CE1  PHE S 199      -2.685  -2.866  -3.855  0.00  0.00           C  
ATOM    173 CE2  PHE S 199      -4.719  -1.587  -3.974  0.00  0.00           C  
ATOM    173  CZ  PHE S 199      -4.047  -2.755  -3.619  0.00  0.00           C  
ATOM    174   N  GLU S 200      -0.674   1.236  -8.913  0.00  0.00           C  
ATOM    174  CA  GLU S 200      -0.314   2.389  -9.732  0.00  0.00           C  
ATOM    174   C  GLU S 200      -1.664   2.977 -10.148  0.00  0.00           C  
ATOM    174   O  GLU S 200      -2.678   2.269 -10.142  0.00  0.00           C  
ATOM    174  CB  GLU S 200       0.500   1.953 -10.962  0.00  0.00           C  
ATOM    174  CG  GLU S 200       1.962   1.525 -10.665  0.00  0.00           C  
ATOM    174  CD  GLU S 200       2.933   2.698 -10.598  0.00  0.00           C  
ATOM    174 OE1  GLU S 200       2.497   3.847 -10.736  0.00  0.00           C  
ATOM    174 OE2  GLU S 200       4.140   2.489 -10.409  0.00  0.00           C  
ATOM    175   N  PRO S 201      -1.710   4.275 -10.476  0.00  0.00           C  
ATOM    175  CA  PRO S 201      -2.972   4.908 -10.876  0.00  0.00           C  
ATOM    175   C  PRO S 201      -3.474   4.467 -12.246  0.00  0.00           C  
ATOM    175   O  PRO S 201      -2.882   3.604 -12.890  0.00  0.00           C  
ATOM    175  CB  PRO S 201      -2.612   6.391 -10.884  0.00  0.00           C  
ATOM    175  CG  PRO S 201      -1.188   6.380 -11.319  0.00  0.00           C  
ATOM    175  CD  PRO S 201      -0.606   5.251 -10.494  0.00  0.00           C  
ATOM    176   N  THR S 202      -4.600   5.034 -12.661  0.00  0.00           C  
ATOM    176  CA  THR S 202      -5.176   4.746 -13.962  0.00  0.00           C  
ATOM    176   C  THR S 202      -5.678   6.099 -14.438  0.00  0.00           C  
ATOM    176   O  THR S 202      -5.631   7.073 -13.678  0.00  0.00           C  
ATOM    176  CB  THR S 202      -6.287   3.682 -13.891  0.00  0.00           C  
ATOM    176 OG1  THR S 202      -6.492   3.127 -15.196  0.00  0.00           C  
ATOM    176 CG2  THR S 202      -7.596   4.273 -13.391  0.00  0.00           C  
ATOM    177   N  SER S 203      -6.112   6.202 -15.687  0.00  0.00           C  
ATOM    177  CA  SER S 203      -6.567   7.499 -16.186  0.00  0.00           C  
ATOM    177   C  SER S 203      -8.007   7.832 -15.840  0.00  0.00           C  
ATOM    177   O  SER S 203      -8.928   7.057 -16.105  0.00  0.00           C  
ATOM    177  CB  SER S 203      -6.343   7.602 -17.690  0.00  0.00           C  
ATOM    177  OG  SER S 203      -6.697   6.375 -18.309  0.00  0.00           C  
ATOM    178   N  ALA S 204      -8.182   8.981 -15.205  0.00  0.00           C  
ATOM    178  CA  ALA S 204      -9.498   9.446 -14.812  0.00  0.00           C  
ATOM    178   C  ALA S 204     -10.393   9.545 -16.060  0.00  0.00           C  
ATOM    178   O  ALA S 204      -9.933   9.917 -17.142  0.00  0.00           C  
ATOM    178  CB  ALA S 204      -9.387  10.805 -14.113  0.00  0.00           C  
ATOM    179   N  GLY S 205     -11.649   9.135 -15.920  0.00  0.00           C  
ATOM    179  CA  GLY S 205     -12.572   9.206 -17.037  0.00  0.00           C  
ATOM    179   C  GLY S 205     -12.316   8.214 -18.152  0.00  0.00           C  
ATOM    179   O  GLY S 205     -13.018   8.241 -19.162  0.00  0.00           C  
ATOM    180   N  ASP S 206     -11.338   7.334 -17.963  0.00  0.00           C  
ATOM    180  CA  ASP S 206     -10.992   6.325 -18.957  0.00  0.00           C  
ATOM    180   C  ASP S 206     -10.230   5.229 -18.224  0.00  0.00           C  
ATOM    180   O  ASP S 206      -9.153   4.807 -18.635  0.00  0.00           C  
ATOM    180  CB  ASP S 206     -10.130   6.951 -20.060  0.00  0.00           C  
ATOM    180  CG  ASP S 206      -9.833   5.983 -21.199  0.00  0.00           C  
ATOM    180 OD1  ASP S 206     -10.691   5.116 -21.492  0.00  0.00           C  
ATOM    180 OD2  ASP S 206      -8.730   6.089 -21.794  0.00  0.00           C  
ATOM    181   N  GLU S 207     -10.831   4.744 -17.148  0.00  0.00           C  
ATOM    181  CA  GLU S 207     -10.224   3.720 -16.316  0.00  0.00           C  
ATOM    181   C  GLU S 207     -10.056   2.384 -17.005  0.00  0.00           C  
ATOM    181   O  GLU S 207     -11.002   1.867 -17.598  0.00  0.00           C  
ATOM    181  CB  GLU S 207     -11.041   3.579 -15.042  0.00  0.00           C  
ATOM    181  CG  GLU S 207     -11.275   4.941 -14.398  0.00  0.00           C  
ATOM    181  CD  GLU S 207     -12.036   4.876 -13.106  0.00  0.00           C  
ATOM    181 OE1  GLU S 207     -11.859   3.894 -12.353  0.00  0.00           C  
ATOM    181 OE2  GLU S 207     -12.800   5.824 -12.845  0.00  0.00           C  
ATOM    182   N  LYS S 208      -8.860   1.811 -16.896  0.00  0.00           C  
ATOM    182  CA  LYS S 208      -8.575   0.530 -17.522  0.00  0.00           C  
ATOM    182   C  LYS S 208      -7.662  -0.340 -16.693  0.00  0.00           C  
ATOM    182   O  LYS S 208      -6.995   0.117 -15.759  0.00  0.00           C  
ATOM    182  CB  LYS S 208      -7.874   0.729 -18.871  0.00  0.00           C  
ATOM    182  CG  LYS S 208      -8.649   1.462 -19.799  0.00  0.00           C  
ATOM    183   N  LEU S 209      -7.637  -1.605 -17.079  0.00  0.00           C  
ATOM    183  CA  LEU S 209      -6.789  -2.623 -16.489  0.00  0.00           C  
ATOM    183   C  LEU S 209      -6.067  -3.149 -17.734  0.00  0.00           C  
ATOM    183   O  LEU S 209      -6.656  -3.218 -18.817  0.00  0.00           C  
ATOM    183  CB  LEU S 209      -7.607  -3.735 -15.828  0.00  0.00           C  
ATOM    183  CG  LEU S 209      -8.279  -3.414 -14.489  0.00  0.00           C  
ATOM    183 CD1  LEU S 209      -8.962  -4.662 -13.972  0.00  0.00           C  
ATOM    183 CD2  LEU S 209      -7.263  -2.929 -13.473  0.00  0.00           C  
ATOM    184   N  SER S 210      -4.789  -3.465 -17.606  0.00  0.00           C  
ATOM    184  CA  SER S 210      -4.021  -3.939 -18.740  0.00  0.00           C  
ATOM    184   C  SER S 210      -3.549  -5.371 -18.560  0.00  0.00           C  
ATOM    184   O  SER S 210      -3.157  -5.783 -17.467  0.00  0.00           C  
ATOM    184  CB  SER S 210      -2.837  -3.004 -18.969  0.00  0.00           C  
ATOM    184  OG  SER S 210      -2.130  -3.376 -20.129  0.00  0.00           C  
ATOM    185   N  LEU S 211      -3.600  -6.136 -19.642  0.00  0.00           C  
ATOM    185  CA  LEU S 211      -3.175  -7.526 -19.610  0.00  0.00           C  
ATOM    185   C  LEU S 211      -1.685  -7.680 -19.872  0.00  0.00           C  
ATOM    185   O  LEU S 211      -1.137  -8.769 -19.695  0.00  0.00           C  
ATOM    185  CB  LEU S 211      -3.981  -8.354 -20.613  0.00  0.00           C  
ATOM    185  CG  LEU S 211      -5.474  -8.484 -20.282  0.00  0.00           C  
ATOM    185 CD1  LEU S 211      -6.191  -9.189 -21.419  0.00  0.00           C  
ATOM    185 CD2  LEU S 211      -5.672  -9.229 -18.969  0.00  0.00           C  
ATOM    186   N  GLY S 212      -1.035  -6.588 -20.273  0.00  0.00           C  
ATOM    186  CA  GLY S 212       0.389  -6.634 -20.545  0.00  0.00           C  
ATOM    186   C  GLY S 212       1.026  -5.286 -20.814  0.00  0.00           C  
ATOM    186   O  GLY S 212       0.357  -4.330 -21.221  0.00  0.00           C  
ATOM    187   N  THR S 213       2.322  -5.195 -20.549  0.00  0.00           C  
ATOM    187  CA  THR S 213       3.069  -3.965 -20.777  0.00  0.00           C  
ATOM    187   C  THR S 213       4.345  -4.308 -21.535  0.00  0.00           C  
ATOM    187   O  THR S 213       4.948  -5.366 -21.309  0.00  0.00           C  
ATOM    187  CB  THR S 213       3.425  -3.240 -19.456  0.00  0.00           C  
ATOM    187 OG1  THR S 213       4.062  -4.153 -18.546  0.00  0.00           C  
ATOM    187 CG2  THR S 213       2.179  -2.647 -18.817  0.00  0.00           C  
ATOM    188   N  PHE S 327       5.618  -7.393 -19.341  0.00  0.00           C  
ATOM    188  CA  PHE S 327       4.662  -8.032 -18.444  0.00  0.00           C  
ATOM    188   C  PHE S 327       3.486  -8.608 -19.215  0.00  0.00           C  
ATOM    188   O  PHE S 327       2.925  -7.948 -20.087  0.00  0.00           C  
ATOM    188  CB  PHE S 327       4.142  -7.045 -17.384  0.00  0.00           C  
ATOM    188  CG  PHE S 327       2.922  -7.541 -16.637  0.00  0.00           C  
ATOM    188 CD1  PHE S 327       2.997  -8.659 -15.805  0.00  0.00           C  
ATOM    188 CD2  PHE S 327       1.691  -6.918 -16.800  0.00  0.00           C  
ATOM    188 CE1  PHE S 327       1.867  -9.145 -15.154  0.00  0.00           C  
ATOM    188 CE2  PHE S 327       0.559  -7.397 -16.152  0.00  0.00           C  
ATOM    188  CZ  PHE S 327       0.647  -8.512 -15.330  0.00  0.00           C  
ATOM    189   N  ASN S 328       3.122  -9.839 -18.885  0.00  0.00           C  
ATOM    189  CA  ASN S 328       1.996 -10.515 -19.518  0.00  0.00           C  
ATOM    189   C  ASN S 328       1.198 -11.176 -18.408  0.00  0.00           C  
ATOM    189   O  ASN S 328       1.732 -11.995 -17.656  0.00  0.00           C  
ATOM    189  CB  ASN S 328       2.476 -11.549 -20.536  0.00  0.00           C  
ATOM    189  CG  ASN S 328       3.007 -10.906 -21.795  0.00  0.00           C  
ATOM    189 OD1  ASN S 328       2.253 -10.292 -22.549  0.00  0.00           C  
ATOM    189 ND2  ASN S 328       4.314 -11.015 -22.016  0.00  0.00           C  
ATOM    190   N  ALA S 329      -0.079 -10.817 -18.310  0.00  0.00           C  
ATOM    190  CA  ALA S 329      -0.967 -11.336 -17.278  0.00  0.00           C  
ATOM    190   C  ALA S 329      -1.066 -12.851 -17.205  0.00  0.00           C  
ATOM    190   O  ALA S 329      -0.874 -13.434 -16.140  0.00  0.00           C  
ATOM    190  CB  ALA S 329      -2.349 -10.723 -17.420  0.00  0.00           C  
ATOM    191   N  GLY S 330      -1.373 -13.496 -18.323  0.00  0.00           C  
ATOM    191  CA  GLY S 330      -1.496 -14.944 -18.309  0.00  0.00           C  
ATOM    191   C  GLY S 330      -2.872 -15.395 -17.836  0.00  0.00           C  
ATOM    191   O  GLY S 330      -3.768 -14.566 -17.650  0.00  0.00           C  
ATOM    192   N  GLU S 331      -3.047 -16.704 -17.646  0.00  0.00           C  
ATOM    192  CA  GLU S 331      -4.327 -17.254 -17.201  0.00  0.00           C  
ATOM    192   C  GLU S 331      -4.689 -16.720 -15.817  0.00  0.00           C  
ATOM    192   O  GLU S 331      -5.775 -16.166 -15.621  0.00  0.00           C  
ATOM    192  CB  GLU S 331      -4.280 -18.786 -17.194  0.00  0.00           C  
ATOM    193   N  GLY S 332      -3.749 -16.844 -14.879  0.00  0.00           C  
ATOM    193  CA  GLY S 332      -3.974 -16.376 -13.521  0.00  0.00           C  
ATOM    193   C  GLY S 332      -4.282 -14.894 -13.439  0.00  0.00           C  
ATOM    193   O  GLY S 332      -5.235 -14.488 -12.774  0.00  0.00           C  
ATOM    194   N  GLY S 333      -3.486 -14.086 -14.130  0.00  0.00           C  
ATOM    194  CA  GLY S 333      -3.695 -12.649 -14.120  0.00  0.00           C  
ATOM    194   C  GLY S 333      -5.017 -12.240 -14.747  0.00  0.00           C  
ATOM    194   O  GLY S 333      -5.609 -11.232 -14.359  0.00  0.00           C  
ATOM    195   N  LYS S 334      -5.479 -13.017 -15.718  0.00  0.00           C  
ATOM    195  CA  LYS S 334      -6.737 -12.730 -16.393  0.00  0.00           C  
ATOM    195   C  LYS S 334      -7.909 -12.925 -15.421  0.00  0.00           C  
ATOM    195   O  LYS S 334      -8.854 -12.130 -15.407  0.00  0.00           C  
ATOM    195  CB  LYS S 334      -6.889 -13.625 -17.624  0.00  0.00           C  
ATOM    195  CG  LYS S 334      -7.801 -13.059 -18.549  0.00  0.00           C  
ATOM    196   N  LYS S 335      -7.826 -13.957 -14.584  0.00  0.00           C  
ATOM    196  CA  LYS S 335      -8.869 -14.230 -13.598  0.00  0.00           C  
ATOM    196   C  LYS S 335      -9.020 -13.032 -12.666  0.00  0.00           C  
ATOM    196   O  LYS S 335     -10.137 -12.581 -12.396  0.00  0.00           C  
ATOM    196  CB  LYS S 335      -8.527 -15.472 -12.770  0.00  0.00           C  
ATOM    196  CG  LYS S 335      -8.519 -16.656 -13.557  0.00  0.00           C  
ATOM    197   N  LEU S 336      -7.891 -12.508 -12.191  0.00  0.00           C  
ATOM    197  CA  LEU S 336      -7.896 -11.356 -11.291  0.00  0.00           C  
ATOM    197   C  LEU S 336      -8.567 -10.150 -11.944  0.00  0.00           C  
ATOM    197   O  LEU S 336      -9.294  -9.402 -11.283  0.00  0.00           C  
ATOM    197  CB  LEU S 336      -6.472 -11.000 -10.848  0.00  0.00           C  
ATOM    197  CG  LEU S 336      -5.643 -12.066 -10.121  0.00  0.00           C  
ATOM    197 CD1  LEU S 336      -4.325 -11.467  -9.674  0.00  0.00           C  
ATOM    197 CD2  LEU S 336      -6.390 -12.620  -8.929  0.00  0.00           C  
ATOM    198   N  VAL S 337      -8.336  -9.972 -13.243  0.00  0.00           C  
ATOM    198  CA  VAL S 337      -8.931  -8.862 -13.978  0.00  0.00           C  
ATOM    198   C  VAL S 337     -10.447  -9.030 -14.028  0.00  0.00           C  
ATOM    198   O  VAL S 337     -11.186  -8.067 -13.821  0.00  0.00           C  
ATOM    198  CB  VAL S 337      -8.353  -8.741 -15.414  0.00  0.00           C  
ATOM    198 CG1  VAL S 337      -9.078  -7.645 -16.195  0.00  0.00           C  
ATOM    198 CG2  VAL S 337      -6.867  -8.423 -15.353  0.00  0.00           C  
ATOM    199   N  ASP S 338     -10.906 -10.256 -14.266  0.00  0.00           C  
ATOM    199  CA  ASP S 338     -12.340 -10.543 -14.331  0.00  0.00           C  
ATOM    199   C  ASP S 338     -13.027 -10.210 -13.009  0.00  0.00           C  
ATOM    199   O  ASP S 338     -14.052  -9.524 -12.997  0.00  0.00           C  
ATOM    199  CB  ASP S 338     -12.592 -12.009 -14.704  0.00  0.00           C  
ATOM    199  CG  ASP S 338     -12.287 -12.309 -16.172  0.00  0.00           C  
ATOM    199 OD1  ASP S 338     -12.355 -11.379 -17.013  0.00  0.00           C  
ATOM    199 OD2  ASP S 338     -11.989 -13.487 -16.483  0.00  0.00           C  
ATOM    200   N  LYS S 339     -12.447 -10.669 -11.902  0.00  0.00           C  
ATOM    200  CA  LYS S 339     -12.999 -10.401 -10.578  0.00  0.00           C  
ATOM    200   C  LYS S 339     -13.045  -8.904 -10.318  0.00  0.00           C  
ATOM    200   O  LYS S 339     -14.072  -8.369  -9.901  0.00  0.00           C  
ATOM    200  CB  LYS S 339     -12.161 -11.069  -9.499  0.00  0.00           C  
ATOM    200  CG  LYS S 339     -12.222 -12.573  -9.501  0.00  0.00           C  
ATOM    200  CD  LYS S 339     -11.320 -13.134  -8.422  0.00  0.00           C  
ATOM    200  CE  LYS S 339     -11.386 -14.656  -8.358  0.00  0.00           C  
ATOM    200  NZ  LYS S 339     -12.720 -15.169  -7.907  0.00  0.00           C  
ATOM    201   N  ALA S 340     -11.934  -8.228 -10.583  0.00  0.00           C  
ATOM    201  CA  ALA S 340     -11.843  -6.795 -10.377  0.00  0.00           C  
ATOM    201   C  ALA S 340     -12.934  -6.026 -11.120  0.00  0.00           C  
ATOM    201   O  ALA S 340     -13.589  -5.162 -10.533  0.00  0.00           C  
ATOM    201  CB  ALA S 340     -10.462  -6.297 -10.786  0.00  0.00           C  
ATOM    202   N  VAL S 341     -13.141  -6.352 -12.395  0.00  0.00           C  
ATOM    202  CA  VAL S 341     -14.155  -5.684 -13.214  0.00  0.00           C  
ATOM    202   C  VAL S 341     -15.539  -5.892 -12.613  0.00  0.00           C  
ATOM    202   O  VAL S 341     -16.345  -4.959 -12.555  0.00  0.00           C  
ATOM    202  CB  VAL S 341     -14.156  -6.208 -14.677  0.00  0.00           C  
ATOM    202 CG1  VAL S 341     -15.279  -5.556 -15.475  0.00  0.00           C  
ATOM    202 CG2  VAL S 341     -12.814  -5.926 -15.342  0.00  0.00           C  
ATOM    203   N  ALA S 342     -15.800  -7.117 -12.159  0.00  0.00           C  
ATOM    203  CA  ALA S 342     -17.077  -7.470 -11.545  0.00  0.00           C  
ATOM    203   C  ALA S 342     -17.332  -6.642 -10.282  0.00  0.00           C  
ATOM    203   O  ALA S 342     -18.343  -5.929 -10.196  0.00  0.00           C  
ATOM    203  CB  ALA S 342     -17.109  -8.954 -11.224  0.00  0.00           C  
ATOM    204   N  TYR S 343     -16.393  -6.691  -9.333  0.00  0.00           C  
ATOM    204  CA  TYR S 343     -16.517  -5.941  -8.084  0.00  0.00           C  
ATOM    204   C  TYR S 343     -16.671  -4.459  -8.344  0.00  0.00           C  
ATOM    204   O  TYR S 343     -17.443  -3.774  -7.671  0.00  0.00           C  
ATOM    204  CB  TYR S 343     -15.301  -6.160  -7.191  0.00  0.00           C  
ATOM    204  CG  TYR S 343     -15.125  -7.585  -6.760  0.00  0.00           C  
ATOM    204 CD1  TYR S 343     -16.226  -8.390  -6.505  0.00  0.00           C  
ATOM    204 CD2  TYR S 343     -13.856  -8.140  -6.629  0.00  0.00           C  
ATOM    204 CE1  TYR S 343     -16.074  -9.711  -6.133  0.00  0.00           C  
ATOM    204 CE2  TYR S 343     -13.692  -9.467  -6.255  0.00  0.00           C  
ATOM    204  CZ  TYR S 343     -14.809 -10.246  -6.010  0.00  0.00           C  
ATOM    204  OH  TYR S 343     -14.668 -11.562  -5.645  0.00  0.00           C  
ATOM    205   N  TYR S 344     -15.933  -3.950  -9.318  0.00  0.00           C  
ATOM    205  CA  TYR S 344     -16.028  -2.545  -9.631  0.00  0.00           C  
ATOM    205   C  TYR S 344     -17.437  -2.208 -10.130  0.00  0.00           C  
ATOM    205   O  TYR S 344     -17.985  -1.163  -9.763  0.00  0.00           C  
ATOM    205  CB  TYR S 344     -14.971  -2.150 -10.662  0.00  0.00           C  
ATOM    205  CG  TYR S 344     -14.525  -0.720 -10.527  0.00  0.00           C  
ATOM    205 CD1  TYR S 344     -14.024  -0.243  -9.318  0.00  0.00           C  
ATOM    205 CD2  TYR S 344     -14.571   0.155 -11.610  0.00  0.00           C  
ATOM    205 CE1  TYR S 344     -13.575   1.064  -9.188  0.00  0.00           C  
ATOM    205 CE2  TYR S 344     -14.123   1.467 -11.494  0.00  0.00           C  
ATOM    205  CZ  TYR S 344     -13.624   1.911 -10.276  0.00  0.00           C  
ATOM    205  OH  TYR S 344     -13.164   3.198 -10.140  0.00  0.00           C  
ATOM    206   N  LYS S 345     -18.032  -3.097 -10.937  0.00  0.00           C  
ATOM    206  CA  LYS S 345     -19.392  -2.883 -11.472  0.00  0.00           C  
ATOM    206   C  LYS S 345     -20.386  -2.807 -10.318  0.00  0.00           C  
ATOM    206   O  LYS S 345     -21.260  -1.947 -10.310  0.00  0.00           C  
ATOM    206  CB  LYS S 345     -19.791  -3.993 -12.441  0.00  0.00           C  
ATOM    207   N  GLU S 346     -20.216  -3.684  -9.329  0.00  0.00           C  
ATOM    207  CA  GLU S 346     -21.073  -3.701  -8.144  0.00  0.00           C  
ATOM    207   C  GLU S 346     -21.082  -2.340  -7.459  0.00  0.00           C  
ATOM    207   O  GLU S 346     -22.105  -1.927  -6.915  0.00  0.00           C  
ATOM    207  CB  GLU S 346     -20.608  -4.750  -7.136  0.00  0.00           C  
ATOM    207  CG  GLU S 346     -20.776  -6.168  -7.614  0.00  0.00           C  
ATOM    207  CD  GLU S 346     -20.221  -7.191  -6.649  0.00  0.00           C  
ATOM    207 OE1  GLU S 346     -19.884  -6.810  -5.505  0.00  0.00           C  
ATOM    207 OE2  GLU S 346     -20.108  -8.376  -7.037  0.00  0.00           C  
ATOM    208   N  ALA S 347     -19.947  -1.644  -7.471  0.00  0.00           C  
ATOM    208  CA  ALA S 347     -19.863  -0.328  -6.845  0.00  0.00           C  
ATOM    208   C  ALA S 347     -20.231   0.806  -7.792  0.00  0.00           C  
ATOM    208   O  ALA S 347     -20.039   1.973  -7.470  0.00  0.00           C  
ATOM    208  CB  ALA S 347     -18.488  -0.105  -6.267  0.00  0.00           C  
ATOM    209   N  GLY S 348     -20.755   0.461  -8.963  0.00  0.00           C  
ATOM    209  CA  GLY S 348     -21.160   1.469  -9.926  0.00  0.00           C  
ATOM    209   C  GLY S 348     -20.035   2.024 -10.768  0.00  0.00           C  
ATOM    209   O  GLY S 348     -20.148   3.101 -11.350  0.00  0.00           C  
ATOM    210   N  GLY S 349     -18.936   1.289 -10.827  0.00  0.00           C  
ATOM    210  CA  GLY S 349     -17.808   1.738 -11.610  0.00  0.00           C  
ATOM    210   C  GLY S 349     -17.730   0.963 -12.901  0.00  0.00           C  
ATOM    210   O  GLY S 349     -18.195  -0.176 -12.993  0.00  0.00           C  
ATOM    211   N  THR S 350     -17.107   1.568 -13.896  0.00  0.00           C  
ATOM    211  CA  THR S 350     -16.957   0.928 -15.185  0.00  0.00           C  
ATOM    211   C  THR S 350     -15.456   0.844 -15.552  0.00  0.00           C  
ATOM    211   O  THR S 350     -14.756   1.859 -15.592  0.00  0.00           C  
ATOM    211  CB  THR S 350     -17.846   1.670 -16.233  0.00  0.00           C  
ATOM    211 OG1  THR S 350     -17.525   1.239 -17.561  0.00  0.00           C  
ATOM    211 CG2  THR S 350     -17.705   3.190 -16.102  0.00  0.00           C  
ATOM    212   N  LEU S 351     -14.962  -0.384 -15.706  0.00  0.00           C  
ATOM    212  CA  LEU S 351     -13.561  -0.648 -16.039  0.00  0.00           C  
ATOM    212   C  LEU S 351     -13.334  -1.307 -17.404  0.00  0.00           C  
ATOM    212   O  LEU S 351     -13.894  -2.371 -17.693  0.00  0.00           C  
ATOM    212  CB  LEU S 351     -12.938  -1.564 -14.983  0.00  0.00           C  
ATOM    212  CG  LEU S 351     -12.099  -0.998 -13.848  0.00  0.00           C  
ATOM    212 CD1  LEU S 351     -11.647  -2.142 -12.977  0.00  0.00           C  
ATOM    212 CD2  LEU S 351     -10.910  -0.251 -14.399  0.00  0.00           C  
ATOM    213   N  GLY S 352     -12.471  -0.703 -18.218  0.00  0.00           C  
ATOM    213  CA  GLY S 352     -12.160  -1.268 -19.517  0.00  0.00           C  
ATOM    213   C  GLY S 352     -10.938  -2.160 -19.391  0.00  0.00           C  
ATOM    213   O  GLY S 352     -10.221  -2.088 -18.395  0.00  0.00           C  
ATOM    214   N  VAL S 353     -10.708  -3.022 -20.374  0.00  0.00           C  
ATOM    214  CA  VAL S 353      -9.554  -3.915 -20.354  0.00  0.00           C  
ATOM    214   C  VAL S 353      -8.788  -3.794 -21.668  0.00  0.00           C  
ATOM    214   O  VAL S 353      -9.382  -3.873 -22.746  0.00  0.00           C  
ATOM    214  CB  VAL S 353      -9.966  -5.379 -20.158  0.00  0.00           C  
ATOM    214 CG1  VAL S 353      -8.747  -6.277 -20.193  0.00  0.00           C  
ATOM    214 CG2  VAL S 353     -10.689  -5.536 -18.844  0.00  0.00           C  
ATOM    215   N  GLU S 354      -7.484  -3.556 -21.572  0.00  0.00           C  
ATOM    215  CA  GLU S 354      -6.641  -3.430 -22.746  0.00  0.00           C  
ATOM    215   C  GLU S 354      -5.758  -4.644 -22.836  0.00  0.00           C  
ATOM    215   O  GLU S 354      -5.466  -5.279 -21.823  0.00  0.00           C  
ATOM    215  CB  GLU S 354      -5.787  -2.177 -22.664  0.00  0.00           C  
ATOM    215  CG  GLU S 354      -6.535  -1.045 -23.056  0.00  0.00           C  
ATOM    216   N  GLU S 355      -5.347  -4.981 -24.052  0.00  0.00           C  
ATOM    216  CA  GLU S 355      -4.485  -6.137 -24.264  0.00  0.00           C  
ATOM    216   C  GLU S 355      -3.067  -5.799 -23.831  0.00  0.00           C  
ATOM    216   O  GLU S 355      -2.408  -6.586 -23.157  0.00  0.00           C  
ATOM    216  CB  GLU S 355      -4.506  -6.561 -25.744  0.00  0.00           C  
ATOM    217   N  ARG S 356      -2.641  -4.587 -24.156  0.00  0.00           C  
ATOM    217  CA  ARG S 356      -1.302  -4.150 -23.828  0.00  0.00           C  
ATOM    217   C  ARG S 356      -1.216  -2.643 -23.805  0.00  0.00           C  
ATOM    217   O  ARG S 356      -1.863  -1.967 -24.600  0.00  0.00           C  
ATOM    217  CB  ARG S 356      -0.335  -4.687 -24.879  0.00  0.00           C  
ATOM    217  CG  ARG S 356       1.105  -4.293 -24.688  0.00  0.00           C  
ATOM    217  CD  ARG S 356       1.953  -5.061 -25.653  0.00  0.00           C  
ATOM    217  NE  ARG S 356       1.688  -6.492 -25.549  0.00  0.00           C  
ATOM    217  CZ  ARG S 356       2.182  -7.286 -24.602  0.00  0.00           C  
ATOM    217 NH1  ARG S 356       2.972  -6.801 -23.644  0.00  0.00           C  
ATOM    217 NH2  ARG S 356       1.905  -8.582 -24.630  0.00  0.00           C  
ATOM    218   N  THR S 357      -0.454  -2.125 -22.855  0.00  0.00           C  
ATOM    218  CA  THR S 357      -0.247  -0.691 -22.730  0.00  0.00           C  
ATOM    218   C  THR S 357       1.265  -0.486 -22.617  0.00  0.00           C  
ATOM    218   O  THR S 357       2.027  -1.448 -22.396  0.00  0.00           C  
ATOM    218  CB  THR S 357      -0.951  -0.108 -21.486  0.00  0.00           C  
ATOM    218 OG1  THR S 357      -0.676  -0.934 -20.348  0.00  0.00           C  
ATOM    218 CG2  THR S 357      -2.458  -0.025 -21.707  0.00  0.00           C  
ATOM    219   N  GLY S 358       1.717   0.741 -22.838  0.00  0.00           C  
ATOM    219  CA  GLY S 358       3.141   0.997 -22.735  0.00  0.00           C  
ATOM    219   C  GLY S 358       3.461   1.336 -21.296  0.00  0.00           C  
ATOM    219   O  GLY S 358       2.549   1.568 -20.489  0.00  0.00           C  
ATOM    220   N  GLY S 359       4.745   1.343 -20.965  0.00  0.00           C  
ATOM    220  CA  GLY S 359       5.150   1.684 -19.613  0.00  0.00           C  
ATOM    220   C  GLY S 359       4.983   0.595 -18.572  0.00  0.00           C  
ATOM    220   O  GLY S 359       3.890   0.375 -18.050  0.00  0.00           C  
ATOM    221   N  GLY S 360       6.079  -0.094 -18.279  0.00  0.00           C  
ATOM    221  CA  GLY S 360       6.055  -1.143 -17.284  0.00  0.00           C  
ATOM    221   C  GLY S 360       6.084  -0.530 -15.897  0.00  0.00           C  
ATOM    221   O  GLY S 360       6.382   0.658 -15.729  0.00  0.00           C  
ATOM    222   N  THR S 361       5.731  -1.334 -14.908  0.00  0.00           C  
ATOM    222  CA  THR S 361       5.710  -0.903 -13.515  0.00  0.00           C  
ATOM    222   C  THR S 361       6.345  -2.049 -12.750  0.00  0.00           C  
ATOM    222   O  THR S 361       6.873  -2.981 -13.360  0.00  0.00           C  
ATOM    222  CB  THR S 361       4.258  -0.691 -12.998  0.00  0.00           C  
ATOM    222 OG1  THR S 361       3.531  -1.919 -13.091  0.00  0.00           C  
ATOM    222 CG2  THR S 361       3.541   0.380 -13.801  0.00  0.00           C  
ATOM    223   N  ASP S 362       6.256  -2.023 -11.427  0.00  0.00           C  
ATOM    223  CA  ASP S 362       6.842  -3.096 -10.645  0.00  0.00           C  
ATOM    223   C  ASP S 362       6.149  -4.421 -10.857  0.00  0.00           C  
ATOM    223   O  ASP S 362       6.671  -5.461 -10.473  0.00  0.00           C  
ATOM    223  CB  ASP S 362       6.902  -2.734  -9.170  0.00  0.00           C  
ATOM    223  CG  ASP S 362       8.002  -1.744  -8.866  0.00  0.00           C  
ATOM    223 OD1  ASP S 362       8.953  -1.638  -9.673  0.00  0.00           C  
ATOM    223 OD2  ASP S 362       7.918  -1.073  -7.825  0.00  0.00           C  
ATOM    224   N  ALA S 363       4.988  -4.387 -11.499  0.00  0.00           C  
ATOM    224  CA  ALA S 363       4.242  -5.603 -11.782  0.00  0.00           C  
ATOM    224   C  ALA S 363       5.114  -6.509 -12.660  0.00  0.00           C  
ATOM    224   O  ALA S 363       5.125  -7.732 -12.491  0.00  0.00           C  
ATOM    224  CB  ALA S 363       2.943  -5.266 -12.490  0.00  0.00           C  
ATOM    225   N  ALA S 364       5.885  -5.895 -13.558  0.00  0.00           C  
ATOM    225  CA  ALA S 364       6.765  -6.641 -14.454  0.00  0.00           C  
ATOM    225   C  ALA S 364       7.801  -7.462 -13.681  0.00  0.00           C  
ATOM    225   O  ALA S 364       8.170  -8.561 -14.098  0.00  0.00           C  
ATOM    225  CB  ALA S 364       7.443  -5.697 -15.435  0.00  0.00           C  
ATOM    226   N  TYR S 365       8.269  -6.936 -12.554  0.00  0.00           C  
ATOM    226  CA  TYR S 365       9.241  -7.662 -11.745  0.00  0.00           C  
ATOM    226   C  TYR S 365       8.541  -8.710 -10.892  0.00  0.00           C  
ATOM    226   O  TYR S 365       9.006  -9.845 -10.791  0.00  0.00           C  
ATOM    226  CB  TYR S 365      10.060  -6.717 -10.865  0.00  0.00           C  
ATOM    226  CG  TYR S 365      11.118  -5.946 -11.628  0.00  0.00           C  
ATOM    226 CD1  TYR S 365      12.124  -6.614 -12.331  0.00  0.00           C  
ATOM    226 CD2  TYR S 365      11.097  -4.554 -11.669  0.00  0.00           C  
ATOM    226 CE1  TYR S 365      13.079  -5.917 -13.057  0.00  0.00           C  
ATOM    226 CE2  TYR S 365      12.039  -3.848 -12.391  0.00  0.00           C  
ATOM    226  CZ  TYR S 365      13.033  -4.532 -13.086  0.00  0.00           C  
ATOM    226  OH  TYR S 365      13.971  -3.818 -13.806  0.00  0.00           C  
ATOM    227   N  ALA S 366       7.406  -8.341 -10.303  0.00  0.00           C  
ATOM    227  CA  ALA S 366       6.648  -9.270  -9.471  0.00  0.00           C  
ATOM    227   C  ALA S 366       6.222 -10.478 -10.294  0.00  0.00           C  
ATOM    227   O  ALA S 366       6.262 -11.611  -9.817  0.00  0.00           C  
ATOM    227  CB  ALA S 366       5.432  -8.580  -8.887  0.00  0.00           C  
ATOM    228   N  ALA S 367       5.860 -10.232 -11.548  0.00  0.00           C  
ATOM    228  CA  ALA S 367       5.419 -11.285 -12.450  0.00  0.00           C  
ATOM    228   C  ALA S 367       6.467 -12.374 -12.707  0.00  0.00           C  
ATOM    228   O  ALA S 367       6.113 -13.513 -13.006  0.00  0.00           C  
ATOM    228  CB  ALA S 367       4.955 -10.680 -13.755  0.00  0.00           C  
ATOM    229   N  LEU S 368       7.746 -12.042 -12.556  0.00  0.00           C  
ATOM    229  CA  LEU S 368       8.817 -13.009 -12.789  0.00  0.00           C  
ATOM    229   C  LEU S 368       8.761 -14.207 -11.856  0.00  0.00           C  
ATOM    229   O  LEU S 368       9.338 -15.252 -12.149  0.00  0.00           C  
ATOM    229  CB  LEU S 368      10.189 -12.342 -12.681  0.00  0.00           C  
ATOM    229  CG  LEU S 368      10.477 -11.215 -13.672  0.00  0.00           C  
ATOM    229 CD1  LEU S 368      11.824 -10.602 -13.355  0.00  0.00           C  
ATOM    229 CD2  LEU S 368      10.440 -11.733 -15.089  0.00  0.00           C  
ATOM    230   N  SER S 369       8.063 -14.061 -10.737  0.00  0.00           C  
ATOM    230  CA  SER S 369       7.931 -15.151  -9.769  0.00  0.00           C  
ATOM    230   C  SER S 369       6.957 -16.209 -10.282  0.00  0.00           C  
ATOM    230   O  SER S 369       6.843 -17.290  -9.705  0.00  0.00           C  
ATOM    230  CB  SER S 369       7.428 -14.617  -8.431  0.00  0.00           C  
ATOM    230  OG  SER S 369       6.129 -14.067  -8.580  0.00  0.00           C  
ATOM    231   N  GLY S 370       6.240 -15.875 -11.351  0.00  0.00           C  
ATOM    231  CA  GLY S 370       5.286 -16.802 -11.925  0.00  0.00           C  
ATOM    231   C  GLY S 370       3.941 -16.794 -11.220  0.00  0.00           C  
ATOM    231   O  GLY S 370       3.120 -17.682 -11.454  0.00  0.00           C  
ATOM    232   N  LYS S 371       3.711 -15.807 -10.356  0.00  0.00           C  
ATOM    232  CA  LYS S 371       2.449 -15.697  -9.630  0.00  0.00           C  
ATOM    232   C  LYS S 371       1.528 -14.714 -10.339  0.00  0.00           C  
ATOM    232   O  LYS S 371       1.984 -13.840 -11.073  0.00  0.00           C  
ATOM    232  CB  LYS S 371       2.682 -15.180  -8.215  0.00  0.00           C  
ATOM    232  CG  LYS S 371       3.730 -15.914  -7.432  0.00  0.00           C  
ATOM    232  CD  LYS S 371       3.337 -17.329  -7.102  0.00  0.00           C  
ATOM    232  CE  LYS S 371       4.440 -17.963  -6.273  0.00  0.00           C  
ATOM    232  NZ  LYS S 371       4.154 -19.369  -5.898  0.00  0.00           C  
ATOM    233   N  PRO S 372       0.212 -14.864 -10.154  0.00  0.00           C  
ATOM    233  CA  PRO S 372      -0.750 -13.947 -10.767  0.00  0.00           C  
ATOM    233   C  PRO S 372      -0.530 -12.541 -10.214  0.00  0.00           C  
ATOM    233   O  PRO S 372      -0.381 -12.351  -9.008  0.00  0.00           C  
ATOM    233  CB  PRO S 372      -2.088 -14.512 -10.305  0.00  0.00           C  
ATOM    233  CG  PRO S 372      -1.819 -15.974 -10.202  0.00  0.00           C  
ATOM    233  CD  PRO S 372      -0.477 -16.001  -9.520  0.00  0.00           C  
ATOM    234   N  VAL S 373      -0.516 -11.556 -11.094  0.00  0.00           C  
ATOM    234  CA  VAL S 373      -0.308 -10.178 -10.691  0.00  0.00           C  
ATOM    234   C  VAL S 373      -1.363  -9.314 -11.357  0.00  0.00           C  
ATOM    234   O  VAL S 373      -1.799  -9.619 -12.468  0.00  0.00           C  
ATOM    234  CB  VAL S 373       1.110  -9.680 -11.141  0.00  0.00           C  
ATOM    234 CG1  VAL S 373       1.325  -8.205 -10.791  0.00  0.00           C  
ATOM    234 CG2  VAL S 373       2.195 -10.542 -10.502  0.00  0.00           C  
ATOM    235   N  ILE S 374      -1.835  -8.295 -10.644  0.00  0.00           C  
ATOM    235  CA  ILE S 374      -2.805  -7.363 -11.198  0.00  0.00           C  
ATOM    235   C  ILE S 374      -2.294  -5.973 -10.839  0.00  0.00           C  
ATOM    235   O  ILE S 374      -1.807  -5.747  -9.725  0.00  0.00           C  
ATOM    235  CB  ILE S 374      -4.258  -7.600 -10.697  0.00  0.00           C  
ATOM    235 CG1  ILE S 374      -5.214  -6.662 -11.440  0.00  0.00           C  
ATOM    235 CG2  ILE S 374      -4.361  -7.410  -9.187  0.00  0.00           C  
ATOM    235 CD1  ILE S 374      -6.663  -6.962 -11.216  0.00  0.00           C  
ATOM    236   N  GLU S 375      -2.385  -5.053 -11.790  0.00  0.00           C  
ATOM    236  CA  GLU S 375      -1.896  -3.702 -11.599  0.00  0.00           C  
ATOM    236   C  GLU S 375      -2.980  -2.665 -11.863  0.00  0.00           C  
ATOM    236   O  GLU S 375      -4.034  -2.994 -12.392  0.00  0.00           C  
ATOM    236  CB  GLU S 375      -0.714  -3.498 -12.563  0.00  0.00           C  
ATOM    236  CG  GLU S 375      -0.115  -2.102 -12.628  0.00  0.00           C  
ATOM    236  CD  GLU S 375       0.608  -1.714 -11.349  0.00  0.00           C  
ATOM    236 OE1  GLU S 375       1.767  -2.131 -11.166  0.00  0.00           C  
ATOM    236 OE2  GLU S 375       0.024  -0.991 -10.522  0.00  0.00           C  
ATOM    237   N  SER S 376      -2.720  -1.430 -11.445  0.00  0.00           C  
ATOM    237  CA  SER S 376      -3.607  -0.285 -11.643  0.00  0.00           C  
ATOM    237   C  SER S 376      -4.789  -0.194 -10.691  0.00  0.00           C  
ATOM    237   O  SER S 376      -5.862   0.282 -11.073  0.00  0.00           C  
ATOM    237  CB  SER S 376      -4.095  -0.225 -13.093  0.00  0.00           C  
ATOM    237  OG  SER S 376      -3.006  -0.298 -13.992  0.00  0.00           C  
ATOM    238   N  LEU S 377      -4.582  -0.609  -9.444  0.00  0.00           C  
ATOM    238  CA  LEU S 377      -5.642  -0.557  -8.445  0.00  0.00           C  
ATOM    238   C  LEU S 377      -5.627   0.739  -7.645  0.00  0.00           C  
ATOM    238   O  LEU S 377      -6.357   0.871  -6.678  0.00  0.00           C  
ATOM    238  CB  LEU S 377      -5.545  -1.751  -7.506  0.00  0.00           C  
ATOM    238  CG  LEU S 377      -5.606  -3.109  -8.198  0.00  0.00           C  
ATOM    238 CD1  LEU S 377      -5.449  -4.221  -7.175  0.00  0.00           C  
ATOM    238 CD2  LEU S 377      -6.912  -3.248  -8.959  0.00  0.00           C  
ATOM    239   N  GLY S 378      -4.782   1.687  -8.031  0.00  0.00           C  
ATOM    239  CA  GLY S 378      -4.721   2.946  -7.319  0.00  0.00           C  
ATOM    239   C  GLY S 378      -5.858   3.834  -7.762  0.00  0.00           C  
ATOM    239   O  GLY S 378      -6.739   3.397  -8.484  0.00  0.00           C  
ATOM    240   N  LEU S 379      -5.822   5.094  -7.359  0.00  0.00           C  
ATOM    240  CA  LEU S 379      -6.857   6.051  -7.718  0.00  0.00           C  
ATOM    240   C  LEU S 379      -6.665   6.585  -9.130  0.00  0.00           C  
ATOM    240   O  LEU S 379      -5.529   6.810  -9.574  0.00  0.00           C  
ATOM    240  CB  LEU S 379      -6.839   7.248  -6.758  0.00  0.00           C  
ATOM    240  CG  LEU S 379      -7.179   7.028  -5.285  0.00  0.00           C  
ATOM    240 CD1  LEU S 379      -7.154   8.361  -4.571  0.00  0.00           C  
ATOM    240 CD2  LEU S 379      -8.551   6.384  -5.149  0.00  0.00           C  
ATOM    241   N  PRO S 380      -7.769   6.752  -9.878  0.00  0.00           C  
ATOM    241  CA  PRO S 380      -7.651   7.306 -11.226  0.00  0.00           C  
ATOM    241   C  PRO S 380      -7.281   8.779 -11.136  0.00  0.00           C  
ATOM    241   O  PRO S 380      -7.800   9.508 -10.290  0.00  0.00           C  
ATOM    241  CB  PRO S 380      -9.047   7.088 -11.814  0.00  0.00           C  
ATOM    241  CG  PRO S 380      -9.927   7.043 -10.632  0.00  0.00           C  
ATOM    241  CD  PRO S 380      -9.131   6.242  -9.645  0.00  0.00           C  
ATOM    242   N  GLY S 381      -6.371   9.211 -11.999  0.00  0.00           C  
ATOM    242  CA  GLY S 381      -5.945  10.594 -11.977  0.00  0.00           C  
ATOM    242   C  GLY S 381      -5.494  11.057 -13.338  0.00  0.00           C  
ATOM    242   O  GLY S 381      -5.741  10.379 -14.337  0.00  0.00           C  
ATOM    243   N  PHE S 382      -4.780  12.175 -13.372  0.00  0.00           C  
ATOM    243  CA  PHE S 382      -4.305  12.751 -14.619  0.00  0.00           C  
ATOM    243   C  PHE S 382      -3.109  13.672 -14.362  0.00  0.00           C  
ATOM    243   O  PHE S 382      -2.934  14.176 -13.251  0.00  0.00           C  
ATOM    243  CB  PHE S 382      -5.464  13.546 -15.243  0.00  0.00           C  
ATOM    243  CG  PHE S 382      -5.070  14.403 -16.410  0.00  0.00           C  
ATOM    243 CD1  PHE S 382      -4.571  15.688 -16.212  0.00  0.00           C  
ATOM    243 CD2  PHE S 382      -5.217  13.935 -17.707  0.00  0.00           C  
ATOM    243 CE1  PHE S 382      -4.229  16.492 -17.288  0.00  0.00           C  
ATOM    243 CE2  PHE S 382      -4.877  14.735 -18.796  0.00  0.00           C  
ATOM    243  CZ  PHE S 382      -4.384  16.015 -18.583  0.00  0.00           C  
ATOM    244   N  GLY S 383      -2.279  13.868 -15.385  0.00  0.00           C  
ATOM    244  CA  GLY S 383      -1.138  14.757 -15.255  0.00  0.00           C  
ATOM    244   C  GLY S 383       0.166  14.171 -14.764  0.00  0.00           C  
ATOM    244   O  GLY S 383       1.183  14.847 -14.788  0.00  0.00           C  
ATOM    245   N  TYR S 384       0.149  12.944 -14.271  0.00  0.00           C  
ATOM    245  CA  TYR S 384       1.386  12.341 -13.803  0.00  0.00           C  
ATOM    245   C  TYR S 384       2.298  12.094 -15.009  0.00  0.00           C  
ATOM    245   O  TYR S 384       1.818  11.755 -16.087  0.00  0.00           C  
ATOM    245  CB  TYR S 384       1.122  11.048 -13.008  0.00  0.00           C  
ATOM    245  CG  TYR S 384       0.146  10.078 -13.634  0.00  0.00           C  
ATOM    245 CD1  TYR S 384      -1.228  10.226 -13.448  0.00  0.00           C  
ATOM    245 CD2  TYR S 384       0.596   9.006 -14.406  0.00  0.00           C  
ATOM    245 CE1  TYR S 384      -2.132   9.329 -14.016  0.00  0.00           C  
ATOM    245 CE2  TYR S 384      -0.298   8.106 -14.977  0.00  0.00           C  
ATOM    245  CZ  TYR S 384      -1.660   8.276 -14.777  0.00  0.00           C  
ATOM    245  OH  TYR S 384      -2.549   7.400 -15.345  0.00  0.00           C  
ATOM    246   N  HIS S 385       3.602  12.294 -14.826  0.00  0.00           C  
ATOM    246  CA  HIS S 385       4.584  12.120 -15.897  0.00  0.00           C  
ATOM    246   C  HIS S 385       4.302  13.079 -17.049  0.00  0.00           C  
ATOM    246   O  HIS S 385       4.314  12.678 -18.213  0.00  0.00           C  
ATOM    246  CB  HIS S 385       4.605  10.683 -16.427  0.00  0.00           C  
ATOM    246  CG  HIS S 385       5.175   9.687 -15.468  0.00  0.00           C  
ATOM    246 ND1  HIS S 385       6.452   9.181 -15.587  0.00  0.00           C  
ATOM    246 CD2  HIS S 385       4.630   9.071 -14.394  0.00  0.00           C  
ATOM    246 CE1  HIS S 385       6.665   8.295 -14.631  0.00  0.00           C  
ATOM    246 NE2  HIS S 385       5.574   8.209 -13.896  0.00  0.00           C  
ATOM    247   N  SER S 386       4.023  14.336 -16.719  0.00  0.00           C  
ATOM    247  CA  SER S 386       3.752  15.351 -17.727  0.00  0.00           C  
ATOM    247   C  SER S 386       4.011  16.721 -17.122  0.00  0.00           C  
ATOM    247   O  SER S 386       4.331  16.827 -15.943  0.00  0.00           C  
ATOM    247  CB  SER S 386       2.300  15.266 -18.205  0.00  0.00           C  
ATOM    247  OG  SER S 386       1.428  15.997 -17.355  0.00  0.00           C  
ATOM    248   N  ASP S 387       3.861  17.766 -17.927  0.00  0.00           C  
ATOM    248  CA  ASP S 387       4.070  19.131 -17.462  0.00  0.00           C  
ATOM    248   C  ASP S 387       2.778  19.742 -16.948  0.00  0.00           C  
ATOM    248   O  ASP S 387       2.741  20.923 -16.585  0.00  0.00           C  
ATOM    248  CB  ASP S 387       4.625  20.008 -18.583  0.00  0.00           C  
ATOM    248  CG  ASP S 387       6.023  19.612 -19.003  0.00  0.00           C  
ATOM    248 OD1  ASP S 387       6.689  18.828 -18.284  0.00  0.00           C  
ATOM    248 OD2  ASP S 387       6.457  20.098 -20.068  0.00  0.00           C  
ATOM    249   N  LYS S 388       1.712  18.946 -16.932  0.00  0.00           C  
ATOM    249  CA  LYS S 388       0.414  19.413 -16.464  0.00  0.00           C  
ATOM    249   C  LYS S 388       0.199  19.106 -14.985  0.00  0.00           C  
ATOM    249   O  LYS S 388       0.807  18.181 -14.438  0.00  0.00           C  
ATOM    249  CB  LYS S 388      -0.683  18.789 -17.314  0.00  0.00           C  
ATOM    249  CG  LYS S 388      -0.646  19.281 -18.734  0.00  0.00           C  
ATOM    249  CD  LYS S 388      -1.484  18.415 -19.619  0.00  0.00           C  
ATOM    249  CE  LYS S 388      -1.257  18.781 -21.068  0.00  0.00           C  
ATOM    249  NZ  LYS S 388      -1.931  17.793 -21.958  0.00  0.00           C  
ATOM    250   N  ALA S 389      -0.635  19.913 -14.335  0.00  0.00           C  
ATOM    250  CA  ALA S 389      -0.935  19.740 -12.919  0.00  0.00           C  
ATOM    250   C  ALA S 389      -1.542  18.363 -12.690  0.00  0.00           C  
ATOM    250   O  ALA S 389      -2.494  17.975 -13.369  0.00  0.00           C  
ATOM    250  CB  ALA S 389      -1.879  20.817 -12.453  0.00  0.00           C  
ATOM    251   N  GLU S 390      -0.983  17.628 -11.743  0.00  0.00           C  
ATOM    251  CA  GLU S 390      -1.454  16.288 -11.435  0.00  0.00           C  
ATOM    251   C  GLU S 390      -2.609  16.305 -10.428  0.00  0.00           C  
ATOM    251   O  GLU S 390      -2.603  17.105  -9.481  0.00  0.00           C  
ATOM    251  CB  GLU S 390      -0.290  15.464 -10.888  0.00  0.00           C  
ATOM    251  CG  GLU S 390      -0.603  14.006 -10.660  0.00  0.00           C  
ATOM    251  CD  GLU S 390       0.563  13.240 -10.088  0.00  0.00           C  
ATOM    251 OE1  GLU S 390       1.698  13.759 -10.122  0.00  0.00           C  
ATOM    251 OE2  GLU S 390       0.356  12.109  -9.607  0.00  0.00           C  
ATOM    252   N  TYR S 391      -3.597  15.435 -10.641  0.00  0.00           C  
ATOM    252  CA  TYR S 391      -4.742  15.336  -9.748  0.00  0.00           C  
ATOM    252   C  TYR S 391      -5.361  13.948  -9.766  0.00  0.00           C  
ATOM    252   O  TYR S 391      -5.034  13.130 -10.630  0.00  0.00           C  
ATOM    252  CB  TYR S 391      -5.814  16.375 -10.109  0.00  0.00           C  
ATOM    252  CG  TYR S 391      -6.535  16.135 -11.419  0.00  0.00           C  
ATOM    252 CD1  TYR S 391      -7.492  15.124 -11.543  0.00  0.00           C  
ATOM    252 CD2  TYR S 391      -6.278  16.933 -12.529  0.00  0.00           C  
ATOM    252 CE1  TYR S 391      -8.174  14.916 -12.740  0.00  0.00           C  
ATOM    252 CE2  TYR S 391      -6.956  16.737 -13.731  0.00  0.00           C  
ATOM    252  CZ  TYR S 391      -7.902  15.728 -13.829  0.00  0.00           C  
ATOM    252  OH  TYR S 391      -8.575  15.537 -15.016  0.00  0.00           C  
ATOM    253   N  VAL S 392      -6.228  13.683  -8.789  0.00  0.00           C  
ATOM    253  CA  VAL S 392      -6.951  12.412  -8.690  0.00  0.00           C  
ATOM    253   C  VAL S 392      -8.453  12.722  -8.678  0.00  0.00           C  
ATOM    253   O  VAL S 392      -8.866  13.835  -8.325  0.00  0.00           C  
ATOM    253  CB  VAL S 392      -6.607  11.592  -7.407  0.00  0.00           C  
ATOM    253 CG1  VAL S 392      -5.286  10.904  -7.546  0.00  0.00           C  
ATOM    253 CG2  VAL S 392      -6.604  12.483  -6.187  0.00  0.00           C  
ATOM    254   N  ASP S 393      -9.252  11.754  -9.116  0.00  0.00           C  
ATOM    254  CA  ASP S 393     -10.705  11.878  -9.148  0.00  0.00           C  
ATOM    254   C  ASP S 393     -11.241  11.434  -7.774  0.00  0.00           C  
ATOM    254   O  ASP S 393     -11.292  10.237  -7.483  0.00  0.00           C  
ATOM    254  CB  ASP S 393     -11.265  10.979 -10.259  0.00  0.00           C  
ATOM    254  CG  ASP S 393     -12.781  11.080 -10.411  0.00  0.00           C  
ATOM    254 OD1  ASP S 393     -13.408  12.002  -9.838  0.00  0.00           C  
ATOM    254 OD2  ASP S 393     -13.345  10.227 -11.126  0.00  0.00           C  
ATOM    255   N  ILE S 394     -11.597  12.404  -6.930  0.00  0.00           C  
ATOM    255  CA  ILE S 394     -12.123  12.151  -5.585  0.00  0.00           C  
ATOM    255   C  ILE S 394     -13.363  11.254  -5.565  0.00  0.00           C  
ATOM    255   O  ILE S 394     -13.493  10.393  -4.693  0.00  0.00           C  
ATOM    255  CB  ILE S 394     -12.532  13.459  -4.877  0.00  0.00           C  
ATOM    255 CG1  ILE S 394     -11.329  14.356  -4.630  0.00  0.00           C  
ATOM    255 CG2  ILE S 394     -13.183  13.150  -3.542  0.00  0.00           C  
ATOM    255 CD1  ILE S 394     -11.712  15.678  -3.974  0.00  0.00           C  
ATOM    256   N  SER S 395     -14.269  11.453  -6.518  0.00  0.00           C  
ATOM    256  CA  SER S 395     -15.491  10.668  -6.573  0.00  0.00           C  
ATOM    256   C  SER S 395     -15.298   9.175  -6.771  0.00  0.00           C  
ATOM    256   O  SER S 395     -16.219   8.401  -6.524  0.00  0.00           C  
ATOM    256  CB  SER S 395     -16.455  11.230  -7.621  0.00  0.00           C  
ATOM    256  OG  SER S 395     -15.887  11.262  -8.915  0.00  0.00           C  
ATOM    257   N  ALA S 396     -14.100   8.764  -7.179  0.00  0.00           C  
ATOM    257  CA  ALA S 396     -13.816   7.346  -7.395  0.00  0.00           C  
ATOM    257   C  ALA S 396     -13.261   6.666  -6.159  0.00  0.00           C  
ATOM    257   O  ALA S 396     -13.069   5.450  -6.155  0.00  0.00           C  
ATOM    257  CB  ALA S 396     -12.861   7.162  -8.554  0.00  0.00           C  
ATOM    258   N  ILE S 397     -13.017   7.435  -5.102  0.00  0.00           C  
ATOM    258  CA  ILE S 397     -12.473   6.868  -3.873  0.00  0.00           C  
ATOM    258   C  ILE S 397     -13.297   5.708  -3.312  0.00  0.00           C  
ATOM    258   O  ILE S 397     -12.754   4.616  -3.110  0.00  0.00           C  
ATOM    258  CB  ILE S 397     -12.232   7.955  -2.797  0.00  0.00           C  
ATOM    258 CG1  ILE S 397     -11.078   8.860  -3.232  0.00  0.00           C  
ATOM    258 CG2  ILE S 397     -11.935   7.327  -1.444  0.00  0.00           C  
ATOM    258 CD1  ILE S 397     -10.816  10.010  -2.292  0.00  0.00           C  
ATOM    259   N  PRO S 398     -14.618   5.909  -3.090  0.00  0.00           C  
ATOM    259  CA  PRO S 398     -15.453   4.828  -2.551  0.00  0.00           C  
ATOM    259   C  PRO S 398     -15.412   3.521  -3.348  0.00  0.00           C  
ATOM    259   O  PRO S 398     -15.133   2.453  -2.775  0.00  0.00           C  
ATOM    259  CB  PRO S 398     -16.839   5.454  -2.534  0.00  0.00           C  
ATOM    259  CG  PRO S 398     -16.534   6.883  -2.228  0.00  0.00           C  
ATOM    259  CD  PRO S 398     -15.403   7.156  -3.180  0.00  0.00           C  
ATOM    260   N  ARG S 399     -15.661   3.582  -4.657  0.00  0.00           C  
ATOM    260  CA  ARG S 399     -15.632   2.360  -5.472  0.00  0.00           C  
ATOM    260   C  ARG S 399     -14.238   1.712  -5.542  0.00  0.00           C  
ATOM    260   O  ARG S 399     -14.128   0.483  -5.636  0.00  0.00           C  
ATOM    260  CB  ARG S 399     -16.222   2.597  -6.868  0.00  0.00           C  
ATOM    260  CG  ARG S 399     -15.560   3.678  -7.672  0.00  0.00           C  
ATOM    260  CD  ARG S 399     -16.223   3.825  -9.018  0.00  0.00           C  
ATOM    260  NE  ARG S 399     -16.582   5.219  -9.259  0.00  0.00           C  
ATOM    260  CZ  ARG S 399     -16.086   5.964 -10.237  0.00  0.00           C  
ATOM    260 NH1  ARG S 399     -15.211   5.449 -11.083  0.00  0.00           C  
ATOM    260 NH2  ARG S 399     -16.455   7.231 -10.359  0.00  0.00           C  
ATOM    261   N  ARG S 400     -13.183   2.530  -5.469  0.00  0.00           C  
ATOM    261  CA  ARG S 400     -11.809   2.013  -5.482  0.00  0.00           C  
ATOM    261   C  ARG S 400     -11.549   1.196  -4.205  0.00  0.00           C  
ATOM    261   O  ARG S 400     -11.079   0.054  -4.271  0.00  0.00           C  
ATOM    261  CB  ARG S 400     -10.796   3.155  -5.621  0.00  0.00           C  
ATOM    261  CG  ARG S 400     -10.607   3.636  -7.065  0.00  0.00           C  
ATOM    261  CD  ARG S 400      -9.915   2.559  -7.887  0.00  0.00           C  
ATOM    261  NE  ARG S 400     -10.127   2.710  -9.324  0.00  0.00           C  
ATOM    261  CZ  ARG S 400      -9.425   2.065 -10.257  0.00  0.00           C  
ATOM    261 NH1  ARG S 400      -8.409   1.283  -9.912  0.00  0.00           C  
ATOM    261 NH2  ARG S 400      -9.789   2.132 -11.532  0.00  0.00           C  
ATOM    262   N  LEU S 401     -11.903   1.758  -3.048  0.00  0.00           C  
ATOM    262  CA  LEU S 401     -11.728   1.051  -1.782  0.00  0.00           C  
ATOM    262   C  LEU S 401     -12.587  -0.211  -1.796  0.00  0.00           C  
ATOM    262   O  LEU S 401     -12.156  -1.276  -1.348  0.00  0.00           C  
ATOM    262  CB  LEU S 401     -12.141   1.937  -0.613  0.00  0.00           C  
ATOM    262  CG  LEU S 401     -11.276   3.167  -0.377  0.00  0.00           C  
ATOM    262 CD1  LEU S 401     -11.820   3.966   0.804  0.00  0.00           C  
ATOM    262 CD2  LEU S 401      -9.839   2.727  -0.129  0.00  0.00           C  
ATOM    263   N  TYR S 402     -13.793  -0.095  -2.352  0.00  0.00           C  
ATOM    263  CA  TYR S 402     -14.708  -1.223  -2.434  0.00  0.00           C  
ATOM    263   C  TYR S 402     -14.076  -2.374  -3.205  0.00  0.00           C  
ATOM    263   O  TYR S 402     -13.972  -3.491  -2.690  0.00  0.00           C  
ATOM    263  CB  TYR S 402     -16.035  -0.794  -3.092  0.00  0.00           C  
ATOM    263  CG  TYR S 402     -17.085  -1.897  -3.193  0.00  0.00           C  
ATOM    263 CD1  TYR S 402     -17.981  -2.142  -2.144  0.00  0.00           C  
ATOM    263 CD2  TYR S 402     -17.160  -2.710  -4.327  0.00  0.00           C  
ATOM    263 CE1  TYR S 402     -18.914  -3.172  -2.226  0.00  0.00           C  
ATOM    263 CE2  TYR S 402     -18.086  -3.739  -4.415  0.00  0.00           C  
ATOM    263  CZ  TYR S 402     -18.959  -3.968  -3.363  0.00  0.00           C  
ATOM    263  OH  TYR S 402     -19.856  -5.008  -3.445  0.00  0.00           C  
ATOM    264   N  MET S 403     -13.637  -2.101  -4.426  0.00  0.00           C  
ATOM    264  CA  MET S 403     -13.017  -3.130  -5.255  0.00  0.00           C  
ATOM    264   C  MET S 403     -11.803  -3.776  -4.585  0.00  0.00           C  
ATOM    264   O  MET S 403     -11.642  -5.004  -4.614  0.00  0.00           C  
ATOM    264  CB  MET S 403     -12.617  -2.545  -6.605  0.00  0.00           C  
ATOM    264  CG  MET S 403     -11.760  -3.487  -7.437  0.00  0.00           C  
ATOM    264  SD  MET S 403     -11.385  -2.773  -9.034  0.00  0.00           C  
ATOM    264  CE  MET S 403     -10.716  -1.179  -8.571  0.00  0.00           C  
ATOM    265   N  ALA S 404     -10.944  -2.947  -4.000  0.00  0.00           C  
ATOM    265  CA  ALA S 404      -9.752  -3.437  -3.322  0.00  0.00           C  
ATOM    265   C  ALA S 404     -10.137  -4.376  -2.179  0.00  0.00           C  
ATOM    265   O  ALA S 404      -9.642  -5.506  -2.091  0.00  0.00           C  
ATOM    265  CB  ALA S 404      -8.929  -2.264  -2.798  0.00  0.00           C  
ATOM    266   N  ALA S 405     -11.042  -3.919  -1.320  0.00  0.00           C  
ATOM    266  CA  ALA S 405     -11.504  -4.723  -0.196  0.00  0.00           C  
ATOM    266   C  ALA S 405     -12.076  -6.071  -0.653  0.00  0.00           C  
ATOM    266   O  ALA S 405     -11.662  -7.122  -0.159  0.00  0.00           C  
ATOM    266  CB  ALA S 405     -12.541  -3.949   0.603  0.00  0.00           C  
ATOM    267   N  ARG S 406     -12.984  -6.042  -1.627  0.00  0.00           C  
ATOM    267  CA  ARG S 406     -13.606  -7.263  -2.138  0.00  0.00           C  
ATOM    267   C  ARG S 406     -12.582  -8.232  -2.692  0.00  0.00           C  
ATOM    267   O  ARG S 406     -12.678  -9.441  -2.461  0.00  0.00           C  
ATOM    267  CB  ARG S 406     -14.636  -6.934  -3.216  0.00  0.00           C  
ATOM    267  CG  ARG S 406     -15.787  -6.075  -2.725  0.00  0.00           C  
ATOM    267  CD  ARG S 406     -16.849  -6.894  -2.014  0.00  0.00           C  
ATOM    267  NE  ARG S 406     -17.691  -7.608  -2.969  0.00  0.00           C  
ATOM    267  CZ  ARG S 406     -17.740  -8.933  -3.087  0.00  0.00           C  
ATOM    267 NH1  ARG S 406     -17.012  -9.711  -2.290  0.00  0.00           C  
ATOM    267 NH2  ARG S 406     -18.493  -9.480  -4.033  0.00  0.00           C  
ATOM    268   N  LEU S 407     -11.608  -7.707  -3.429  0.00  0.00           C  
ATOM    268  CA  LEU S 407     -10.559  -8.536  -4.009  0.00  0.00           C  
ATOM    268   C  LEU S 407      -9.765  -9.222  -2.921  0.00  0.00           C  
ATOM    268   O  LEU S 407      -9.561 -10.433  -2.968  0.00  0.00           C  
ATOM    268  CB  LEU S 407      -9.615  -7.696  -4.863  0.00  0.00           C  
ATOM    268  CG  LEU S 407      -9.836  -7.738  -6.371  0.00  0.00           C  
ATOM    268 CD1  LEU S 407      -8.910  -6.745  -7.049  0.00  0.00           C  
ATOM    268 CD2  LEU S 407      -9.597  -9.152  -6.886  0.00  0.00           C  
ATOM    269   N  ILE S 408      -9.319  -8.444  -1.943  0.00  0.00           C  
ATOM    269  CA  ILE S 408      -8.544  -8.992  -0.840  0.00  0.00           C  
ATOM    269   C  ILE S 408      -9.340 -10.069  -0.092  0.00  0.00           C  
ATOM    269   O  ILE S 408      -8.816 -11.158   0.169  0.00  0.00           C  
ATOM    269  CB  ILE S 408      -8.074  -7.883   0.129  0.00  0.00           C  
ATOM    269 CG1  ILE S 408      -7.101  -6.943  -0.595  0.00  0.00           C  
ATOM    269 CG2  ILE S 408      -7.413  -8.502   1.355  0.00  0.00           C  
ATOM    269 CD1  ILE S 408      -6.681  -5.738   0.209  0.00  0.00           C  
ATOM    270   N  MET S 409     -10.611  -9.779   0.212  0.00  0.00           C  
ATOM    270  CA  MET S 409     -11.476 -10.735   0.913  0.00  0.00           C  
ATOM    270   C  MET S 409     -11.620 -12.020   0.115  0.00  0.00           C  
ATOM    270   O  MET S 409     -11.367 -13.097   0.633  0.00  0.00           C  
ATOM    270  CB  MET S 409     -12.865 -10.149   1.184  0.00  0.00           C  
ATOM    270  CG  MET S 409     -12.876  -9.056   2.226  0.00  0.00           C  
ATOM    270  SD  MET S 409     -14.526  -8.490   2.695  0.00  0.00           C  
ATOM    270  CE  MET S 409     -15.161  -7.913   1.146  0.00  0.00           C  
ATOM    271   N  ASP S 410     -11.999 -11.897  -1.154  0.00  0.00           C  
ATOM    271  CA  ASP S 410     -12.169 -13.063  -2.014  0.00  0.00           C  
ATOM    271   C  ASP S 410     -10.891 -13.891  -2.113  0.00  0.00           C  
ATOM    271   O  ASP S 410     -10.902 -15.091  -1.837  0.00  0.00           C  
ATOM    271  CB  ASP S 410     -12.650 -12.634  -3.410  0.00  0.00           C  
ATOM    271  CG  ASP S 410     -12.662 -13.789  -4.442  0.00  0.00           C  
ATOM    271 OD1  ASP S 410     -12.660 -14.993  -4.087  0.00  0.00           C  
ATOM    271 OD2  ASP S 410     -12.687 -13.478  -5.646  0.00  0.00           C  
ATOM    272   N  LEU S 411      -9.792 -13.249  -2.489  0.00  0.00           C  
ATOM    272  CA  LEU S 411      -8.517 -13.942  -2.633  0.00  0.00           C  
ATOM    272   C  LEU S 411      -7.919 -14.468  -1.331  0.00  0.00           C  
ATOM    272   O  LEU S 411      -7.210 -15.468  -1.352  0.00  0.00           C  
ATOM    272  CB  LEU S 411      -7.513 -13.044  -3.342  0.00  0.00           C  
ATOM    272  CG  LEU S 411      -7.918 -12.575  -4.739  0.00  0.00           C  
ATOM    272 CD1  LEU S 411      -6.911 -11.563  -5.242  0.00  0.00           C  
ATOM    272 CD2  LEU S 411      -8.015 -13.757  -5.677  0.00  0.00           C  
ATOM    273   N  GLY S 412      -8.181 -13.780  -0.217  0.00  0.00           C  
ATOM    273  CA  GLY S 412      -7.667 -14.206   1.076  0.00  0.00           C  
ATOM    273   C  GLY S 412      -8.216 -15.560   1.512  0.00  0.00           C  
ATOM    273   O  GLY S 412      -7.506 -16.366   2.126  0.00  0.00           C  
ATOM    274   N  ALA S 413      -9.490 -15.798   1.214  0.00  0.00           C  
ATOM    274  CA  ALA S 413     -10.150 -17.056   1.543  0.00  0.00           C  
ATOM    274   C  ALA S 413      -9.915 -18.027   0.380  0.00  0.00           C  
ATOM    274   O  ALA S 413      -8.978 -17.857  -0.390  0.00  0.00           C  
ATOM    274  CB  ALA S 413     -11.644 -16.818   1.759  0.00  0.00           C  
ATOM    275   N  GLY S 414     -10.747 -19.055   0.252  0.00  0.00           C  
ATOM    275  CA  GLY S 414     -10.571 -20.003  -0.842  0.00  0.00           C  
ATOM    275   C  GLY S 414     -10.517 -19.344  -2.214  0.00  0.00           C  
ATOM    275   O  GLY S 414     -11.490 -18.726  -2.669  0.00  0.00           C  
