# Supplementary material for: SABERTOOTH: protein structural alignment based on a vectorial structure representation
Source: BMC Bioinformatics. 2007 Oct 31;8:425. doi: 10.1186/1471-2105-8-425 (PMC2257979; doi:10.1186/1471-2105-8-425)
Supplement: Additional file 3 — Alignment Test Set. The file 'alignment_testset.dat' contains the test set used for quality assessment. Two columns listing ASTRAL-IDs of the 3566 alignments as described above. [file 1471-2105-8-425-S3.DAT]

# ASTRALID1 ASTRALID2 (SCOP release 1.69)
d1lkoa1 d1jgca_
d1lkoa1 d1jiga_
d1lkoa1 d1o9ra_
d1lkoa1 d1ji4a_
d1lkoa1 d1lb3a_
d1lkoa1 d1mtyd_
d1lkoa1 d1mtyb_
d1lkoa1 d1mxra_
d1lkoa1 d1kgna_
d1lkoa1 d1h0oa_
d1lkoa1 d1jkva_
d1jgca_ d1jiga_
d1jgca_ d1o9ra_
d1jgca_ d1ji4a_
d1jgca_ d1lb3a_
d1jgca_ d1mtyd_
d1jgca_ d1mtyb_
d1jgca_ d1mxra_
d1jgca_ d1kgna_
d1jgca_ d1h0oa_
d1jgca_ d1afra_
d1jgca_ d1jkva_
d1jiga_ d1o9ra_
d1jiga_ d1ji4a_
d1jiga_ d1lb3a_
d1jiga_ d1mtyd_
d1jiga_ d1mtyb_
d1jiga_ d1h0oa_
d1jiga_ d1afra_
d1o9ra_ d1ji4a_
d1o9ra_ d1lb3a_
d1o9ra_ d1mtyd_
d1o9ra_ d1mtyb_
d1o9ra_ d1mxra_
d1o9ra_ d1kgna_
d1o9ra_ d1h0oa_
d1o9ra_ d1afra_
d1o9ra_ d1jkva_
d1ji4a_ d1lb3a_
d1ji4a_ d1mtyd_
d1ji4a_ d1mtyb_
d1ji4a_ d1mxra_
d1ji4a_ d1kgna_
d1ji4a_ d1h0oa_
d1ji4a_ d1afra_
d1ji4a_ d1jkva_
d1lb3a_ d1mtyd_
d1lb3a_ d1mtyb_
d1lb3a_ d1mxra_
d1lb3a_ d1kgna_
d1lb3a_ d1h0oa_
d1lb3a_ d1afra_
d1lb3a_ d1jkva_
d1mtyd_ d1mtyb_
d1mtyd_ d1mxra_
d1mtyd_ d1kgna_
d1mtyd_ d1h0oa_
d1mtyd_ d1afra_
d1mtyd_ d1jkva_
d1mtyb_ d1mxra_
d1mtyb_ d1kgna_
d1mtyb_ d1h0oa_
d1mtyb_ d1jkva_
d1mxra_ d1kgna_
d1mxra_ d1h0oa_
d1mxra_ d1afra_
d1mxra_ d1jkva_
d1kgna_ d1h0oa_
d1kgna_ d1afra_
d1kgna_ d1jkva_
d1h0oa_ d1afra_
d1h0oa_ d1jkva_
d1afra_ d1jkva_
d1glqa1 d2gsta1
d1glqa1 d1k3ya1
d1glqa1 d1duga1
d1glqa1 d1oe8a1
d1glqa1 d1ljra1
d1glqa1 d1iyha1
d1glqa1 d1m0ua1
d1glqa1 d2gsq_1
d1glqa1 d1eema1
d1glqa1 d1gwca1
d1glqa1 d1oyja1
d1glqa1 d1jlva1
d1glqa1 d1gnwa1
d1glqa1 d1aw9_1
d1glqa1 d1f2ea1
d1glqa1 d1g7oa1
d1glqa1 d1k0da1
d1glqa1 d1nhya1
d1glqa1 d1k0ma1
d2gsta1 d1k3ya1
d2gsta1 d1duga1
d2gsta1 d1oe8a1
d2gsta1 d1ljra1
d2gsta1 d1iyha1
d2gsta1 d1m0ua1
d2gsta1 d2gsq_1
d2gsta1 d1eema1
d2gsta1 d1e6ba1
d2gsta1 d1gwca1
d2gsta1 d1oyja1
d2gsta1 d1jlva1
d2gsta1 d1gnwa1
d2gsta1 d1aw9_1
d2gsta1 d1f2ea1
d2gsta1 d1g7oa1
d2gsta1 d1k0da1
d2gsta1 d1nhya1
d2gsta1 d1k0ma1
d1k3ya1 d1duga1
d1k3ya1 d1oe8a1
d1k3ya1 d1ljra1
d1k3ya1 d1iyha1
d1k3ya1 d1m0ua1
d1k3ya1 d2gsq_1
d1k3ya1 d1eema1
d1k3ya1 d1e6ba1
d1k3ya1 d1gwca1
d1k3ya1 d1oyja1
d1k3ya1 d1jlva1
d1k3ya1 d1gnwa1
d1k3ya1 d1aw9_1
d1k3ya1 d1f2ea1
d1k3ya1 d1g7oa1
d1k3ya1 d1k0da1
d1k3ya1 d1nhya1
d1k3ya1 d1k0ma1
d1duga1 d1oe8a1
d1duga1 d1ljra1
d1duga1 d1iyha1
d1duga1 d1m0ua1
d1duga1 d2gsq_1
d1duga1 d1eema1
d1duga1 d1e6ba1
d1duga1 d1gwca1
d1duga1 d1oyja1
d1duga1 d1jlva1
d1duga1 d1gnwa1
d1duga1 d1aw9_1
d1duga1 d1f2ea1
d1duga1 d1g7oa1
d1duga1 d1k0da1
d1duga1 d1k0ma1
d1oe8a1 d1iyha1
d1oe8a1 d1m0ua1
d1oe8a1 d2gsq_1
d1oe8a1 d1eema1
d1oe8a1 d1e6ba1
d1oe8a1 d1gwca1
d1oe8a1 d1oyja1
d1oe8a1 d1jlva1
d1oe8a1 d1gnwa1
d1oe8a1 d1aw9_1
d1oe8a1 d1f2ea1
d1oe8a1 d1g7oa1
d1oe8a1 d1k0da1
d1oe8a1 d1nhya1
d1oe8a1 d1k0ma1
d1ljra1 d1iyha1
d1ljra1 d1m0ua1
d1ljra1 d2gsq_1
d1ljra1 d1eema1
d1ljra1 d1e6ba1
d1ljra1 d1gwca1
d1ljra1 d1oyja1
d1ljra1 d1jlva1
d1ljra1 d1aw9_1
d1ljra1 d1f2ea1
d1ljra1 d1g7oa1
d1ljra1 d1k0da1
d1ljra1 d1nhya1
d1iyha1 d1m0ua1
d1iyha1 d2gsq_1
d1iyha1 d1eema1
d1iyha1 d1e6ba1
d1iyha1 d1gwca1
d1iyha1 d1oyja1
d1iyha1 d1jlva1
d1iyha1 d1gnwa1
d1iyha1 d1aw9_1
d1iyha1 d1f2ea1
d1iyha1 d1g7oa1
d1iyha1 d1k0da1
d1iyha1 d1nhya1
d1iyha1 d1k0ma1
d1m0ua1 d2gsq_1
d1m0ua1 d1eema1
d1m0ua1 d1e6ba1
d1m0ua1 d1gwca1
d1m0ua1 d1oyja1
d1m0ua1 d1jlva1
d1m0ua1 d1aw9_1
d1m0ua1 d1f2ea1
d1m0ua1 d1g7oa1
d1m0ua1 d1k0da1
d1m0ua1 d1nhya1
d1m0ua1 d1k0ma1
d2gsq_1 d1eema1
d2gsq_1 d1e6ba1
d2gsq_1 d1gwca1
d2gsq_1 d1oyja1
d2gsq_1 d1jlva1
d2gsq_1 d1gnwa1
d2gsq_1 d1aw9_1
d2gsq_1 d1f2ea1
d2gsq_1 d1g7oa1
d2gsq_1 d1k0da1
d2gsq_1 d1nhya1
d2gsq_1 d1k0ma1
d1eema1 d1e6ba1
d1eema1 d1gwca1
d1eema1 d1jlva1
d1eema1 d1gnwa1
d1eema1 d1aw9_1
d1eema1 d1f2ea1
d1eema1 d1g7oa1
d1eema1 d1k0da1
d1eema1 d1nhya1
d1eema1 d1k0ma1
d1e6ba1 d1gwca1
d1e6ba1 d1jlva1
d1e6ba1 d1gnwa1
d1e6ba1 d1aw9_1
d1e6ba1 d1f2ea1
d1e6ba1 d1g7oa1
d1e6ba1 d1k0da1
d1e6ba1 d1nhya1
d1e6ba1 d1k0ma1
d1gwca1 d1oyja1
d1gwca1 d1jlva1
d1gwca1 d1gnwa1
d1gwca1 d1aw9_1
d1gwca1 d1f2ea1
d1gwca1 d1g7oa1
d1gwca1 d1nhya1
d1gwca1 d1k0ma1
d1oyja1 d1jlva1
d1oyja1 d1gnwa1
d1oyja1 d1aw9_1
d1oyja1 d1f2ea1
d1oyja1 d1g7oa1
d1oyja1 d1nhya1
d1oyja1 d1k0ma1
d1jlva1 d1gnwa1
d1jlva1 d1aw9_1
d1jlva1 d1f2ea1
d1jlva1 d1g7oa1
d1jlva1 d1k0da1
d1jlva1 d1nhya1
d1jlva1 d1k0ma1
d1gnwa1 d1aw9_1
d1gnwa1 d1f2ea1
d1gnwa1 d1k0da1
d1aw9_1 d1f2ea1
d1aw9_1 d1g7oa1
d1aw9_1 d1nhya1
d1aw9_1 d1k0ma1
d1f2ea1 d1g7oa1
d1f2ea1 d1k0da1
d1f2ea1 d1nhya1
d1f2ea1 d1k0ma1
d1g7oa1 d1k0da1
d1g7oa1 d1nhya1
d1g7oa1 d1k0ma1
d1k0da1 d1nhya1
d1k0da1 d1k0ma1
d1nhya1 d1k0ma1
d1ngr__ d1ddf__
d1ngr__ d1fada_
d1ngr__ d1d2za_
d1ngr__ d1d2zb_
d1ngr__ d1icha_
d1ngr__ d1a1w__
d1ngr__ d1n3ka_
d1ngr__ d3crd__
d1ngr__ d1cy5a_
d1ngr__ d3ygsp_
d1ngr__ d1dgna_
d1ddf__ d1fada_
d1ddf__ d1d2za_
d1ddf__ d1d2zb_
d1ddf__ d1icha_
d1ddf__ d1a1w__
d1ddf__ d1n3ka_
d1ddf__ d3crd__
d1ddf__ d1cy5a_
d1ddf__ d3ygsp_
d1fada_ d1d2za_
d1fada_ d1d2zb_
d1fada_ d1icha_
d1fada_ d1a1w__
d1fada_ d1n3ka_
d1fada_ d3crd__
d1fada_ d3ygsp_
d1fada_ d1dgna_
d1d2za_ d1d2zb_
d1d2za_ d1icha_
d1d2za_ d1a1w__
d1d2za_ d1n3ka_
d1d2za_ d3crd__
d1d2za_ d1cy5a_
d1d2za_ d3ygsp_
d1d2za_ d1dgna_
d1d2zb_ d1icha_
d1d2zb_ d1n3ka_
d1d2zb_ d3crd__
d1d2zb_ d1cy5a_
d1d2zb_ d3ygsp_
d1d2zb_ d1dgna_
d1icha_ d1a1w__
d1icha_ d1n3ka_
d1icha_ d3crd__
d1icha_ d1cy5a_
d1icha_ d3ygsp_
d1icha_ d1dgna_
d1a1w__ d1n3ka_
d1a1w__ d3crd__
d1a1w__ d1cy5a_
d1a1w__ d3ygsp_
d1a1w__ d1dgna_
d1n3ka_ d3crd__
d1n3ka_ d1cy5a_
d1n3ka_ d3ygsp_
d1n3ka_ d1dgna_
d3crd__ d1cy5a_
d3crd__ d3ygsp_
d3crd__ d1dgna_
d1cy5a_ d3ygsp_
d3ygsp_ d1dgna_
d1fcya_ d1pdua_
d1fcya_ d2prga_
d1fcya_ d1ie9a_
d1fcya_ d1n46a_
d1fcya_ d1g2na_
d1fcya_ d1pk5a_
d1pdua_ d2prga_
d1pdua_ d1ie9a_
d1pdua_ d1n46a_
d1pdua_ d1g2na_
d1pdua_ d1pk5a_
d2prga_ d1ie9a_
d2prga_ d1n46a_
d2prga_ d1g2na_
d2prga_ d1pk5a_
d1ie9a_ d1g2na_
d1ie9a_ d1pk5a_
d1n46a_ d1g2na_
d1n46a_ d1pk5a_
d1g2na_ d1pk5a_
d1dn0b2 d1dr9a2
d1dn0b2 d1fp5a1
d1dn0b2 d1fp5a2
d1dn0b2 d1gzqa1
d1dn0b2 d1hdma1
d1dn0b2 d1hdmb1
d1dn0b2 d1hxma2
d1dn0b2 d1hxmb2
d1dn0b2 d1hyrc1
d1dn0b2 d1iam_1
d1dn0b2 d1k5nb_
d1dn0b2 d1l6xa1
d1dn0b2 d1o0va1
d1dn0b2 d1vcaa1
d1dn0b2 d1zxq_1
d1dn0b2 d2fbjh2
d1dr9a2 d1fp5a1
d1dr9a2 d1fp5a2
d1dr9a2 d1gzqa1
d1dr9a2 d1hdma1
d1dr9a2 d1hdmb1
d1dr9a2 d1hxma2
d1dr9a2 d1hxmb2
d1dr9a2 d1hyrc1
d1dr9a2 d1iam_1
d1dr9a2 d1k5na1
d1dr9a2 d1k5nb_
d1dr9a2 d1o0va1
d1dr9a2 d1vcaa1
d1dr9a2 d1zxq_1
d1dr9a2 d2fbjh2
d1fp5a1 d1fp5a2
d1fp5a1 d1hdma1
d1fp5a1 d1hxma2
d1fp5a1 d1hxmb2
d1fp5a1 d1hyrc1
d1fp5a1 d1k5na1
d1fp5a1 d1k5nb_
d1fp5a1 d1l6xa1
d1fp5a1 d1o0va1
d1fp5a1 d1vcaa1
d1fp5a1 d1zxq_1
d1fp5a1 d2fbjh2
d1fp5a2 d1gzqa1
d1fp5a2 d1hdma1
d1fp5a2 d1hdmb1
d1fp5a2 d1hxma2
d1fp5a2 d1hxmb2
d1fp5a2 d1hyrc1
d1fp5a2 d1iam_1
d1fp5a2 d1k5na1
d1fp5a2 d1k5nb_
d1fp5a2 d1l6xa1
d1fp5a2 d1o0va1
d1fp5a2 d1vcaa1
d1fp5a2 d1zxq_1
d1gzqa1 d1hdma1
d1gzqa1 d1hdmb1
d1gzqa1 d1hxma2
d1gzqa1 d1hxmb2
d1gzqa1 d1hyrc1
d1gzqa1 d1iam_1
d1gzqa1 d1k5na1
d1gzqa1 d1k5nb_
d1gzqa1 d1l6xa1
d1gzqa1 d1vcaa1
d1gzqa1 d1zxq_1
d1gzqa1 d2fbjh2
d1hdma1 d1hdmb1
d1hdma1 d1hxma2
d1hdma1 d1hxmb2
d1hdma1 d1hyrc1
d1hdma1 d1iam_1
d1hdma1 d1k5na1
d1hdma1 d1k5nb_
d1hdma1 d1l6xa1
d1hdma1 d1o0va1
d1hdma1 d1vcaa1
d1hdma1 d1zxq_1
d1hdma1 d2fbjh2
d1hdmb1 d1hxma2
d1hdmb1 d1hxmb2
d1hdmb1 d1hyrc1
d1hdmb1 d1iam_1
d1hdmb1 d1k5na1
d1hdmb1 d1k5nb_
d1hdmb1 d1l6xa1
d1hdmb1 d1o0va1
d1hdmb1 d1vcaa1
d1hdmb1 d1zxq_1
d1hdmb1 d2fbjh2
d1hxma2 d1hxmb2
d1hxma2 d1hyrc1
d1hxma2 d1iam_1
d1hxma2 d1k5na1
d1hxma2 d1k5nb_
d1hxma2 d1l6xa1
d1hxma2 d1o0va1
d1hxma2 d1vcaa1
d1hxma2 d1zxq_1
d1hxma2 d2fbjh2
d1hxmb2 d1k5na1
d1hxmb2 d1k5nb_
d1hxmb2 d1o0va1
d1hxmb2 d1vcaa1
d1hxmb2 d1zxq_1
d1hxmb2 d2fbjh2
d1hyrc1 d1iam_1
d1hyrc1 d1k5na1
d1hyrc1 d1k5nb_
d1hyrc1 d1l6xa1
d1hyrc1 d1o0va1
d1hyrc1 d1vcaa1
d1hyrc1 d1zxq_1
d1hyrc1 d2fbjh2
d1iam_1 d1k5na1
d1iam_1 d1k5nb_
d1iam_1 d1l6xa1
d1iam_1 d1o0va1
d1iam_1 d1vcaa1
d1iam_1 d1zxq_1
d1iam_1 d2fbjh2
d1k5na1 d1k5nb_
d1k5na1 d1l6xa1
d1k5na1 d1o0va1
d1k5na1 d1vcaa1
d1k5na1 d1zxq_1
d1k5na1 d2fbjh2
d1k5nb_ d1l6xa1
d1k5nb_ d1o0va1
d1k5nb_ d1vcaa1
d1k5nb_ d1zxq_1
d1k5nb_ d2fbjh2
d1l6xa1 d1o0va1
d1l6xa1 d1vcaa1
d1l6xa1 d1zxq_1
d1l6xa1 d2fbjh2
d1o0va1 d1vcaa1
d1o0va1 d1zxq_1
d1o0va1 d2fbjh2
d1vcaa1 d1zxq_1
d1vcaa1 d2fbjh2
d1zxq_1 d2fbjh2
d2hft_1 d2hft_2
d2hft_1 d1fna__
d2hft_1 d1fnf_1
d2hft_1 d1fnf_2
d2hft_1 d1fnf_3
d2hft_1 d1fnha1
d2hft_1 d1fnha2
d2hft_1 d2fnba_
d2hft_1 d1j8ka_
d2hft_1 d1qr4a2
d2hft_1 d1cfb_1
d2hft_1 d1cfb_2
d2hft_1 d1lwra_
d2hft_1 d1k85a_
d2hft_1 d1qg3a1
d2hft_1 d1qg3a2
d2hft_1 d1axib1
d2hft_1 d1axib2
d2hft_1 d1eerb1
d2hft_1 d1eerb2
d2hft_1 d1f6fb1
d2hft_1 d1f6fb2
d2hft_1 d1iarb1
d2hft_1 d1iarb2
d2hft_1 d1gh7a1
d2hft_1 d1gh7a2
d2hft_1 d1gh7a3
d2hft_1 d1egja_
d2hft_1 d1cd9b1
d2hft_1 d1cd9b2
d2hft_1 d1fyhb1
d2hft_1 d1fyhb2
d2hft_1 d1bqua1
d2hft_1 d1bqua2
d2hft_1 d1i1ra1
d2hft_1 d1lqsr1
d2hft_1 d1bpv__
d2hft_1 d1f42a2
d2hft_1 d1f42a3
d2hft_1 d1n26a2
d2hft_1 d1n26a3
d2hft_2 d1fna__
d2hft_2 d1fnf_1
d2hft_2 d1fnf_2
d2hft_2 d1fnf_3
d2hft_2 d1fnha1
d2hft_2 d1fnha2
d2hft_2 d2fnba_
d2hft_2 d1j8ka_
d2hft_2 d1qr4a2
d2hft_2 d1cfb_1
d2hft_2 d1cfb_2
d2hft_2 d1lwra_
d2hft_2 d1k85a_
d2hft_2 d1qg3a1
d2hft_2 d1qg3a2
d2hft_2 d1axib1
d2hft_2 d1axib2
d2hft_2 d1eerb1
d2hft_2 d1eerb2
d2hft_2 d1f6fb1
d2hft_2 d1f6fb2
d2hft_2 d1iarb1
d2hft_2 d1iarb2
d2hft_2 d1gh7a1
d2hft_2 d1gh7a2
d2hft_2 d1egja_
d2hft_2 d1cd9b1
d2hft_2 d1cd9b2
d2hft_2 d1fyhb1
d2hft_2 d1fyhb2
d2hft_2 d1bqua1
d2hft_2 d1bqua2
d2hft_2 d1i1ra1
d2hft_2 d1lqsr1
d2hft_2 d1lqsr2
d2hft_2 d1bpv__
d2hft_2 d1f42a3
d2hft_2 d1n26a2
d2hft_2 d1n26a3
d1fna__ d1fnf_1
d1fna__ d1fnf_2
d1fna__ d1fnf_3
d1fna__ d1fnha1
d1fna__ d1fnha2
d1fna__ d2fnba_
d1fna__ d1j8ka_
d1fna__ d1qr4a1
d1fna__ d1qr4a2
d1fna__ d1cfb_1
d1fna__ d1cfb_2
d1fna__ d1lwra_
d1fna__ d1k85a_
d1fna__ d1qg3a1
d1fna__ d1qg3a2
d1fna__ d1axib2
d1fna__ d1eerb1
d1fna__ d1eerb2
d1fna__ d1f6fb1
d1fna__ d1f6fb2
d1fna__ d1iarb1
d1fna__ d1gh7a3
d1fna__ d1egja_
d1fna__ d1cd9b1
d1fna__ d1fyhb1
d1fna__ d1fyhb2
d1fna__ d1bqua1
d1fna__ d1bqua2
d1fna__ d1i1ra1
d1fna__ d1lqsr1
d1fna__ d1lqsr2
d1fna__ d1bpv__
d1fna__ d1f42a2
d1fna__ d1f42a3
d1fna__ d1n26a2
d1fna__ d1n26a3
d1fnf_1 d1fnf_2
d1fnf_1 d1fnf_3
d1fnf_1 d1fnha1
d1fnf_1 d1fnha2
d1fnf_1 d2fnba_
d1fnf_1 d1j8ka_
d1fnf_1 d1qr4a1
d1fnf_1 d1qr4a2
d1fnf_1 d1cfb_1
d1fnf_1 d1cfb_2
d1fnf_1 d1lwra_
d1fnf_1 d1k85a_
d1fnf_1 d1qg3a1
d1fnf_1 d1qg3a2
d1fnf_1 d1axib1
d1fnf_1 d1axib2
d1fnf_1 d1eerb1
d1fnf_1 d1eerb2
d1fnf_1 d1f6fb1
d1fnf_1 d1f6fb2
d1fnf_1 d1iarb1
d1fnf_1 d1iarb2
d1fnf_1 d1gh7a1
d1fnf_1 d1gh7a2
d1fnf_1 d1gh7a3
d1fnf_1 d1egja_
d1fnf_1 d1cd9b1
d1fnf_1 d1cd9b2
d1fnf_1 d1fyhb2
d1fnf_1 d1bqua1
d1fnf_1 d1bqua2
d1fnf_1 d1i1ra1
d1fnf_1 d1lqsr1
d1fnf_1 d1lqsr2
d1fnf_1 d1bpv__
d1fnf_1 d1f42a2
d1fnf_1 d1f42a3
d1fnf_1 d1n26a2
d1fnf_1 d1n26a3
d1fnf_2 d1fnf_3
d1fnf_2 d1fnha2
d1fnf_2 d2fnba_
d1fnf_2 d1j8ka_
d1fnf_2 d1qr4a1
d1fnf_2 d1qr4a2
d1fnf_2 d1cfb_1
d1fnf_2 d1cfb_2
d1fnf_2 d1lwra_
d1fnf_2 d1k85a_
d1fnf_2 d1qg3a1
d1fnf_2 d1qg3a2
d1fnf_2 d1axib2
d1fnf_2 d1eerb1
d1fnf_2 d1eerb2
d1fnf_2 d1f6fb1
d1fnf_2 d1iarb1
d1fnf_2 d1iarb2
d1fnf_2 d1gh7a1
d1fnf_2 d1gh7a2
d1fnf_2 d1egja_
d1fnf_2 d1cd9b1
d1fnf_2 d1cd9b2
d1fnf_2 d1fyhb1
d1fnf_2 d1fyhb2
d1fnf_2 d1bqua1
d1fnf_2 d1bqua2
d1fnf_2 d1lqsr1
d1fnf_2 d1lqsr2
d1fnf_2 d1bpv__
d1fnf_2 d1f42a2
d1fnf_2 d1f42a3
d1fnf_2 d1n26a2
d1fnf_2 d1n26a3
d1fnf_3 d1fnha1
d1fnf_3 d1fnha2
d1fnf_3 d2fnba_
d1fnf_3 d1j8ka_
d1fnf_3 d1qr4a1
d1fnf_3 d1qr4a2
d1fnf_3 d1cfb_1
d1fnf_3 d1cfb_2
d1fnf_3 d1lwra_
d1fnf_3 d1k85a_
d1fnf_3 d1qg3a1
d1fnf_3 d1qg3a2
d1fnf_3 d1axib1
d1fnf_3 d1axib2
d1fnf_3 d1eerb1
d1fnf_3 d1eerb2
d1fnf_3 d1f6fb1
d1fnf_3 d1f6fb2
d1fnf_3 d1iarb1
d1fnf_3 d1iarb2
d1fnf_3 d1gh7a2
d1fnf_3 d1gh7a3
d1fnf_3 d1egja_
d1fnf_3 d1cd9b1
d1fnf_3 d1cd9b2
d1fnf_3 d1fyhb1
d1fnf_3 d1fyhb2
d1fnf_3 d1bqua1
d1fnf_3 d1bqua2
d1fnf_3 d1i1ra1
d1fnf_3 d1lqsr1
d1fnf_3 d1lqsr2
d1fnf_3 d1bpv__
d1fnf_3 d1f42a2
d1fnf_3 d1f42a3
d1fnf_3 d1n26a2
d1fnf_3 d1n26a3
d1fnha1 d1fnha2
d1fnha1 d2fnba_
d1fnha1 d1j8ka_
d1fnha1 d1qr4a1
d1fnha1 d1qr4a2
d1fnha1 d1cfb_1
d1fnha1 d1cfb_2
d1fnha1 d1lwra_
d1fnha1 d1qg3a1
d1fnha1 d1axib1
d1fnha1 d1axib2
d1fnha1 d1eerb1
d1fnha1 d1eerb2
d1fnha1 d1f6fb1
d1fnha1 d1f6fb2
d1fnha1 d1iarb1
d1fnha1 d1iarb2
d1fnha1 d1gh7a1
d1fnha1 d1gh7a2
d1fnha1 d1gh7a3
d1fnha1 d1egja_
d1fnha1 d1cd9b1
d1fnha1 d1cd9b2
d1fnha1 d1fyhb1
d1fnha1 d1fyhb2
d1fnha1 d1bqua1
d1fnha1 d1bqua2
d1fnha1 d1i1ra1
d1fnha1 d1lqsr1
d1fnha1 d1bpv__
d1fnha1 d1f42a2
d1fnha1 d1f42a3
d1fnha1 d1n26a2
d1fnha1 d1n26a3
d1fnha2 d2fnba_
d1fnha2 d1j8ka_
d1fnha2 d1qr4a1
d1fnha2 d1qr4a2
d1fnha2 d1cfb_1
d1fnha2 d1cfb_2
d1fnha2 d1k85a_
d1fnha2 d1qg3a1
d1fnha2 d1qg3a2
d1fnha2 d1axib1
d1fnha2 d1axib2
d1fnha2 d1eerb1
d1fnha2 d1eerb2
d1fnha2 d1f6fb1
d1fnha2 d1f6fb2
d1fnha2 d1iarb1
d1fnha2 d1iarb2
d1fnha2 d1gh7a1
d1fnha2 d1gh7a2
d1fnha2 d1gh7a3
d1fnha2 d1egja_
d1fnha2 d1cd9b1
d1fnha2 d1fyhb1
d1fnha2 d1fyhb2
d1fnha2 d1bqua1
d1fnha2 d1bqua2
d1fnha2 d1i1ra1
d1fnha2 d1lqsr1
d1fnha2 d1lqsr2
d1fnha2 d1bpv__
d1fnha2 d1f42a2
d1fnha2 d1f42a3
d1fnha2 d1n26a2
d1fnha2 d1n26a3
d2fnba_ d1j8ka_
d2fnba_ d1qr4a1
d2fnba_ d1qr4a2
d2fnba_ d1cfb_1
d2fnba_ d1cfb_2
d2fnba_ d1lwra_
d2fnba_ d1k85a_
d2fnba_ d1qg3a2
d2fnba_ d1axib1
d2fnba_ d1axib2
d2fnba_ d1eerb1
d2fnba_ d1eerb2
d2fnba_ d1f6fb1
d2fnba_ d1f6fb2
d2fnba_ d1iarb1
d2fnba_ d1iarb2
d2fnba_ d1gh7a1
d2fnba_ d1gh7a2
d2fnba_ d1gh7a3
d2fnba_ d1egja_
d2fnba_ d1fyhb1
d2fnba_ d1fyhb2
d2fnba_ d1bqua1
d2fnba_ d1bqua2
d2fnba_ d1i1ra1
d2fnba_ d1lqsr1
d2fnba_ d1lqsr2
d2fnba_ d1bpv__
d2fnba_ d1f42a2
d2fnba_ d1f42a3
d2fnba_ d1n26a2
d2fnba_ d1n26a3
d1j8ka_ d1qr4a1
d1j8ka_ d1qr4a2
d1j8ka_ d1cfb_1
d1j8ka_ d1cfb_2
d1j8ka_ d1lwra_
d1j8ka_ d1qg3a1
d1j8ka_ d1qg3a2
d1j8ka_ d1axib1
d1j8ka_ d1axib2
d1j8ka_ d1eerb1
d1j8ka_ d1eerb2
d1j8ka_ d1f6fb1
d1j8ka_ d1f6fb2
d1j8ka_ d1iarb1
d1j8ka_ d1iarb2
d1j8ka_ d1gh7a1
d1j8ka_ d1gh7a2
d1j8ka_ d1gh7a3
d1j8ka_ d1egja_
d1j8ka_ d1cd9b1
d1j8ka_ d1fyhb2
d1j8ka_ d1bqua1
d1j8ka_ d1bqua2
d1j8ka_ d1i1ra1
d1j8ka_ d1lqsr1
d1j8ka_ d1lqsr2
d1j8ka_ d1bpv__
d1j8ka_ d1f42a2
d1j8ka_ d1f42a3
d1j8ka_ d1n26a2
d1j8ka_ d1n26a3
d1qr4a1 d1qr4a2
d1qr4a1 d1cfb_1
d1qr4a1 d1cfb_2
d1qr4a1 d1lwra_
d1qr4a1 d1k85a_
d1qr4a1 d1qg3a1
d1qr4a1 d1axib1
d1qr4a1 d1axib2
d1qr4a1 d1eerb1
d1qr4a1 d1eerb2
d1qr4a1 d1f6fb1
d1qr4a1 d1f6fb2
d1qr4a1 d1iarb1
d1qr4a1 d1iarb2
d1qr4a1 d1gh7a1
d1qr4a1 d1gh7a2
d1qr4a1 d1gh7a3
d1qr4a1 d1egja_
d1qr4a1 d1cd9b1
d1qr4a1 d1cd9b2
d1qr4a1 d1fyhb2
d1qr4a1 d1bqua1
d1qr4a1 d1i1ra1
d1qr4a1 d1lqsr1
d1qr4a1 d1lqsr2
d1qr4a1 d1bpv__
d1qr4a1 d1f42a2
d1qr4a1 d1f42a3
d1qr4a1 d1n26a2
d1qr4a2 d1cfb_1
d1qr4a2 d1cfb_2
d1qr4a2 d1lwra_
d1qr4a2 d1k85a_
d1qr4a2 d1qg3a1
d1qr4a2 d1axib2
d1qr4a2 d1eerb1
d1qr4a2 d1eerb2
d1qr4a2 d1f6fb1
d1qr4a2 d1f6fb2
d1qr4a2 d1iarb1
d1qr4a2 d1iarb2
d1qr4a2 d1gh7a1
d1qr4a2 d1gh7a2
d1qr4a2 d1gh7a3
d1qr4a2 d1egja_
d1qr4a2 d1cd9b1
d1qr4a2 d1cd9b2
d1qr4a2 d1fyhb1
d1qr4a2 d1fyhb2
d1qr4a2 d1bqua1
d1qr4a2 d1bqua2
d1qr4a2 d1i1ra1
d1qr4a2 d1lqsr1
d1qr4a2 d1lqsr2
d1qr4a2 d1bpv__
d1qr4a2 d1f42a2
d1qr4a2 d1f42a3
d1qr4a2 d1n26a2
d1qr4a2 d1n26a3
d1cfb_1 d1lwra_
d1cfb_1 d1k85a_
d1cfb_1 d1qg3a2
d1cfb_1 d1axib1
d1cfb_1 d1axib2
d1cfb_1 d1eerb1
d1cfb_1 d1eerb2
d1cfb_1 d1f6fb1
d1cfb_1 d1f6fb2
d1cfb_1 d1iarb2
d1cfb_1 d1gh7a1
d1cfb_1 d1gh7a2
d1cfb_1 d1gh7a3
d1cfb_1 d1egja_
d1cfb_1 d1cd9b1
d1cfb_1 d1cd9b2
d1cfb_1 d1fyhb1
d1cfb_1 d1fyhb2
d1cfb_1 d1bqua1
d1cfb_1 d1bqua2
d1cfb_1 d1i1ra1
d1cfb_1 d1lqsr1
d1cfb_1 d1lqsr2
d1cfb_1 d1bpv__
d1cfb_1 d1f42a2
d1cfb_1 d1f42a3
d1cfb_1 d1n26a2
d1cfb_1 d1n26a3
d1cfb_2 d1lwra_
d1cfb_2 d1k85a_
d1cfb_2 d1qg3a2
d1cfb_2 d1axib1
d1cfb_2 d1axib2
d1cfb_2 d1eerb1
d1cfb_2 d1eerb2
d1cfb_2 d1f6fb1
d1cfb_2 d1iarb1
d1cfb_2 d1iarb2
d1cfb_2 d1gh7a1
d1cfb_2 d1gh7a2
d1cfb_2 d1gh7a3
d1cfb_2 d1egja_
d1cfb_2 d1cd9b1
d1cfb_2 d1cd9b2
d1cfb_2 d1fyhb1
d1cfb_2 d1fyhb2
d1cfb_2 d1bqua1
d1cfb_2 d1bqua2
d1cfb_2 d1i1ra1
d1cfb_2 d1lqsr1
d1cfb_2 d1lqsr2
d1cfb_2 d1bpv__
d1cfb_2 d1f42a2
d1cfb_2 d1f42a3
d1cfb_2 d1n26a2
d1cfb_2 d1n26a3
d1lwra_ d1k85a_
d1lwra_ d1qg3a1
d1lwra_ d1qg3a2
d1lwra_ d1axib1
d1lwra_ d1axib2
d1lwra_ d1eerb1
d1lwra_ d1eerb2
d1lwra_ d1f6fb1
d1lwra_ d1f6fb2
d1lwra_ d1iarb1
d1lwra_ d1iarb2
d1lwra_ d1gh7a1
d1lwra_ d1gh7a2
d1lwra_ d1gh7a3
d1lwra_ d1egja_
d1lwra_ d1cd9b1
d1lwra_ d1cd9b2
d1lwra_ d1fyhb1
d1lwra_ d1fyhb2
d1lwra_ d1bqua1
d1lwra_ d1bqua2
d1lwra_ d1i1ra1
d1lwra_ d1lqsr1
d1lwra_ d1lqsr2
d1lwra_ d1bpv__
d1lwra_ d1f42a2
d1lwra_ d1f42a3
d1lwra_ d1n26a2
d1lwra_ d1n26a3
d1k85a_ d1qg3a1
d1k85a_ d1qg3a2
d1k85a_ d1axib1
d1k85a_ d1axib2
d1k85a_ d1eerb1
d1k85a_ d1eerb2
d1k85a_ d1f6fb1
d1k85a_ d1f6fb2
d1k85a_ d1iarb2
d1k85a_ d1gh7a1
d1k85a_ d1gh7a2
d1k85a_ d1gh7a3
d1k85a_ d1egja_
d1k85a_ d1cd9b1
d1k85a_ d1cd9b2
d1k85a_ d1fyhb1
d1k85a_ d1fyhb2
d1k85a_ d1bqua1
d1k85a_ d1bqua2
d1k85a_ d1i1ra1
d1k85a_ d1lqsr1
d1k85a_ d1lqsr2
d1k85a_ d1bpv__
d1k85a_ d1f42a2
d1k85a_ d1f42a3
d1k85a_ d1n26a2
d1k85a_ d1n26a3
d1qg3a1 d1qg3a2
d1qg3a1 d1axib1
d1qg3a1 d1axib2
d1qg3a1 d1eerb1
d1qg3a1 d1eerb2
d1qg3a1 d1f6fb1
d1qg3a1 d1f6fb2
d1qg3a1 d1iarb1
d1qg3a1 d1iarb2
d1qg3a1 d1gh7a1
d1qg3a1 d1gh7a2
d1qg3a1 d1gh7a3
d1qg3a1 d1egja_
d1qg3a1 d1fyhb1
d1qg3a1 d1fyhb2
d1qg3a1 d1bqua1
d1qg3a1 d1bqua2
d1qg3a1 d1i1ra1
d1qg3a1 d1lqsr1
d1qg3a1 d1lqsr2
d1qg3a1 d1bpv__
d1qg3a1 d1f42a2
d1qg3a1 d1f42a3
d1qg3a1 d1n26a2
d1qg3a1 d1n26a3
d1qg3a2 d1axib1
d1qg3a2 d1axib2
d1qg3a2 d1eerb2
d1qg3a2 d1f6fb1
d1qg3a2 d1f6fb2
d1qg3a2 d1iarb1
d1qg3a2 d1iarb2
d1qg3a2 d1gh7a1
d1qg3a2 d1gh7a2
d1qg3a2 d1gh7a3
d1qg3a2 d1egja_
d1qg3a2 d1cd9b1
d1qg3a2 d1cd9b2
d1qg3a2 d1fyhb1
d1qg3a2 d1fyhb2
d1qg3a2 d1bqua1
d1qg3a2 d1bqua2
d1qg3a2 d1i1ra1
d1qg3a2 d1lqsr1
d1qg3a2 d1lqsr2
d1qg3a2 d1bpv__
d1qg3a2 d1f42a2
d1qg3a2 d1f42a3
d1qg3a2 d1n26a2
d1qg3a2 d1n26a3
d1axib1 d1axib2
d1axib1 d1eerb1
d1axib1 d1eerb2
d1axib1 d1f6fb1
d1axib1 d1f6fb2
d1axib1 d1iarb1
d1axib1 d1iarb2
d1axib1 d1gh7a1
d1axib1 d1gh7a2
d1axib1 d1gh7a3
d1axib1 d1egja_
d1axib1 d1cd9b1
d1axib1 d1cd9b2
d1axib1 d1fyhb2
d1axib1 d1bqua1
d1axib1 d1bqua2
d1axib1 d1i1ra1
d1axib1 d1lqsr1
d1axib1 d1lqsr2
d1axib1 d1bpv__
d1axib1 d1f42a2
d1axib1 d1f42a3
d1axib1 d1n26a2
d1axib1 d1n26a3
d1axib2 d1eerb1
d1axib2 d1eerb2
d1axib2 d1f6fb1
d1axib2 d1f6fb2
d1axib2 d1iarb1
d1axib2 d1iarb2
d1axib2 d1gh7a1
d1axib2 d1gh7a2
d1axib2 d1gh7a3
d1axib2 d1egja_
d1axib2 d1cd9b1
d1axib2 d1cd9b2
d1axib2 d1fyhb1
d1axib2 d1fyhb2
d1axib2 d1bqua1
d1axib2 d1bqua2
d1axib2 d1i1ra1
d1axib2 d1lqsr1
d1axib2 d1lqsr2
d1axib2 d1bpv__
d1axib2 d1f42a3
d1axib2 d1n26a2
d1axib2 d1n26a3
d1eerb1 d1eerb2
d1eerb1 d1f6fb1
d1eerb1 d1f6fb2
d1eerb1 d1iarb1
d1eerb1 d1iarb2
d1eerb1 d1gh7a1
d1eerb1 d1gh7a2
d1eerb1 d1gh7a3
d1eerb1 d1egja_
d1eerb1 d1cd9b2
d1eerb1 d1fyhb1
d1eerb1 d1fyhb2
d1eerb1 d1bqua1
d1eerb1 d1bqua2
d1eerb1 d1i1ra1
d1eerb1 d1lqsr1
d1eerb1 d1lqsr2
d1eerb1 d1bpv__
d1eerb1 d1f42a2
d1eerb1 d1f42a3
d1eerb1 d1n26a2
d1eerb1 d1n26a3
d1eerb2 d1f6fb1
d1eerb2 d1f6fb2
d1eerb2 d1iarb1
d1eerb2 d1iarb2
d1eerb2 d1gh7a1
d1eerb2 d1gh7a2
d1eerb2 d1gh7a3
d1eerb2 d1egja_
d1eerb2 d1cd9b1
d1eerb2 d1fyhb1
d1eerb2 d1fyhb2
d1eerb2 d1bqua2
d1eerb2 d1i1ra1
d1eerb2 d1lqsr1
d1eerb2 d1lqsr2
d1eerb2 d1bpv__
d1eerb2 d1f42a2
d1eerb2 d1f42a3
d1eerb2 d1n26a2
d1eerb2 d1n26a3
d1f6fb1 d1f6fb2
d1f6fb1 d1iarb1
d1f6fb1 d1iarb2
d1f6fb1 d1gh7a1
d1f6fb1 d1gh7a2
d1f6fb1 d1gh7a3
d1f6fb1 d1egja_
d1f6fb1 d1cd9b1
d1f6fb1 d1fyhb1
d1f6fb1 d1fyhb2
d1f6fb1 d1bqua1
d1f6fb1 d1bqua2
d1f6fb1 d1i1ra1
d1f6fb1 d1lqsr1
d1f6fb1 d1lqsr2
d1f6fb1 d1f42a2
d1f6fb1 d1f42a3
d1f6fb1 d1n26a2
d1f6fb1 d1n26a3
d1f6fb2 d1iarb1
d1f6fb2 d1iarb2
d1f6fb2 d1gh7a1
d1f6fb2 d1gh7a2
d1f6fb2 d1gh7a3
d1f6fb2 d1egja_
d1f6fb2 d1cd9b1
d1f6fb2 d1cd9b2
d1f6fb2 d1fyhb1
d1f6fb2 d1fyhb2
d1f6fb2 d1bqua1
d1f6fb2 d1bqua2
d1f6fb2 d1i1ra1
d1f6fb2 d1lqsr1
d1f6fb2 d1lqsr2
d1f6fb2 d1bpv__
d1f6fb2 d1f42a2
d1f6fb2 d1n26a2
d1f6fb2 d1n26a3
d1iarb1 d1iarb2
d1iarb1 d1gh7a1
d1iarb1 d1gh7a2
d1iarb1 d1gh7a3
d1iarb1 d1egja_
d1iarb1 d1cd9b2
d1iarb1 d1fyhb1
d1iarb1 d1fyhb2
d1iarb1 d1bqua1
d1iarb1 d1i1ra1
d1iarb1 d1lqsr1
d1iarb1 d1lqsr2
d1iarb1 d1bpv__
d1iarb1 d1f42a2
d1iarb1 d1f42a3
d1iarb1 d1n26a2
d1iarb1 d1n26a3
d1iarb2 d1gh7a1
d1iarb2 d1gh7a2
d1iarb2 d1gh7a3
d1iarb2 d1egja_
d1iarb2 d1cd9b1
d1iarb2 d1cd9b2
d1iarb2 d1fyhb1
d1iarb2 d1fyhb2
d1iarb2 d1bqua1
d1iarb2 d1bqua2
d1iarb2 d1i1ra1
d1iarb2 d1lqsr1
d1iarb2 d1lqsr2
d1iarb2 d1bpv__
d1iarb2 d1f42a2
d1iarb2 d1f42a3
d1iarb2 d1n26a2
d1iarb2 d1n26a3
d1gh7a1 d1gh7a2
d1gh7a1 d1gh7a3
d1gh7a1 d1egja_
d1gh7a1 d1cd9b1
d1gh7a1 d1cd9b2
d1gh7a1 d1fyhb1
d1gh7a1 d1bqua1
d1gh7a1 d1bqua2
d1gh7a1 d1i1ra1
d1gh7a1 d1lqsr1
d1gh7a1 d1lqsr2
d1gh7a1 d1bpv__
d1gh7a1 d1f42a2
d1gh7a1 d1f42a3
d1gh7a1 d1n26a3
d1gh7a2 d1gh7a3
d1gh7a2 d1egja_
d1gh7a2 d1cd9b1
d1gh7a2 d1cd9b2
d1gh7a2 d1fyhb1
d1gh7a2 d1fyhb2
d1gh7a2 d1bqua1
d1gh7a2 d1i1ra1
d1gh7a2 d1lqsr1
d1gh7a2 d1lqsr2
d1gh7a2 d1bpv__
d1gh7a2 d1f42a2
d1gh7a2 d1f42a3
d1gh7a2 d1n26a2
d1gh7a2 d1n26a3
d1gh7a3 d1egja_
d1gh7a3 d1cd9b1
d1gh7a3 d1cd9b2
d1gh7a3 d1fyhb1
d1gh7a3 d1fyhb2
d1gh7a3 d1bqua1
d1gh7a3 d1bqua2
d1gh7a3 d1i1ra1
d1gh7a3 d1lqsr1
d1gh7a3 d1lqsr2
d1gh7a3 d1bpv__
d1gh7a3 d1f42a2
d1gh7a3 d1f42a3
d1gh7a3 d1n26a2
d1gh7a3 d1n26a3
d1egja_ d1cd9b1
d1egja_ d1cd9b2
d1egja_ d1fyhb1
d1egja_ d1fyhb2
d1egja_ d1bqua1
d1egja_ d1bqua2
d1egja_ d1i1ra1
d1egja_ d1lqsr1
d1egja_ d1lqsr2
d1egja_ d1bpv__
d1egja_ d1f42a2
d1egja_ d1f42a3
d1egja_ d1n26a2
d1egja_ d1n26a3
d1cd9b1 d1cd9b2
d1cd9b1 d1fyhb1
d1cd9b1 d1fyhb2
d1cd9b1 d1bqua1
d1cd9b1 d1bqua2
d1cd9b1 d1i1ra1
d1cd9b1 d1lqsr2
d1cd9b1 d1f42a2
d1cd9b1 d1f42a3
d1cd9b1 d1n26a2
d1cd9b1 d1n26a3
d1cd9b2 d1fyhb1
d1cd9b2 d1fyhb2
d1cd9b2 d1bqua1
d1cd9b2 d1bqua2
d1cd9b2 d1i1ra1
d1cd9b2 d1lqsr1
d1cd9b2 d1lqsr2
d1cd9b2 d1bpv__
d1cd9b2 d1f42a2
d1cd9b2 d1f42a3
d1cd9b2 d1n26a3
d1fyhb1 d1fyhb2
d1fyhb1 d1bqua1
d1fyhb1 d1bqua2
d1fyhb1 d1i1ra1
d1fyhb1 d1lqsr1
d1fyhb1 d1lqsr2
d1fyhb1 d1f42a2
d1fyhb1 d1f42a3
d1fyhb1 d1n26a2
d1fyhb1 d1n26a3
d1fyhb2 d1bqua2
d1fyhb2 d1i1ra1
d1fyhb2 d1lqsr1
d1fyhb2 d1bpv__
d1fyhb2 d1f42a2
d1fyhb2 d1f42a3
d1fyhb2 d1n26a2
d1fyhb2 d1n26a3
d1bqua1 d1bqua2
d1bqua1 d1i1ra1
d1bqua1 d1lqsr1
d1bqua1 d1lqsr2
d1bqua1 d1bpv__
d1bqua1 d1f42a2
d1bqua1 d1f42a3
d1bqua1 d1n26a2
d1bqua1 d1n26a3
d1bqua2 d1i1ra1
d1bqua2 d1lqsr1
d1bqua2 d1lqsr2
d1bqua2 d1bpv__
d1bqua2 d1f42a2
d1bqua2 d1f42a3
d1bqua2 d1n26a2
d1bqua2 d1n26a3
d1i1ra1 d1lqsr1
d1i1ra1 d1lqsr2
d1i1ra1 d1bpv__
d1i1ra1 d1f42a2
d1i1ra1 d1f42a3
d1i1ra1 d1n26a3
d1lqsr1 d1lqsr2
d1lqsr1 d1bpv__
d1lqsr1 d1f42a2
d1lqsr1 d1f42a3
d1lqsr1 d1n26a2
d1lqsr1 d1n26a3
d1lqsr2 d1bpv__
d1lqsr2 d1f42a2
d1lqsr2 d1f42a3
d1lqsr2 d1n26a2
d1bpv__ d1f42a2
d1bpv__ d1f42a3
d1bpv__ d1n26a2
d1bpv__ d1n26a3
d1f42a2 d1f42a3
d1f42a2 d1n26a2
d1f42a2 d1n26a3
d1f42a3 d1n26a2
d1f42a3 d1n26a3
d1n26a2 d1n26a3
d1plc__ d1kdj__
d1plc__ d1bawa_
d1plc__ d1bqk__
d1plc__ d1ibya_
d1plc__ d1oe1a2
d1plc__ d1kbva2
d1plc__ d1kv7a2
d1plc__ d1kv7a3
d1plc__ d1gska2
d1plc__ d1gska3
d1plc__ d1aoza2
d1plc__ d1aoza3
d1plc__ d1hfua2
d1plc__ d1hfua3
d1plc__ d1gw0a2
d1plc__ d1gw0a3
d1plc__ d1kcw_1
d1plc__ d1kcw_2
d1plc__ d1kcw_3
d1plc__ d1kcw_5
d1kdj__ d1bawa_
d1kdj__ d1bqk__
d1kdj__ d1ibya_
d1kdj__ d1oe1a2
d1kdj__ d1kbva2
d1kdj__ d1kv7a2
d1kdj__ d1kv7a3
d1kdj__ d1gska2
d1kdj__ d1gska3
d1kdj__ d1aoza2
d1kdj__ d1aoza3
d1kdj__ d1hfua2
d1kdj__ d1hfua3
d1kdj__ d1gw0a2
d1kdj__ d1gw0a3
d1kdj__ d1kcw_1
d1kdj__ d1kcw_2
d1kdj__ d1kcw_3
d1kdj__ d1kcw_5
d1bawa_ d1bqk__
d1bawa_ d1ibya_
d1bawa_ d1oe1a2
d1bawa_ d1kbva2
d1bawa_ d1kv7a2
d1bawa_ d1kv7a3
d1bawa_ d1gska2
d1bawa_ d1gska3
d1bawa_ d1aoza2
d1bawa_ d1aoza3
d1bawa_ d1hfua2
d1bawa_ d1hfua3
d1bawa_ d1gw0a2
d1bawa_ d1gw0a3
d1bawa_ d1kcw_1
d1bawa_ d1kcw_2
d1bawa_ d1kcw_3
d1bawa_ d1kcw_5
d1bqk__ d1ibya_
d1bqk__ d1oe1a2
d1bqk__ d1kbva2
d1bqk__ d1kv7a2
d1bqk__ d1kv7a3
d1bqk__ d1gska2
d1bqk__ d1gska3
d1bqk__ d1aoza2
d1bqk__ d1aoza3
d1bqk__ d1hfua2
d1bqk__ d1hfua3
d1bqk__ d1gw0a2
d1bqk__ d1gw0a3
d1bqk__ d1kcw_1
d1bqk__ d1kcw_2
d1bqk__ d1kcw_3
d1bqk__ d1kcw_5
d1ibya_ d1oe1a2
d1ibya_ d1kbva2
d1ibya_ d1kv7a2
d1ibya_ d1kv7a3
d1ibya_ d1gska2
d1ibya_ d1gska3
d1ibya_ d1aoza2
d1ibya_ d1hfua2
d1ibya_ d1hfua3
d1ibya_ d1gw0a2
d1ibya_ d1gw0a3
d1ibya_ d1kcw_1
d1ibya_ d1kcw_2
d1ibya_ d1kcw_3
d1ibya_ d1kcw_5
d1oe1a2 d1kbva2
d1oe1a2 d1kv7a2
d1oe1a2 d1kv7a3
d1oe1a2 d1gska2
d1oe1a2 d1gska3
d1oe1a2 d1aoza2
d1oe1a2 d1hfua2
d1oe1a2 d1hfua3
d1oe1a2 d1gw0a2
d1oe1a2 d1gw0a3
d1oe1a2 d1kcw_1
d1oe1a2 d1kcw_2
d1oe1a2 d1kcw_3
d1oe1a2 d1kcw_5
d1kbva2 d1kv7a2
d1kbva2 d1kv7a3
d1kbva2 d1gska2
d1kbva2 d1gska3
d1kbva2 d1aoza2
d1kbva2 d1aoza3
d1kbva2 d1hfua2
d1kbva2 d1hfua3
d1kbva2 d1gw0a2
d1kbva2 d1gw0a3
d1kbva2 d1kcw_1
d1kbva2 d1kcw_2
d1kbva2 d1kcw_3
d1kbva2 d1kcw_5
d1kv7a2 d1kv7a3
d1kv7a2 d1gska2
d1kv7a2 d1gska3
d1kv7a2 d1aoza2
d1kv7a2 d1aoza3
d1kv7a2 d1hfua2
d1kv7a2 d1hfua3
d1kv7a2 d1gw0a2
d1kv7a2 d1gw0a3
d1kv7a2 d1kcw_1
d1kv7a2 d1kcw_3
d1kv7a2 d1kcw_5
d1kv7a3 d1gska2
d1kv7a3 d1gska3
d1kv7a3 d1aoza2
d1kv7a3 d1aoza3
d1kv7a3 d1hfua2
d1kv7a3 d1hfua3
d1kv7a3 d1gw0a2
d1kv7a3 d1gw0a3
d1kv7a3 d1kcw_3
d1kv7a3 d1kcw_5
d1gska2 d1gska3
d1gska2 d1aoza3
d1gska2 d1hfua2
d1gska2 d1gw0a2
d1gska2 d1gw0a3
d1gska2 d1kcw_1
d1gska2 d1kcw_3
d1gska2 d1kcw_5
d1gska3 d1aoza2
d1gska3 d1aoza3
d1gska3 d1hfua3
d1gska3 d1gw0a2
d1gska3 d1gw0a3
d1gska3 d1kcw_1
d1gska3 d1kcw_2
d1gska3 d1kcw_3
d1gska3 d1kcw_5
d1aoza2 d1aoza3
d1aoza2 d1hfua2
d1aoza2 d1hfua3
d1aoza2 d1gw0a2
d1aoza2 d1gw0a3
d1aoza2 d1kcw_1
d1aoza2 d1kcw_2
d1aoza2 d1kcw_3
d1aoza2 d1kcw_5
d1aoza3 d1hfua2
d1aoza3 d1hfua3
d1aoza3 d1gw0a3
d1aoza3 d1kcw_1
d1aoza3 d1kcw_2
d1aoza3 d1kcw_3
d1hfua2 d1hfua3
d1hfua2 d1kcw_1
d1hfua2 d1kcw_2
d1hfua2 d1kcw_3
d1hfua2 d1kcw_5
d1hfua3 d1gw0a2
d1hfua3 d1gw0a3
d1hfua3 d1kcw_1
d1hfua3 d1kcw_2
d1hfua3 d1kcw_3
d1hfua3 d1kcw_5
d1gw0a2 d1gw0a3
d1gw0a2 d1kcw_1
d1gw0a2 d1kcw_2
d1gw0a2 d1kcw_3
d1gw0a2 d1kcw_5
d1gw0a3 d1kcw_2
d1gw0a3 d1kcw_3
d1gw0a3 d1kcw_5
d1kcw_1 d1kcw_2
d1kcw_1 d1kcw_3
d1kcw_1 d1kcw_5
d1kcw_2 d1kcw_3
d1kcw_2 d1kcw_5
d1kcw_3 d1kcw_5
d1h4ax1 d1h4ax2
d1h4ax1 d1npsa_
d1h4ax1 d1hdfa_
d1h4ax1 d1wkt__
d1h4ax1 d1f53a_
d1h4ax1 d1c01a_
d1h4ax2 d1npsa_
d1h4ax2 d1hdfa_
d1h4ax2 d1wkt__
d1h4ax2 d1bhu__
d1h4ax2 d1f53a_
d1h4ax2 d1c01a_
d1npsa_ d1hdfa_
d1npsa_ d1wkt__
d1npsa_ d1bhu__
d1npsa_ d1f53a_
d1npsa_ d1c01a_
d1hdfa_ d1wkt__
d1hdfa_ d1bhu__
d1hdfa_ d1f53a_
d1hdfa_ d1c01a_
d1wkt__ d1bhu__
d1wkt__ d1f53a_
d1wkt__ d1c01a_
d1bhu__ d1f53a_
d1bhu__ d1c01a_
d1f53a_ d1c01a_
d1bb9__ d1bbza_
d1bb9__ d1ckaa_
d1bb9__ d1fmk_1
d1bb9__ d1gcqc_
d1bb9__ d1gl5a_
d1bb9__ d1i07a_
d1bb9__ d1i1ja_
d1bb9__ d1jo8a_
d1bb9__ d1jqqa_
d1bb9__ d1k4us_
d1bb9__ d1kjwa1
d1bb9__ d1ng2a1
d1bb9__ d1ng2a2
d1bb9__ d1pht__
d1bb9__ d1pwt__
d1bbza_ d1ckaa_
d1bbza_ d1fmk_1
d1bbza_ d1gcqc_
d1bbza_ d1gl5a_
d1bbza_ d1i07a_
d1bbza_ d1i1ja_
d1bbza_ d1jo8a_
d1bbza_ d1jqqa_
d1bbza_ d1ng2a1
d1bbza_ d1ng2a2
d1bbza_ d1pht__
d1bbza_ d1pwt__
d1bbza_ d1ycsb2
d1ckaa_ d1fmk_1
d1ckaa_ d1gcqc_
d1ckaa_ d1gl5a_
d1ckaa_ d1i1ja_
d1ckaa_ d1jo8a_
d1ckaa_ d1jqqa_
d1ckaa_ d1k4us_
d1ckaa_ d1kjwa1
d1ckaa_ d1ng2a1
d1ckaa_ d1ng2a2
d1ckaa_ d1pht__
d1ckaa_ d1pwt__
d1ckaa_ d1ycsb2
d1fmk_1 d1gcqc_
d1fmk_1 d1gl5a_
d1fmk_1 d1i07a_
d1fmk_1 d1i1ja_
d1fmk_1 d1jo8a_
d1fmk_1 d1jqqa_
d1fmk_1 d1k4us_
d1fmk_1 d1ng2a1
d1fmk_1 d1ng2a2
d1fmk_1 d1pht__
d1fmk_1 d1pwt__
d1fmk_1 d1ycsb2
d1gcqc_ d1gl5a_
d1gcqc_ d1i07a_
d1gcqc_ d1i1ja_
d1gcqc_ d1jo8a_
d1gcqc_ d1jqqa_
d1gcqc_ d1k4us_
d1gcqc_ d1kjwa1
d1gcqc_ d1ng2a1
d1gcqc_ d1ng2a2
d1gcqc_ d1pht__
d1gcqc_ d1pwt__
d1gcqc_ d1ycsb2
d1gl5a_ d1i07a_
d1gl5a_ d1i1ja_
d1gl5a_ d1jo8a_
d1gl5a_ d1jqqa_
d1gl5a_ d1k4us_
d1gl5a_ d1kjwa1
d1gl5a_ d1ng2a1
d1gl5a_ d1ng2a2
d1gl5a_ d1pwt__
d1gl5a_ d1ycsb2
d1i07a_ d1i1ja_
d1i07a_ d1jqqa_
d1i07a_ d1k4us_
d1i07a_ d1kjwa1
d1i07a_ d1ng2a1
d1i07a_ d1ng2a2
d1i07a_ d1pht__
d1i07a_ d1pwt__
d1i07a_ d1ycsb2
d1i1ja_ d1jo8a_
d1i1ja_ d1jqqa_
d1i1ja_ d1k4us_
d1i1ja_ d1kjwa1
d1i1ja_ d1ng2a1
d1i1ja_ d1ng2a2
d1i1ja_ d1pht__
d1i1ja_ d1pwt__
d1i1ja_ d1ycsb2
d1jo8a_ d1jqqa_
d1jo8a_ d1k4us_
d1jo8a_ d1kjwa1
d1jo8a_ d1ng2a1
d1jo8a_ d1ng2a2
d1jo8a_ d1pht__
d1jo8a_ d1pwt__
d1jo8a_ d1ycsb2
d1jqqa_ d1k4us_
d1jqqa_ d1kjwa1
d1jqqa_ d1ng2a1
d1jqqa_ d1ng2a2
d1jqqa_ d1pht__
d1jqqa_ d1pwt__
d1jqqa_ d1ycsb2
d1k4us_ d1kjwa1
d1k4us_ d1ng2a1
d1k4us_ d1pht__
d1k4us_ d1pwt__
d1k4us_ d1ycsb2
d1kjwa1 d1ng2a1
d1kjwa1 d1ng2a2
d1kjwa1 d1pht__
d1kjwa1 d1pwt__
d1kjwa1 d1ycsb2
d1ng2a1 d1ng2a2
d1ng2a1 d1pht__
d1ng2a1 d1pwt__
d1ng2a1 d1ycsb2
d1ng2a2 d1pwt__
d1ng2a2 d1ycsb2
d1pht__ d1pwt__
d1pwt__ d1ycsb2
d1kwaa_ d1be9a_
d1kwaa_ d1iu0a_
d1kwaa_ d1qava_
d1kwaa_ d1obza1
d1kwaa_ d1l6oa_
d1kwaa_ d1qaua_
d1kwaa_ d1d5ga_
d1kwaa_ d1g9oa_
d1kwaa_ d1m5za_
d1kwaa_ d1mfga_
d1kwaa_ d1nf3c_
d1kwaa_ d1fc6a3
d1kwaa_ d1k32a1
d1kwaa_ d1ky9a1
d1kwaa_ d1ky9b2
d1kwaa_ d1i16__
d1be9a_ d1iu0a_
d1be9a_ d1qava_
d1be9a_ d1obza1
d1be9a_ d1l6oa_
d1be9a_ d1qaua_
d1be9a_ d1d5ga_
d1be9a_ d1g9oa_
d1be9a_ d1ihja_
d1be9a_ d1m5za_
d1be9a_ d1mfga_
d1be9a_ d1nf3c_
d1be9a_ d1k32a1
d1be9a_ d1ky9a1
d1be9a_ d1ky9b2
d1be9a_ d1lcya1
d1be9a_ d1i16__
d1iu0a_ d1qava_
d1iu0a_ d1obza1
d1iu0a_ d1l6oa_
d1iu0a_ d1qaua_
d1iu0a_ d1d5ga_
d1iu0a_ d1g9oa_
d1iu0a_ d1ihja_
d1iu0a_ d1m5za_
d1iu0a_ d1mfga_
d1iu0a_ d1nf3c_
d1iu0a_ d1fc6a3
d1iu0a_ d1k32a1
d1iu0a_ d1ky9a1
d1iu0a_ d1ky9b2
d1iu0a_ d1i16__
d1qava_ d1obza1
d1qava_ d1l6oa_
d1qava_ d1qaua_
d1qava_ d1d5ga_
d1qava_ d1g9oa_
d1qava_ d1ihja_
d1qava_ d1m5za_
d1qava_ d1mfga_
d1qava_ d1nf3c_
d1qava_ d1fc6a3
d1qava_ d1k32a1
d1qava_ d1ky9a1
d1qava_ d1ky9b2
d1qava_ d1lcya1
d1obza1 d1l6oa_
d1obza1 d1qaua_
d1obza1 d1d5ga_
d1obza1 d1g9oa_
d1obza1 d1ihja_
d1obza1 d1m5za_
d1obza1 d1nf3c_
d1obza1 d1fc6a3
d1obza1 d1k32a1
d1obza1 d1ky9a1
d1obza1 d1ky9b2
d1obza1 d1lcya1
d1obza1 d1i16__
d1l6oa_ d1qaua_
d1l6oa_ d1d5ga_
d1l6oa_ d1g9oa_
d1l6oa_ d1ihja_
d1l6oa_ d1m5za_
d1l6oa_ d1mfga_
d1l6oa_ d1nf3c_
d1l6oa_ d1fc6a3
d1l6oa_ d1k32a1
d1l6oa_ d1ky9a1
d1l6oa_ d1ky9b2
d1l6oa_ d1i16__
d1qaua_ d1d5ga_
d1qaua_ d1ihja_
d1qaua_ d1m5za_
d1qaua_ d1mfga_
d1qaua_ d1nf3c_
d1qaua_ d1fc6a3
d1qaua_ d1k32a1
d1qaua_ d1ky9a1
d1qaua_ d1ky9b2
d1qaua_ d1i16__
d1d5ga_ d1g9oa_
d1d5ga_ d1ihja_
d1d5ga_ d1m5za_
d1d5ga_ d1mfga_
d1d5ga_ d1nf3c_
d1d5ga_ d1fc6a3
d1d5ga_ d1k32a1
d1d5ga_ d1ky9a1
d1d5ga_ d1ky9b2
d1d5ga_ d1lcya1
d1d5ga_ d1i16__
d1g9oa_ d1ihja_
d1g9oa_ d1m5za_
d1g9oa_ d1mfga_
d1g9oa_ d1nf3c_
d1g9oa_ d1fc6a3
d1g9oa_ d1k32a1
d1g9oa_ d1ky9a1
d1g9oa_ d1ky9b2
d1g9oa_ d1lcya1
d1g9oa_ d1i16__
d1ihja_ d1m5za_
d1ihja_ d1mfga_
d1ihja_ d1nf3c_
d1ihja_ d1fc6a3
d1ihja_ d1k32a1
d1ihja_ d1ky9a1
d1ihja_ d1ky9b2
d1ihja_ d1lcya1
d1ihja_ d1i16__
d1m5za_ d1mfga_
d1m5za_ d1nf3c_
d1m5za_ d1fc6a3
d1m5za_ d1k32a1
d1m5za_ d1ky9a1
d1m5za_ d1lcya1
d1m5za_ d1i16__
d1mfga_ d1nf3c_
d1mfga_ d1fc6a3
d1mfga_ d1k32a1
d1mfga_ d1ky9a1
d1mfga_ d1ky9b2
d1mfga_ d1lcya1
d1mfga_ d1i16__
d1nf3c_ d1fc6a3
d1nf3c_ d1k32a1
d1nf3c_ d1ky9a1
d1nf3c_ d1ky9b2
d1nf3c_ d1lcya1
d1nf3c_ d1i16__
d1fc6a3 d1ky9a1
d1fc6a3 d1ky9b2
d1fc6a3 d1lcya1
d1fc6a3 d1i16__
d1k32a1 d1ky9a1
d1k32a1 d1ky9b2
d1k32a1 d1lcya1
d1k32a1 d1i16__
d1ky9a1 d1ky9b2
d1ky9a1 d1lcya1
d1ky9a1 d1i16__
d1ky9b2 d1lcya1
d1ky9b2 d1i16__
d1lcya1 d1i16__
d1kt7a_ d1bj7__
d1kt7a_ d1e5pa_
d1kt7a_ d1beba_
d1kt7a_ d1jzua_
d1kt7a_ d1lf7a_
d1kt7a_ d1kxoa_
d1kt7a_ d1i4ua_
d1kt7a_ d1gkab_
d1kt7a_ d1qfta_
d1kt7a_ d1mdc__
d1kt7a_ d1crb__
d1kt7a_ d1lfo__
d1kt7a_ d1p6pa_
d1kt7a_ d1o1va_
d1kt7a_ d1avgi_
d1dzka_ d1bj7__
d1dzka_ d1e5pa_
d1dzka_ d1beba_
d1dzka_ d1jzua_
d1dzka_ d1lf7a_
d1dzka_ d1kxoa_
d1dzka_ d1i4ua_
d1dzka_ d1gkab_
d1dzka_ d1qfta_
d1dzka_ d1hms__
d1dzka_ d1mdc__
d1dzka_ d1crb__
d1dzka_ d1lfo__
d1dzka_ d1p6pa_
d1dzka_ d1o1va_
d1dzka_ d1avgi_
d1bj7__ d1e5pa_
d1bj7__ d1beba_
d1bj7__ d1jzua_
d1bj7__ d1lf7a_
d1bj7__ d1kxoa_
d1bj7__ d1i4ua_
d1bj7__ d1gkab_
d1bj7__ d1hms__
d1bj7__ d1mdc__
d1bj7__ d1crb__
d1bj7__ d1lfo__
d1bj7__ d1o1va_
d1bj7__ d1avgi_
d1e5pa_ d1beba_
d1e5pa_ d1jzua_
d1e5pa_ d1lf7a_
d1e5pa_ d1kxoa_
d1e5pa_ d1i4ua_
d1e5pa_ d1gkab_
d1e5pa_ d1qfta_
d1e5pa_ d1hms__
d1e5pa_ d1mdc__
d1e5pa_ d1crb__
d1e5pa_ d1lfo__
d1e5pa_ d1o1va_
d1e5pa_ d1avgi_
d1beba_ d1jzua_
d1beba_ d1lf7a_
d1beba_ d1kxoa_
d1beba_ d1i4ua_
d1beba_ d1gkab_
d1beba_ d1qfta_
d1beba_ d1hms__
d1beba_ d1mdc__
d1beba_ d1crb__
d1beba_ d1lfo__
d1beba_ d1p6pa_
d1beba_ d1o1va_
d1beba_ d1avgi_
d1jzua_ d1lf7a_
d1jzua_ d1kxoa_
d1jzua_ d1i4ua_
d1jzua_ d1gkab_
d1jzua_ d1qfta_
d1jzua_ d1mdc__
d1jzua_ d1crb__
d1jzua_ d1lfo__
d1jzua_ d1p6pa_
d1jzua_ d1o1va_
d1jzua_ d1avgi_
d1lf7a_ d1kxoa_
d1lf7a_ d1gkab_
d1lf7a_ d1qfta_
d1lf7a_ d1hms__
d1lf7a_ d1mdc__
d1lf7a_ d1crb__
d1lf7a_ d1lfo__
d1lf7a_ d1p6pa_
d1lf7a_ d1o1va_
d1lf7a_ d1avgi_
d1kxoa_ d1i4ua_
d1kxoa_ d1gkab_
d1kxoa_ d1qfta_
d1kxoa_ d1hms__
d1kxoa_ d1mdc__
d1kxoa_ d1crb__
d1kxoa_ d1lfo__
d1kxoa_ d1p6pa_
d1kxoa_ d1o1va_
d1kxoa_ d1avgi_
d1i4ua_ d1gkab_
d1i4ua_ d1qfta_
d1i4ua_ d1hms__
d1i4ua_ d1crb__
d1i4ua_ d1lfo__
d1i4ua_ d1p6pa_
d1i4ua_ d1o1va_
d1i4ua_ d1avgi_
d1gkab_ d1qfta_
d1gkab_ d1hms__
d1gkab_ d1mdc__
d1gkab_ d1crb__
d1gkab_ d1lfo__
d1gkab_ d1p6pa_
d1gkab_ d1o1va_
d1gkab_ d1avgi_
d1qfta_ d1hms__
d1qfta_ d1mdc__
d1qfta_ d1crb__
d1qfta_ d1lfo__
d1qfta_ d1p6pa_
d1qfta_ d1o1va_
d1qfta_ d1avgi_
d1hms__ d1mdc__
d1hms__ d1crb__
d1hms__ d1lfo__
d1hms__ d1p6pa_
d1hms__ d1o1va_
d1hms__ d1avgi_
d1mdc__ d1crb__
d1mdc__ d1lfo__
d1mdc__ d1p6pa_
d1mdc__ d1o1va_
d1mdc__ d1avgi_
d1crb__ d1lfo__
d1crb__ d1o1va_
d1crb__ d1avgi_
d1lfo__ d1o1va_
d1lfo__ d1avgi_
d1p6pa_ d1o1va_
d1p6pa_ d1avgi_
d1o1va_ d1avgi_
d1o88a_ d1bn8a_
d1o88a_ d1ee6a_
d1o88a_ d1qcxa_
d1o88a_ d1rmg__
d1o88a_ d1bhe__
d1o88a_ d1k5ca_
d1o88a_ d1hg8a_
d1o88a_ d1h80a_
d1o88a_ d1qjva_
d1o88a_ d1gq8a_
d1o88a_ d1daba_
d1bn8a_ d1ee6a_
d1bn8a_ d1qcxa_
d1bn8a_ d1rmg__
d1bn8a_ d1bhe__
d1bn8a_ d1k5ca_
d1bn8a_ d1hg8a_
d1bn8a_ d1h80a_
d1bn8a_ d1qjva_
d1bn8a_ d1gq8a_
d1ee6a_ d1qcxa_
d1ee6a_ d1rmg__
d1ee6a_ d1bhe__
d1ee6a_ d1k5ca_
d1ee6a_ d1hg8a_
d1ee6a_ d1h80a_
d1ee6a_ d1qjva_
d1ee6a_ d1daba_
d1qcxa_ d1rmg__
d1qcxa_ d1bhe__
d1qcxa_ d1k5ca_
d1qcxa_ d1hg8a_
d1qcxa_ d1h80a_
d1qcxa_ d1qjva_
d1qcxa_ d1gq8a_
d1qcxa_ d1daba_
d1rmg__ d1bhe__
d1rmg__ d1k5ca_
d1rmg__ d1hg8a_
d1rmg__ d1h80a_
d1rmg__ d1gq8a_
d1rmg__ d1daba_
d1bhe__ d1k5ca_
d1bhe__ d1hg8a_
d1bhe__ d1h80a_
d1bhe__ d1qjva_
d1bhe__ d1gq8a_
d1bhe__ d1daba_
d1k5ca_ d1hg8a_
d1k5ca_ d1h80a_
d1k5ca_ d1qjva_
d1k5ca_ d1gq8a_
d1k5ca_ d1daba_
d1hg8a_ d1h80a_
d1hg8a_ d1qjva_
d1hg8a_ d1gq8a_
d1h80a_ d1qjva_
d1h80a_ d1gq8a_
d1h80a_ d1daba_
d1qjva_ d1gq8a_
d1qjva_ d1daba_
d1gq8a_ d1daba_
d1thfd_ d1dbta_
d1thfd_ d1dqwa_
d1thfd_ d1pii_2
d1thfd_ d1nsj__
d1thfd_ d1pii_1
d1thfd_ d1a53__
d1thfd_ d1qopa_
d1thfd_ d1geqa_
d1dbta_ d1dqwa_
d1dbta_ d1pii_2
d1dbta_ d1nsj__
d1dbta_ d1pii_1
d1dbta_ d1a53__
d1dbta_ d1i4na_
d1dbta_ d1qopa_
d1dbta_ d1geqa_
d1dqwa_ d1pii_2
d1dqwa_ d1pii_1
d1dqwa_ d1a53__
d1dqwa_ d1i4na_
d1dqwa_ d1qopa_
d1dqwa_ d1geqa_
d1pii_2 d1nsj__
d1pii_2 d1pii_1
d1pii_2 d1a53__
d1pii_2 d1i4na_
d1pii_2 d1geqa_
d1nsj__ d1pii_1
d1nsj__ d1a53__
d1nsj__ d1i4na_
d1nsj__ d1qopa_
d1nsj__ d1geqa_
d1pii_1 d1a53__
d1pii_1 d1i4na_
d1pii_1 d1qopa_
d1pii_1 d1geqa_
d1a53__ d1i4na_
d1a53__ d1qopa_
d1a53__ d1geqa_
d1i4na_ d1qopa_
d1i4na_ d1geqa_
d1qopa_ d1geqa_
d1dosa_ d1f74a_
d1dosa_ d1gvfa_
d1dosa_ d1gzga_
d1dosa_ d1hl2a_
d1dosa_ d1l6sa_
d1dosa_ d1l6wa_
d1dosa_ d1n7ka_
d1dosa_ d1nvma2
d1dosa_ d1ohla_
d1dosa_ d1ub3a_
d1f74a_ d1gvfa_
d1f74a_ d1gzga_
d1f74a_ d1hl2a_
d1f74a_ d1l6sa_
d1f74a_ d1l6wa_
d1f74a_ d1n7ka_
d1f74a_ d1nvma2
d1f74a_ d1ohla_
d1f74a_ d1ub3a_
d1gvfa_ d1gzga_
d1gvfa_ d1hl2a_
d1gvfa_ d1l6sa_
d1gvfa_ d1l6wa_
d1gvfa_ d1nvma2
d1gvfa_ d1ub3a_
d1gzga_ d1hl2a_
d1gzga_ d1l6sa_
d1gzga_ d1l6wa_
d1gzga_ d1n7ka_
d1gzga_ d1nvma2
d1gzga_ d1ohla_
d1gzga_ d1ub3a_
d1hl2a_ d1l6sa_
d1hl2a_ d1l6wa_
d1hl2a_ d1n7ka_
d1hl2a_ d1nvma2
d1hl2a_ d1ohla_
d1hl2a_ d1ub3a_
d1l6sa_ d1l6wa_
d1l6sa_ d1nvma2
d1l6sa_ d1ohla_
d1l6sa_ d1ub3a_
d1l6wa_ d1n7ka_
d1l6wa_ d1nvma2
d1l6wa_ d1ohla_
d1l6wa_ d1ub3a_
d1n7ka_ d1nvma2
d1n7ka_ d1ohla_
d1n7ka_ d1ub3a_
d1nvma2 d1ohla_
d1nvma2 d1ub3a_
d1ohla_ d1ub3a_
d1jb9a2 d1fdr_2
d1jb9a2 d1a8p_2
d1jb9a2 d1qfja2
d1jb9a2 d2pia_2
d1jb9a2 d1krha2
d1jb9a2 d1ep3b2
d1jb9a2 d1cqxa3
d1jb9a2 d1gvha3
d1fdr_2 d1a8p_2
d1fdr_2 d1qfja2
d1fdr_2 d2pia_2
d1fdr_2 d1krha2
d1fdr_2 d1cqxa3
d1fdr_2 d1gvha3
d1a8p_2 d1qfja2
d1a8p_2 d2pia_2
d1a8p_2 d1krha2
d1a8p_2 d1ep3b2
d1a8p_2 d1cqxa3
d1a8p_2 d1gvha3
d1qfja2 d2pia_2
d1qfja2 d1krha2
d1qfja2 d1ep3b2
d1qfja2 d1cqxa3
d1qfja2 d1gvha3
d2pia_2 d1krha2
d2pia_2 d1ep3b2
d2pia_2 d1cqxa3
d1krha2 d1ep3b2
d1krha2 d1cqxa3
d1krha2 d1gvha3
d1ep3b2 d1cqxa3
d1ep3b2 d1gvha3
d1cqxa3 d1gvha3
d1vhra_ d1mkp__
d1vhra_ d1d5ra2
d1vhra_ d1ohea1
d1vhra_ d1ohea2
d1vhra_ d1i9sa_
d1vhra_ d1fpza_
d1vhra_ d2shpa1
d1vhra_ d1jlna_
d1vhra_ d1lyva_
d1vhra_ d1g4us2
d1vhra_ d1lara1
d1mkp__ d1ohea1
d1mkp__ d1ohea2
d1mkp__ d1i9sa_
d1mkp__ d1fpza_
d1mkp__ d2shpa1
d1mkp__ d1jlna_
d1mkp__ d1lyva_
d1mkp__ d1g4us2
d1mkp__ d1lara1
d1d5ra2 d1ohea1
d1d5ra2 d1ohea2
d1d5ra2 d1i9sa_
d1d5ra2 d1fpza_
d1d5ra2 d2shpa1
d1d5ra2 d1jlna_
d1d5ra2 d1lyva_
d1d5ra2 d1g4us2
d1d5ra2 d1lara1
d1ohea1 d1ohea2
d1ohea1 d1i9sa_
d1ohea1 d1fpza_
d1ohea1 d1jlna_
d1ohea1 d1lyva_
d1ohea1 d1g4us2
d1ohea1 d1lara1
d1ohea2 d1i9sa_
d1ohea2 d2shpa1
d1ohea2 d1lyva_
d1ohea2 d1g4us2
d1ohea2 d1lara1
d1i9sa_ d1fpza_
d1i9sa_ d2shpa1
d1i9sa_ d1jlna_
d1i9sa_ d1lyva_
d1i9sa_ d1g4us2
d1i9sa_ d1lara1
d1fpza_ d2shpa1
d1fpza_ d1jlna_
d1fpza_ d1lyva_
d1fpza_ d1g4us2
d1fpza_ d1lara1
d2shpa1 d1jlna_
d2shpa1 d1lyva_
d2shpa1 d1g4us2
d2shpa1 d1lara1
d1jlna_ d1lyva_
d1jlna_ d1g4us2
d1jlna_ d1lara1
d1lyva_ d1g4us2
d1lyva_ d1lara1
d1g4us2 d1lara1
d1aba__ d1kte__
d1aba__ d1nm3a1
d1aba__ d1h75a_
d1aba__ d1fo5a_
d1aba__ d1iloa_
d1aba__ d1mek__
d1aba__ d1a8l_1
d1aba__ d1hyua3
d1aba__ d1hyua4
d1aba__ d1a8y_1
d1aba__ d1a8y_2
d1aba__ d1a8y_3
d1aba__ d1glqa2
d1aba__ d1k3ya2
d1aba__ d1ljra2
d1aba__ d1iyha2
d1aba__ d2gsq_2
d1aba__ d1eema2
d1aba__ d1e6ba2
d1aba__ d1jlva2
d1aba__ d1oyja2
d1aba__ d1gnwa2
d1aba__ d1g7oa2
d1aba__ d1k0da2
d1aba__ d1nhya2
d1aba__ d1k0ma2
d1aba__ d1g7ea_
d1aba__ d1qgva_
d1kte__ d1nm3a1
d1kte__ d1fo5a_
d1kte__ d1iloa_
d1kte__ d1mek__
d1kte__ d1a8l_1
d1kte__ d1a8l_2
d1kte__ d1hyua3
d1kte__ d1hyua4
d1kte__ d1a8y_1
d1kte__ d1a8y_2
d1kte__ d1a8y_3
d1kte__ d1glqa2
d1kte__ d1k3ya2
d1kte__ d1ljra2
d1kte__ d1iyha2
d1kte__ d2gsq_2
d1kte__ d1e6ba2
d1kte__ d1jlva2
d1kte__ d1oyja2
d1kte__ d1gnwa2
d1kte__ d1g7oa2
d1kte__ d1k0da2
d1kte__ d1nhya2
d1kte__ d1k0ma2
d1kte__ d1g7ea_
d1kte__ d1qgva_
d1nm3a1 d1h75a_
d1nm3a1 d1fo5a_
d1nm3a1 d1iloa_
d1nm3a1 d1mek__
d1nm3a1 d1a8l_1
d1nm3a1 d1a8l_2
d1nm3a1 d1hyua3
d1nm3a1 d1hyua4
d1nm3a1 d1a8y_1
d1nm3a1 d1a8y_3
d1nm3a1 d1glqa2
d1nm3a1 d1k3ya2
d1nm3a1 d1ljra2
d1nm3a1 d2gsq_2
d1nm3a1 d1eema2
d1nm3a1 d1e6ba2
d1nm3a1 d1jlva2
d1nm3a1 d1oyja2
d1nm3a1 d1g7oa2
d1nm3a1 d1k0da2
d1nm3a1 d1nhya2
d1nm3a1 d1k0ma2
d1nm3a1 d1g7ea_
d1nm3a1 d1qgva_
d1h75a_ d1iloa_
d1h75a_ d1mek__
d1h75a_ d1a8l_1
d1h75a_ d1a8l_2
d1h75a_ d1hyua3
d1h75a_ d1hyua4
d1h75a_ d1a8y_1
d1h75a_ d1a8y_2
d1h75a_ d1a8y_3
d1h75a_ d1glqa2
d1h75a_ d1k3ya2
d1h75a_ d1ljra2
d1h75a_ d1iyha2
d1h75a_ d2gsq_2
d1h75a_ d1eema2
d1h75a_ d1e6ba2
d1h75a_ d1jlva2
d1h75a_ d1gnwa2
d1h75a_ d1g7oa2
d1h75a_ d1k0da2
d1h75a_ d1nhya2
d1h75a_ d1k0ma2
d1h75a_ d1g7ea_
d1h75a_ d1qgva_
d1fo5a_ d1iloa_
d1fo5a_ d1mek__
d1fo5a_ d1a8l_1
d1fo5a_ d1a8l_2
d1fo5a_ d1hyua3
d1fo5a_ d1hyua4
d1fo5a_ d1a8y_1
d1fo5a_ d1a8y_2
d1fo5a_ d1a8y_3
d1fo5a_ d1glqa2
d1fo5a_ d1k3ya2
d1fo5a_ d1ljra2
d1fo5a_ d1iyha2
d1fo5a_ d2gsq_2
d1fo5a_ d1eema2
d1fo5a_ d1e6ba2
d1fo5a_ d1jlva2
d1fo5a_ d1oyja2
d1fo5a_ d1gnwa2
d1fo5a_ d1g7oa2
d1fo5a_ d1k0da2
d1fo5a_ d1nhya2
d1fo5a_ d1k0ma2
d1fo5a_ d1g7ea_
d1fo5a_ d1qgva_
d1iloa_ d1mek__
d1iloa_ d1a8l_1
d1iloa_ d1a8l_2
d1iloa_ d1hyua3
d1iloa_ d1hyua4
d1iloa_ d1a8y_1
d1iloa_ d1a8y_2
d1iloa_ d1a8y_3
d1iloa_ d1glqa2
d1iloa_ d1k3ya2
d1iloa_ d1ljra2
d1iloa_ d1iyha2
d1iloa_ d2gsq_2
d1iloa_ d1eema2
d1iloa_ d1e6ba2
d1iloa_ d1jlva2
d1iloa_ d1oyja2
d1iloa_ d1gnwa2
d1iloa_ d1g7oa2
d1iloa_ d1k0da2
d1iloa_ d1nhya2
d1iloa_ d1k0ma2
d1iloa_ d1g7ea_
d1iloa_ d1qgva_
d1mek__ d1a8l_1
d1mek__ d1a8l_2
d1mek__ d1hyua3
d1mek__ d1hyua4
d1mek__ d1a8y_1
d1mek__ d1a8y_2
d1mek__ d1a8y_3
d1mek__ d1glqa2
d1mek__ d1k3ya2
d1mek__ d1ljra2
d1mek__ d1iyha2
d1mek__ d2gsq_2
d1mek__ d1eema2
d1mek__ d1e6ba2
d1mek__ d1jlva2
d1mek__ d1oyja2
d1mek__ d1gnwa2
d1mek__ d1g7oa2
d1mek__ d1k0da2
d1mek__ d1nhya2
d1mek__ d1k0ma2
d1mek__ d1g7ea_
d1mek__ d1qgva_
d1a8l_1 d1a8l_2
d1a8l_1 d1hyua3
d1a8l_1 d1hyua4
d1a8l_1 d1a8y_2
d1a8l_1 d1a8y_3
d1a8l_1 d1glqa2
d1a8l_1 d1k3ya2
d1a8l_1 d1ljra2
d1a8l_1 d1iyha2
d1a8l_1 d1eema2
d1a8l_1 d1e6ba2
d1a8l_1 d1jlva2
d1a8l_1 d1oyja2
d1a8l_1 d1gnwa2
d1a8l_1 d1g7oa2
d1a8l_1 d1g7ea_
d1a8l_1 d1qgva_
d1a8l_2 d1hyua3
d1a8l_2 d1hyua4
d1a8l_2 d1a8y_2
d1a8l_2 d1a8y_3
d1a8l_2 d1glqa2
d1a8l_2 d1k3ya2
d1a8l_2 d1ljra2
d1a8l_2 d1iyha2
d1a8l_2 d2gsq_2
d1a8l_2 d1eema2
d1a8l_2 d1e6ba2
d1a8l_2 d1jlva2
d1a8l_2 d1oyja2
d1a8l_2 d1gnwa2
d1a8l_2 d1g7oa2
d1a8l_2 d1k0da2
d1a8l_2 d1nhya2
d1a8l_2 d1k0ma2
d1a8l_2 d1g7ea_
d1a8l_2 d1qgva_
d1hyua3 d1hyua4
d1hyua3 d1a8y_1
d1hyua3 d1a8y_2
d1hyua3 d1a8y_3
d1hyua3 d1glqa2
d1hyua3 d1k3ya2
d1hyua3 d1ljra2
d1hyua3 d1iyha2
d1hyua3 d1eema2
d1hyua3 d1e6ba2
d1hyua3 d1oyja2
d1hyua3 d1gnwa2
d1hyua3 d1g7oa2
d1hyua3 d1k0da2
d1hyua3 d1nhya2
d1hyua3 d1k0ma2
d1hyua3 d1g7ea_
d1hyua3 d1qgva_
d1hyua4 d1a8y_2
d1hyua4 d1a8y_3
d1hyua4 d1glqa2
d1hyua4 d1k3ya2
d1hyua4 d1ljra2
d1hyua4 d1iyha2
d1hyua4 d2gsq_2
d1hyua4 d1eema2
d1hyua4 d1e6ba2
d1hyua4 d1jlva2
d1hyua4 d1oyja2
d1hyua4 d1gnwa2
d1hyua4 d1g7oa2
d1hyua4 d1k0da2
d1hyua4 d1nhya2
d1hyua4 d1k0ma2
d1hyua4 d1g7ea_
d1hyua4 d1qgva_
d1a8y_1 d1a8y_3
d1a8y_1 d1glqa2
d1a8y_1 d1k3ya2
d1a8y_1 d1ljra2
d1a8y_1 d1eema2
d1a8y_1 d1e6ba2
d1a8y_1 d1jlva2
d1a8y_1 d1oyja2
d1a8y_1 d1gnwa2
d1a8y_1 d1g7oa2
d1a8y_1 d1k0da2
d1a8y_1 d1nhya2
d1a8y_1 d1k0ma2
d1a8y_1 d1g7ea_
d1a8y_1 d1qgva_
d1a8y_2 d1a8y_3
d1a8y_2 d1glqa2
d1a8y_2 d1k3ya2
d1a8y_2 d1iyha2
d1a8y_2 d2gsq_2
d1a8y_2 d1eema2
d1a8y_2 d1e6ba2
d1a8y_2 d1jlva2
d1a8y_2 d1oyja2
d1a8y_2 d1gnwa2
d1a8y_2 d1g7oa2
d1a8y_2 d1k0da2
d1a8y_2 d1nhya2
d1a8y_2 d1k0ma2
d1a8y_2 d1g7ea_
d1a8y_2 d1qgva_
d1a8y_3 d1glqa2
d1a8y_3 d1k3ya2
d1a8y_3 d1ljra2
d1a8y_3 d2gsq_2
d1a8y_3 d1eema2
d1a8y_3 d1e6ba2
d1a8y_3 d1jlva2
d1a8y_3 d1oyja2
d1a8y_3 d1gnwa2
d1a8y_3 d1g7oa2
d1a8y_3 d1k0da2
d1a8y_3 d1k0ma2
d1a8y_3 d1g7ea_
d1a8y_3 d1qgva_
d1glqa2 d1k3ya2
d1glqa2 d1ljra2
d1glqa2 d1iyha2
d1glqa2 d2gsq_2
d1glqa2 d1eema2
d1glqa2 d1e6ba2
d1glqa2 d1jlva2
d1glqa2 d1oyja2
d1glqa2 d1gnwa2
d1glqa2 d1g7oa2
d1glqa2 d1nhya2
d1glqa2 d1k0ma2
d1glqa2 d1g7ea_
d1glqa2 d1qgva_
d1k3ya2 d1ljra2
d1k3ya2 d1iyha2
d1k3ya2 d2gsq_2
d1k3ya2 d1eema2
d1k3ya2 d1e6ba2
d1k3ya2 d1jlva2
d1k3ya2 d1oyja2
d1k3ya2 d1gnwa2
d1k3ya2 d1g7oa2
d1k3ya2 d1k0da2
d1k3ya2 d1nhya2
d1k3ya2 d1k0ma2
d1k3ya2 d1g7ea_
d1k3ya2 d1qgva_
d1ljra2 d1iyha2
d1ljra2 d2gsq_2
d1ljra2 d1eema2
d1ljra2 d1e6ba2
d1ljra2 d1jlva2
d1ljra2 d1oyja2
d1ljra2 d1gnwa2
d1ljra2 d1g7oa2
d1ljra2 d1k0da2
d1ljra2 d1nhya2
d1ljra2 d1k0ma2
d1ljra2 d1g7ea_
d1ljra2 d1qgva_
d1iyha2 d2gsq_2
d1iyha2 d1eema2
d1iyha2 d1jlva2
d1iyha2 d1oyja2
d1iyha2 d1g7oa2
d1iyha2 d1k0da2
d1iyha2 d1nhya2
d1iyha2 d1k0ma2
d1iyha2 d1g7ea_
d1iyha2 d1qgva_
d2gsq_2 d1eema2
d2gsq_2 d1e6ba2
d2gsq_2 d1jlva2
d2gsq_2 d1oyja2
d2gsq_2 d1gnwa2
d2gsq_2 d1g7oa2
d2gsq_2 d1k0da2
d2gsq_2 d1nhya2
d2gsq_2 d1k0ma2
d2gsq_2 d1g7ea_
d2gsq_2 d1qgva_
d1eema2 d1jlva2
d1eema2 d1oyja2
d1eema2 d1g7oa2
d1eema2 d1k0da2
d1eema2 d1nhya2
d1eema2 d1k0ma2
d1eema2 d1g7ea_
d1eema2 d1qgva_
d1e6ba2 d1jlva2
d1e6ba2 d1oyja2
d1e6ba2 d1gnwa2
d1e6ba2 d1g7oa2
d1e6ba2 d1k0da2
d1e6ba2 d1nhya2
d1e6ba2 d1k0ma2
d1e6ba2 d1g7ea_
d1e6ba2 d1qgva_
d1jlva2 d1oyja2
d1jlva2 d1gnwa2
d1jlva2 d1g7oa2
d1jlva2 d1k0da2
d1jlva2 d1nhya2
d1jlva2 d1k0ma2
d1jlva2 d1g7ea_
d1jlva2 d1qgva_
d1oyja2 d1gnwa2
d1oyja2 d1g7oa2
d1oyja2 d1k0da2
d1oyja2 d1nhya2
d1oyja2 d1k0ma2
d1oyja2 d1g7ea_
d1oyja2 d1qgva_
d1gnwa2 d1g7oa2
d1gnwa2 d1k0da2
d1gnwa2 d1nhya2
d1gnwa2 d1k0ma2
d1gnwa2 d1g7ea_
d1gnwa2 d1qgva_
d1g7oa2 d1k0da2
d1g7oa2 d1nhya2
d1g7oa2 d1k0ma2
d1g7oa2 d1g7ea_
d1g7oa2 d1qgva_
d1k0da2 d1nhya2
d1k0da2 d1k0ma2
d1k0da2 d1g7ea_
d1k0da2 d1qgva_
d1nhya2 d1g7ea_
d1nhya2 d1qgva_
d1k0ma2 d1g7ea_
d1k0ma2 d1qgva_
d1g7ea_ d1qgva_
d1m4la_ d1jqga1
d1m4la_ d1h8la2
d1m4la_ d1obr__
d1m4la_ d1lam_2
d1m4la_ d1qq9a_
d1m4la_ d1lfwa1
d1m4la_ d1cg2a1
d1m4la_ d1fnoa4
d1m4la_ d1de4c3
d1jqga1 d1h8la2
d1jqga1 d1obr__
d1jqga1 d1lam_2
d1jqga1 d1qq9a_
d1jqga1 d1lfwa1
d1jqga1 d1cg2a1
d1jqga1 d1fnoa4
d1jqga1 d1de4c3
d1h8la2 d1obr__
d1h8la2 d1lam_2
d1h8la2 d1qq9a_
d1h8la2 d1lfwa1
d1h8la2 d1cg2a1
d1h8la2 d1fnoa4
d1h8la2 d1de4c3
d1obr__ d1lam_2
d1obr__ d1qq9a_
d1obr__ d1lfwa1
d1obr__ d1cg2a1
d1obr__ d1fnoa4
d1obr__ d1de4c3
d1lam_2 d1qq9a_
d1lam_2 d1cg2a1
d1lam_2 d1de4c3
d1qq9a_ d1lfwa1
d1qq9a_ d1cg2a1
d1qq9a_ d1fnoa4
d1qq9a_ d1de4c3
d1lfwa1 d1cg2a1
d1lfwa1 d1de4c3
d1cg2a1 d1fnoa4
d1cg2a1 d1de4c3
d1fnoa4 d1de4c3
d8abp__ d1gca__
d8abp__ d1jx6a_
d8abp__ d1dbqa_
d8abp__ d1jyea_
d8abp__ d1byka_
d8abp__ d1dp4a_
d8abp__ d1jdpa_
d8abp__ d1ewka_
d1gca__ d1jx6a_
d1gca__ d1dbqa_
d1gca__ d1jyea_
d1gca__ d1byka_
d1gca__ d1jdpa_
d1gca__ d1ewka_
d1jx6a_ d1dbqa_
d1jx6a_ d1jyea_
d1jx6a_ d1byka_
d1jx6a_ d1dp4a_
d1jx6a_ d1jdpa_
d1jx6a_ d1ewka_
d1dbqa_ d1jyea_
d1dbqa_ d1byka_
d1dbqa_ d1dp4a_
d1dbqa_ d1jdpa_
d1dbqa_ d1ewka_
d1jyea_ d1dp4a_
d1jyea_ d1jdpa_
d1jyea_ d1ewka_
d1byka_ d1dp4a_
d1byka_ d1jdpa_
d1byka_ d1ewka_
d1dp4a_ d1jdpa_
d1dp4a_ d1ewka_
d1jdpa_ d1ewka_
d1o80a_ d1m8aa_
d1o80a_ d1cm9a_
d1o80a_ d1b3aa_
d1o80a_ d1doka_
d1o80a_ d1el0a_
d1o80a_ d1eiha_
d1o80a_ d1g2ta_
d1o80a_ d1f2la_
d1o80a_ d1tvxa_
d1m8aa_ d1cm9a_
d1m8aa_ d1b3aa_
d1m8aa_ d1doka_
d1m8aa_ d1eiha_
d1m8aa_ d1g2ta_
d1m8aa_ d1f2la_
d1m8aa_ d1tvxa_
d1cm9a_ d1b3aa_
d1cm9a_ d1doka_
d1cm9a_ d1el0a_
d1cm9a_ d1eiha_
d1cm9a_ d1g2ta_
d1cm9a_ d1f2la_
d1cm9a_ d1tvxa_
d1b3aa_ d1el0a_
d1b3aa_ d1g2ta_
d1b3aa_ d1f2la_
d1b3aa_ d1tvxa_
d1doka_ d1el0a_
d1doka_ d1eiha_
d1doka_ d1g2ta_
d1doka_ d1f2la_
d1doka_ d1tvxa_
d1el0a_ d1eiha_
d1el0a_ d1g2ta_
d1el0a_ d1f2la_
d1el0a_ d1tvxa_
d1eiha_ d1g2ta_
d1eiha_ d1f2la_
d1eiha_ d1tvxa_
d1g2ta_ d1f2la_
d1g2ta_ d1tvxa_
d1f2la_ d1tvxa_
d1idpa_ d1gy7a_
d1idpa_ d1jkga_
d1idpa_ d1jkgb_
d1idpa_ d1hkxa_
d1idpa_ d1ocva_
d1idpa_ d1oh0a_
d1idpa_ d1o7nb_
d1idpa_ d1mwxa1
d1idpa_ d1m98a2
d1gy7a_ d1jkga_
d1gy7a_ d1jkgb_
d1gy7a_ d1of5b_
d1gy7a_ d1hkxa_
d1gy7a_ d1nwwa_
d1gy7a_ d1ocva_
d1gy7a_ d1oh0a_
d1gy7a_ d1o7nb_
d1gy7a_ d1mwxa1
d1gy7a_ d1m98a2
d1jkga_ d1jkgb_
d1jkga_ d1hkxa_
d1jkga_ d1nwwa_
d1jkga_ d1ocva_
d1jkga_ d1oh0a_
d1jkga_ d1o7nb_
d1jkga_ d1mwxa1
d1jkga_ d1m98a2
d1jkgb_ d1of5b_
d1jkgb_ d1hkxa_
d1jkgb_ d1nwwa_
d1jkgb_ d1ocva_
d1jkgb_ d1oh0a_
d1jkgb_ d1o7nb_
d1jkgb_ d1mwxa1
d1jkgb_ d1m98a2
d1of5b_ d1hkxa_
d1of5b_ d1nwwa_
d1of5b_ d1ocva_
d1of5b_ d1oh0a_
d1of5b_ d1o7nb_
d1of5b_ d1mwxa1
d1of5b_ d1m98a2
d1hkxa_ d1nwwa_
d1hkxa_ d1ocva_
d1hkxa_ d1oh0a_
d1hkxa_ d1o7nb_
d1hkxa_ d1mwxa1
d1hkxa_ d1m98a2
d1nwwa_ d1ocva_
d1nwwa_ d1oh0a_
d1nwwa_ d1o7nb_
d1nwwa_ d1mwxa1
d1ocva_ d1oh0a_
d1ocva_ d1o7nb_
d1ocva_ d1mwxa1
d1ocva_ d1m98a2
d1oh0a_ d1o7nb_
d1oh0a_ d1mwxa1
d1oh0a_ d1m98a2
d1o7nb_ d1mwxa1
d1o7nb_ d1m98a2
d1mwxa1 d1m98a2
d1l3ka1 d1l3ka2
d1l3ka1 d1nu4a_
d1l3ka1 d2u1a__
d1l3ka1 d2u2fa_
d1l3ka1 d1o0pa_
d1l3ka1 d1u2fa_
d1l3ka1 d1fxla1
d1l3ka1 d1fxla2
d1l3ka1 d2msta_
d1l3ka1 d1cvja1
d1l3ka1 d1cvja2
d1l3ka1 d1qm9a1
d1l3ka1 d1qm9a2
d1l3ka1 d1fj7a_
d1l3ka1 d1h6kx_
d1l3ka1 d1oo0b_
d1l3ka1 d1owxa_
d1l3ka1 d1koha2
d1l3ka1 d1jmta_
d1l3ka2 d1nu4a_
d1l3ka2 d2u1a__
d1l3ka2 d2u2fa_
d1l3ka2 d1u2fa_
d1l3ka2 d1fxla1
d1l3ka2 d1fxla2
d1l3ka2 d2msta_
d1l3ka2 d1cvja1
d1l3ka2 d1cvja2
d1l3ka2 d1qm9a1
d1l3ka2 d1qm9a2
d1l3ka2 d1fj7a_
d1l3ka2 d1h6kx_
d1l3ka2 d1oo0b_
d1l3ka2 d1owxa_
d1l3ka2 d1koha2
d1l3ka2 d1jmta_
d1nu4a_ d2u1a__
d1nu4a_ d1o0pa_
d1nu4a_ d1u2fa_
d1nu4a_ d1fxla1
d1nu4a_ d1fxla2
d1nu4a_ d2msta_
d1nu4a_ d1cvja1
d1nu4a_ d1cvja2
d1nu4a_ d1qm9a1
d1nu4a_ d1qm9a2
d1nu4a_ d1fj7a_
d1nu4a_ d1h6kx_
d1nu4a_ d1oo0b_
d1nu4a_ d1owxa_
d1nu4a_ d1koha2
d1nu4a_ d1jmta_
d2u1a__ d2u2fa_
d2u1a__ d1o0pa_
d2u1a__ d1u2fa_
d2u1a__ d1fxla1
d2u1a__ d1fxla2
d2u1a__ d2msta_
d2u1a__ d1cvja1
d2u1a__ d1cvja2
d2u1a__ d1qm9a1
d2u1a__ d1qm9a2
d2u1a__ d1h6kx_
d2u1a__ d1oo0b_
d2u1a__ d1owxa_
d2u1a__ d1koha2
d2u2fa_ d1o0pa_
d2u2fa_ d1u2fa_
d2u2fa_ d1fxla1
d2u2fa_ d1fxla2
d2u2fa_ d1cvja1
d2u2fa_ d1cvja2
d2u2fa_ d1qm9a1
d2u2fa_ d1qm9a2
d2u2fa_ d1fj7a_
d2u2fa_ d1h6kx_
d2u2fa_ d1oo0b_
d2u2fa_ d1owxa_
d2u2fa_ d1koha2
d2u2fa_ d1jmta_
d1o0pa_ d1u2fa_
d1o0pa_ d1fxla1
d1o0pa_ d1fxla2
d1o0pa_ d2msta_
d1o0pa_ d1cvja1
d1o0pa_ d1cvja2
d1o0pa_ d1qm9a1
d1o0pa_ d1qm9a2
d1o0pa_ d1fj7a_
d1o0pa_ d1h6kx_
d1o0pa_ d1oo0b_
d1o0pa_ d1owxa_
d1o0pa_ d1koha2
d1o0pa_ d1jmta_
d1u2fa_ d1fxla1
d1u2fa_ d1fxla2
d1u2fa_ d2msta_
d1u2fa_ d1cvja1
d1u2fa_ d1cvja2
d1u2fa_ d1qm9a1
d1u2fa_ d1qm9a2
d1u2fa_ d1fj7a_
d1u2fa_ d1h6kx_
d1u2fa_ d1oo0b_
d1u2fa_ d1koha2
d1u2fa_ d1jmta_
d1fxla1 d1fxla2
d1fxla1 d2msta_
d1fxla1 d1cvja1
d1fxla1 d1cvja2
d1fxla1 d1qm9a1
d1fxla1 d1qm9a2
d1fxla1 d1fj7a_
d1fxla1 d1h6kx_
d1fxla1 d1owxa_
d1fxla1 d1koha2
d1fxla1 d1jmta_
d1fxla2 d2msta_
d1fxla2 d1cvja1
d1fxla2 d1cvja2
d1fxla2 d1qm9a1
d1fxla2 d1qm9a2
d1fxla2 d1fj7a_
d1fxla2 d1h6kx_
d1fxla2 d1oo0b_
d1fxla2 d1owxa_
d1fxla2 d1koha2
d1fxla2 d1jmta_
d2msta_ d1cvja1
d2msta_ d1cvja2
d2msta_ d1qm9a1
d2msta_ d1qm9a2
d2msta_ d1fj7a_
d2msta_ d1h6kx_
d2msta_ d1oo0b_
d2msta_ d1owxa_
d2msta_ d1koha2
d2msta_ d1jmta_
d1cvja1 d1cvja2
d1cvja1 d1fj7a_
d1cvja1 d1h6kx_
d1cvja1 d1oo0b_
d1cvja1 d1owxa_
d1cvja1 d1koha2
d1cvja1 d1jmta_
d1cvja2 d1qm9a1
d1cvja2 d1qm9a2
d1cvja2 d1fj7a_
d1cvja2 d1h6kx_
d1cvja2 d1oo0b_
d1cvja2 d1owxa_
d1cvja2 d1koha2
d1cvja2 d1jmta_
d1qm9a1 d1qm9a2
d1qm9a1 d1fj7a_
d1qm9a1 d1h6kx_
d1qm9a1 d1oo0b_
d1qm9a1 d1owxa_
d1qm9a1 d1koha2
d1qm9a2 d1fj7a_
d1qm9a2 d1h6kx_
d1qm9a2 d1oo0b_
d1qm9a2 d1owxa_
d1qm9a2 d1koha2
d1qm9a2 d1jmta_
d1fj7a_ d1h6kx_
d1fj7a_ d1oo0b_
d1fj7a_ d1koha2
d1fj7a_ d1jmta_
d1h6kx_ d1oo0b_
d1h6kx_ d1owxa_
d1h6kx_ d1koha2
d1h6kx_ d1jmta_
d1oo0b_ d1owxa_
d1oo0b_ d1jmta_
d1owxa_ d1koha2
d1owxa_ d1jmta_
d1koha2 d1jmta_
d1n71a_ d1ghea_
d1n71a_ d1qsta_
d1n71a_ d1bob__
d1n71a_ d1fy7a_
d1n71a_ d1cjwa_
d1n71a_ d1ufha_
d1n71a_ d1mk4a_
d1n71a_ d1nsla_
d1n71a_ d1iyka1
d1n71a_ d1iyka2
d1n71a_ d1lrza2
d1n71a_ d1lrza3
d1bo4a_ d1ghea_
d1bo4a_ d1qsta_
d1bo4a_ d1bob__
d1bo4a_ d1fy7a_
d1bo4a_ d1cjwa_
d1bo4a_ d1i12a_
d1bo4a_ d1ufha_
d1bo4a_ d1mk4a_
d1bo4a_ d1iyka1
d1bo4a_ d1iyka2
d1bo4a_ d1kzfa_
d1bo4a_ d1lrza2
d1bo4a_ d1lrza3
d1ghea_ d1qsta_
d1ghea_ d1bob__
d1ghea_ d1fy7a_
d1ghea_ d1cjwa_
d1ghea_ d1i12a_
d1ghea_ d1ufha_
d1ghea_ d1mk4a_
d1ghea_ d1nsla_
d1ghea_ d1iyka1
d1ghea_ d1iyka2
d1ghea_ d1kzfa_
d1ghea_ d1lrza2
d1ghea_ d1lrza3
d1qsta_ d1bob__
d1qsta_ d1fy7a_
d1qsta_ d1cjwa_
d1qsta_ d1ufha_
d1qsta_ d1mk4a_
d1qsta_ d1nsla_
d1qsta_ d1iyka1
d1qsta_ d1iyka2
d1qsta_ d1kzfa_
d1qsta_ d1lrza2
d1qsta_ d1lrza3
d1bob__ d1fy7a_
d1bob__ d1cjwa_
d1bob__ d1i12a_
d1bob__ d1ufha_
d1bob__ d1mk4a_
d1bob__ d1nsla_
d1bob__ d1iyka1
d1bob__ d1iyka2
d1bob__ d1kzfa_
d1bob__ d1lrza2
d1bob__ d1lrza3
d1fy7a_ d1cjwa_
d1fy7a_ d1i12a_
d1fy7a_ d1ufha_
d1fy7a_ d1mk4a_
d1fy7a_ d1nsla_
d1fy7a_ d1iyka2
d1fy7a_ d1kzfa_
d1fy7a_ d1lrza2
d1fy7a_ d1lrza3
d1cjwa_ d1i12a_
d1cjwa_ d1ufha_
d1cjwa_ d1mk4a_
d1cjwa_ d1nsla_
d1cjwa_ d1iyka1
d1cjwa_ d1iyka2
d1cjwa_ d1kzfa_
d1cjwa_ d1lrza2
d1cjwa_ d1lrza3
d1i12a_ d1ufha_
d1i12a_ d1mk4a_
d1i12a_ d1nsla_
d1i12a_ d1iyka1
d1i12a_ d1iyka2
d1i12a_ d1lrza2
d1i12a_ d1lrza3
d1ufha_ d1mk4a_
d1ufha_ d1nsla_
d1ufha_ d1iyka1
d1ufha_ d1iyka2
d1ufha_ d1kzfa_
d1ufha_ d1lrza2
d1ufha_ d1lrza3
d1mk4a_ d1nsla_
d1mk4a_ d1iyka1
d1mk4a_ d1iyka2
d1mk4a_ d1kzfa_
d1mk4a_ d1lrza2
d1mk4a_ d1lrza3
d1nsla_ d1iyka1
d1nsla_ d1iyka2
d1nsla_ d1kzfa_
d1nsla_ d1lrza2
d1iyka1 d1iyka2
d1iyka1 d1kzfa_
d1iyka1 d1lrza2
d1iyka1 d1lrza3
d1iyka2 d1kzfa_
d1iyka2 d1lrza2
d1iyka2 d1lrza3
d1kzfa_ d1lrza2
d1kzfa_ d1lrza3
d1lrza2 d1lrza3
d1ei1a2 d1b63a2
d1ei1a2 d1h7sa2
d1ei1a2 d1mu5a3
d1ei1a2 d1bxda_
d1ei1a2 d1i58a_
d1ei1a2 d1id0a_
d1ei1a2 d1gkza2
d1ei1a2 d1jm6a2
d1b63a2 d1h7sa2
d1b63a2 d1mu5a3
d1b63a2 d1bxda_
d1b63a2 d1i58a_
d1b63a2 d1id0a_
d1b63a2 d1jm6a2
d1h7sa2 d1mu5a3
d1h7sa2 d1bxda_
d1h7sa2 d1i58a_
d1h7sa2 d1id0a_
d1h7sa2 d1gkza2
d1h7sa2 d1jm6a2
d1mu5a3 d1bxda_
d1mu5a3 d1i58a_
d1mu5a3 d1id0a_
d1mu5a3 d1gkza2
d1mu5a3 d1jm6a2
d1bxda_ d1i58a_
d1bxda_ d1id0a_
d1bxda_ d1jm6a2
d1i58a_ d1id0a_
d1i58a_ d1gkza2
d1i58a_ d1jm6a2
d1id0a_ d1gkza2
d1id0a_ d1jm6a2
d1gkza2 d1jm6a2
d1b77a1 d1b77a2
d1b77a1 d1dmla1
d1b77a1 d1dmla2
d1b77a1 d1plq_1
d1b77a1 d1plq_2
d1b77a1 d1axca1
d1b77a1 d1axca2
d1b77a1 d1iz5a1
d1b77a1 d1iz5a2
d1b77a2 d1dmla1
d1b77a2 d1dmla2
d1b77a2 d1plq_1
d1b77a2 d1plq_2
d1b77a2 d1axca1
d1b77a2 d1axca2
d1b77a2 d1iz5a2
d1dmla1 d1dmla2
d1dmla1 d1plq_1
d1dmla1 d1plq_2
d1dmla1 d1axca1
d1dmla1 d1axca2
d1dmla1 d1iz5a1
d1dmla1 d1iz5a2
d1dmla2 d1plq_1
d1dmla2 d1plq_2
d1dmla2 d1iz5a1
d1dmla2 d1iz5a2
d1plq_1 d1plq_2
d1plq_1 d1axca1
d1plq_1 d1axca2
d1plq_1 d1iz5a1
d1plq_1 d1iz5a2
d1plq_2 d1axca1
d1plq_2 d1axca2
d1plq_2 d1iz5a1
d1plq_2 d1iz5a2
d1axca1 d1axca2
d1axca1 d1iz5a1
d1axca1 d1iz5a2
d1axca2 d1iz5a1
d1axca2 d1iz5a2
d1iz5a1 d1iz5a2
d1a06__ d1phk__
d1a06__ d1tkia_
d1a06__ d1koba_
d1a06__ d1csn__
d1a06__ d1f3mc_
d1a06__ d1jksa_
d1a06__ d1o6ya_
d1a06__ d1m14a_
d1o6la_ d1phk__
d1o6la_ d1tkia_
d1o6la_ d1koba_
d1o6la_ d1csn__
d1o6la_ d1f3mc_
d1o6la_ d1jksa_
d1o6la_ d1o6ya_
d1o6la_ d1m14a_
d1phk__ d1tkia_
d1phk__ d1koba_
d1phk__ d1csn__
d1phk__ d1f3mc_
d1phk__ d1jksa_
d1phk__ d1o6ya_
d1phk__ d1m14a_
d1tkia_ d1csn__
d1tkia_ d1f3mc_
d1tkia_ d1jksa_
d1tkia_ d1o6ya_
d1tkia_ d1m14a_
d1koba_ d1csn__
d1koba_ d1f3mc_
d1koba_ d1jksa_
d1koba_ d1o6ya_
d1koba_ d1m14a_
d1csn__ d1f3mc_
d1csn__ d1jksa_
d1csn__ d1o6ya_
d1csn__ d1m14a_
d1f3mc_ d1jksa_
d1f3mc_ d1o6ya_
d1jksa_ d1o6ya_
d1jksa_ d1m14a_
d1o6ya_ d1m14a_
d7mdha2 d2cmd_2
d7mdha2 d1o6za2
d7mdha2 d1b8pa2
d7mdha2 d1hyha2
d7mdha2 d1ez4a2
d7mdha2 d1llda2
d7mdha2 d1hyea2
d7mdha2 d1obba2
d2cmd_2 d1o6za2
d2cmd_2 d1b8pa2
d2cmd_2 d1hyha2
d2cmd_2 d1ez4a2
d2cmd_2 d1llda2
d2cmd_2 d1hyea2
d2cmd_2 d1obba2
d1o6za2 d1b8pa2
d1o6za2 d1hyha2
d1o6za2 d1ez4a2
d1o6za2 d1llda2
d1o6za2 d1hyea2
d1o6za2 d1obba2
d1b8pa2 d1hyha2
d1b8pa2 d1ez4a2
d1b8pa2 d1llda2
d1b8pa2 d1obba2
d1hyha2 d1ez4a2
d1hyha2 d1llda2
d1hyha2 d1obba2
d1ez4a2 d1llda2
d1ez4a2 d1hyea2
d1ez4a2 d1obba2
d1llda2 d1hyea2
d1llda2 d1obba2
d1hyea2 d1obba2
d1i8da2 d1hzea_
d1i8da2 d1kzla1
d1i8da2 d1kzla2
d1i8da2 d1jb9a1
d1i8da2 d1fdr_1
d1i8da2 d1a8p_1
d1i8da2 d1qfja1
d1i8da2 d2pia_1
d1i8da2 d1krha1
d1i8da2 d1ep3b1
d1i8da2 d1cqxa2
d1i8da2 d1ja1a1
d1i8da2 d1f20a1
d1hzea_ d1kzla1
d1hzea_ d1kzla2
d1hzea_ d1jb9a1
d1hzea_ d1fdr_1
d1hzea_ d1a8p_1
d1hzea_ d1qfja1
d1hzea_ d1krha1
d1hzea_ d1ep3b1
d1hzea_ d1cqxa2
d1hzea_ d1ja1a1
d1hzea_ d1ddga1
d1hzea_ d1f20a1
d1kzla1 d1kzla2
d1kzla1 d1jb9a1
d1kzla1 d1fdr_1
d1kzla1 d1a8p_1
d1kzla1 d1qfja1
d1kzla1 d2pia_1
d1kzla1 d1krha1
d1kzla1 d1ep3b1
d1kzla1 d1cqxa2
d1kzla1 d1ja1a1
d1kzla1 d1ddga1
d1kzla1 d1f20a1
d1kzla2 d1jb9a1
d1kzla2 d1a8p_1
d1kzla2 d1qfja1
d1kzla2 d2pia_1
d1kzla2 d1krha1
d1kzla2 d1ep3b1
d1kzla2 d1cqxa2
d1kzla2 d1ja1a1
d1kzla2 d1ddga1
d1jb9a1 d1fdr_1
d1jb9a1 d1a8p_1
d1jb9a1 d1qfja1
d1jb9a1 d2pia_1
d1jb9a1 d1krha1
d1jb9a1 d1ep3b1
d1jb9a1 d1cqxa2
d1jb9a1 d1ja1a1
d1jb9a1 d1ddga1
d1jb9a1 d1f20a1
d1fdr_1 d1a8p_1
d1fdr_1 d1qfja1
d1fdr_1 d2pia_1
d1fdr_1 d1krha1
d1fdr_1 d1ep3b1
d1fdr_1 d1cqxa2
d1fdr_1 d1ddga1
d1fdr_1 d1f20a1
d1a8p_1 d1qfja1
d1a8p_1 d2pia_1
d1a8p_1 d1krha1
d1a8p_1 d1ep3b1
d1a8p_1 d1cqxa2
d1a8p_1 d1ja1a1
d1a8p_1 d1ddga1
d1a8p_1 d1f20a1
d1qfja1 d2pia_1
d1qfja1 d1ep3b1
d1qfja1 d1cqxa2
d1qfja1 d1ja1a1
d1qfja1 d1ddga1
d1qfja1 d1f20a1
d2pia_1 d1krha1
d2pia_1 d1ep3b1
d2pia_1 d1cqxa2
d2pia_1 d1ja1a1
d2pia_1 d1ddga1
d2pia_1 d1f20a1
d1krha1 d1ep3b1
d1krha1 d1cqxa2
d1krha1 d1ja1a1
d1krha1 d1f20a1
d1ep3b1 d1cqxa2
d1ep3b1 d1ja1a1
d1ep3b1 d1ddga1
d1ep3b1 d1f20a1
d1cqxa2 d1ja1a1
d1cqxa2 d1ddga1
d1cqxa2 d1f20a1
d1ja1a1 d1ddga1
d1ja1a1 d1f20a1
d1ddga1 d1f20a1
d1dlwa_ d1idra_
d1dlwa_ d1kr7a_
d1dlwa_ d3sdha_
d1dlwa_ d1h97a_
d1dlwa_ d1jl7a_
d1dlwa_ d1mba__
d1dlwa_ d2gdm__
d1dlwa_ d1irda_
d1dlwa_ d1gcva_
d1dlwa_ d1cg5b_
d1dlwa_ d1gcvb_
d1dlwa_ d1it2a_
d1dlwa_ d1ash__
d1dlwa_ d1itha_
d1dlwa_ d1hlb__
d1dlwa_ d1cqxa1
d1dlwa_ d1ew6a_
d1idra_ d1kr7a_
d1idra_ d3sdha_
d1idra_ d1jl7a_
d1idra_ d1a6m__
d1idra_ d1mba__
d1idra_ d1irda_
d1idra_ d1gcva_
d1idra_ d1gcvb_
d1idra_ d1it2a_
d1idra_ d1ash__
d1idra_ d1itha_
d1idra_ d1hlb__
d1idra_ d1cqxa1
d1idra_ d1ew6a_
d1kr7a_ d3sdha_
d1kr7a_ d1a6m__
d1kr7a_ d1mba__
d1kr7a_ d2gdm__
d1kr7a_ d1irda_
d1kr7a_ d1gcva_
d1kr7a_ d1cg5b_
d1kr7a_ d1gcvb_
d1kr7a_ d1it2a_
d1kr7a_ d1ash__
d1kr7a_ d1itha_
d1kr7a_ d1hlb__
d1kr7a_ d1cqxa1
d1kr7a_ d1ew6a_
d3sdha_ d1h97a_
d3sdha_ d1jl7a_
d3sdha_ d1a6m__
d3sdha_ d1mba__
d3sdha_ d2gdm__
d3sdha_ d1irda_
d3sdha_ d1gcva_
d3sdha_ d1cg5b_
d3sdha_ d1gcvb_
d3sdha_ d1it2a_
d3sdha_ d1ash__
d3sdha_ d1itha_
d3sdha_ d1hlb__
d3sdha_ d1cqxa1
d3sdha_ d1ew6a_
d1h97a_ d1jl7a_
d1h97a_ d1a6m__
d1h97a_ d1mba__
d1h97a_ d2gdm__
d1h97a_ d1irda_
d1h97a_ d1gcva_
d1h97a_ d1cg5b_
d1h97a_ d1it2a_
d1h97a_ d1ash__
d1h97a_ d1itha_
d1h97a_ d1hlb__
d1h97a_ d1cqxa1
d1h97a_ d1ew6a_
d1jl7a_ d1a6m__
d1jl7a_ d1mba__
d1jl7a_ d2gdm__
d1jl7a_ d1irda_
d1jl7a_ d1gcva_
d1jl7a_ d1cg5b_
d1jl7a_ d1gcvb_
d1jl7a_ d1it2a_
d1jl7a_ d1ash__
d1jl7a_ d1itha_
d1jl7a_ d1hlb__
d1jl7a_ d1cqxa1
d1jl7a_ d1ew6a_
d1a6m__ d1mba__
d1a6m__ d2gdm__
d1a6m__ d1irda_
d1a6m__ d1gcva_
d1a6m__ d1cg5b_
d1a6m__ d1gcvb_
d1a6m__ d1it2a_
d1a6m__ d1ash__
d1a6m__ d1itha_
d1a6m__ d1hlb__
d1a6m__ d1cqxa1
d1a6m__ d1ew6a_
d1mba__ d1irda_
d1mba__ d1gcva_
d1mba__ d1cg5b_
d1mba__ d1gcvb_
d1mba__ d1it2a_
d1mba__ d1ash__
d1mba__ d1itha_
d1mba__ d1hlb__
d1mba__ d1cqxa1
d1mba__ d1ew6a_
d2gdm__ d1irda_
d2gdm__ d1gcva_
d2gdm__ d1cg5b_
d2gdm__ d1gcvb_
d2gdm__ d1ash__
d2gdm__ d1itha_
d2gdm__ d1hlb__
d2gdm__ d1cqxa1
d2gdm__ d1ew6a_
d1irda_ d1gcva_
d1irda_ d1cg5b_
d1irda_ d1gcvb_
d1irda_ d1it2a_
d1irda_ d1ash__
d1irda_ d1itha_
d1irda_ d1hlb__
d1irda_ d1cqxa1
d1irda_ d1ew6a_
d1gcva_ d1gcvb_
d1gcva_ d1it2a_
d1gcva_ d1ash__
d1gcva_ d1itha_
d1gcva_ d1hlb__
d1gcva_ d1cqxa1
d1gcva_ d1ew6a_
d1cg5b_ d1gcvb_
d1cg5b_ d1it2a_
d1cg5b_ d1ash__
d1cg5b_ d1itha_
d1cg5b_ d1hlb__
d1cg5b_ d1cqxa1
d1cg5b_ d1ew6a_
d1gcvb_ d1it2a_
d1gcvb_ d1ash__
d1gcvb_ d1itha_
d1gcvb_ d1hlb__
d1gcvb_ d1cqxa1
d1gcvb_ d1ew6a_
d1it2a_ d1ash__
d1it2a_ d1itha_
d1it2a_ d1hlb__
d1it2a_ d1cqxa1
d1it2a_ d1ew6a_
d1ash__ d1itha_
d1ash__ d1hlb__
d1ash__ d1cqxa1
d1ash__ d1ew6a_
d1itha_ d1cqxa1
d1itha_ d1ew6a_
d1hlb__ d1cqxa1
d1hlb__ d1ew6a_
d1cqxa1 d1ew6a_
